# Supplementary material for: Dynamic expression of Ralstonia solanacearum virulence factors and metabolism-controlling genes during plant infection
Source: BMC Genomics. 2021 Mar 9;22:170. doi: 10.1186/s12864-021-07457-w (PMC7941725; doi:10.1186/s12864-021-07457-w)
Supplement: Supplementary file 3 — Additional file 3: DEGs in the three in planta conditions. Differentially expressed genes of R. solanacearum in apoplast, early and late xylem compared to liquid rich medium obtained with DESeq2 (p-adj > 0.01, log2 FC ± 1.5). [file 12864_2021_7457_MOESM3_ESM.xlsx]

## Sheet: Sheet1
			Apoplast								Early								Late
Gene_locus	Gene name	Description	Norm reads	Norm reads philiq	baseMean	log2FoldChange	lfcSE	stat	pvalue	padj	Norm reads	Norm reads philiq	baseMean	log2FoldChange	lfcSE	stat	pvalue	padj	Norm reads	Norm reads philiq	baseMean	log2FoldChange	lfcSE	stat	pvalue	padj
RSUY_RS00005	rnpA	ribonuclease P protein component	4384.05	2572.44	2017.62	0.768944	0.377469	0	1	1	572.871	2572.44	2017.62	-2.16679	0.378444	-1.76192	0.0780836	0.365056	541.128	2572.44	2017.62	-2.24898	0.378276	-1.97997	0.0477069	0.166625
RSUY_RS00010	-	hypothetical protein	479.427	891.829	408.765	-0.89577	0.226938	0	1	1	132.802	891.829	408.765	-2.74726	0.230974	-5.39999	6.66448e-08	1.5724e-06	131.004	891.829	408.765	-2.76678	0.229438	-5.52125	3.36591e-08	3.68299e-07
RSUY_RS00015	yidC	putative inner membrane protein translocase component YidC	19237.4	15950.1	10313.9	0.270229	0.292518	0	1	1	3090.59	15950.1	10313.9	-2.3676	0.292731	-2.96382	0.00303851	0.0234888	2977.37	15950.1	10313.9	-2.42144	0.292686	-3.14822	0.00164267	0.00829427
RSUY_RS00020	trmE	tRNA modification GTPase TrmE	805.676	1490.18	1065.11	-0.887568	0.228407	0	1	1	920.379	1490.18	1065.11	-0.695297	0.226489	0	1	1	1044.2	1490.18	1065.11	-0.513286	0.226111	0	1	1
RSUY_RS00025	#N/A	#N/A	2461.3	803.402	1288.36	1.61498	0.50592	0.227266	0.820217	1	982.152	803.402	1288.36	0.289927	0.506016	0	1	1	906.58	803.402	1288.36	0.174427	0.505955	0	1	1
RSUY_RS00030	-	putative isoprenylcysteine carboxyl methyltransferase; transmembrane protein	1873.68	376.323	1399.98	2.31554	0.218616	3.73046	0.000191132	0.0025024	1584.9	376.323	1399.98	2.07465	0.217972	2.63636	0.00838003	0.0569993	1765.03	376.323	1399.98	2.22994	0.217755	3.35212	0.000801948	0.00432479
RSUY_RS00035	-	hypothetical protein	700.642	184.726	662.465	1.924	0.204504	2.0733	0.0381441	0.248265	823.878	184.726	662.465	2.15664	0.201994	3.25078	0.00115087	0.00985531	940.615	184.726	662.465	2.34771	0.201513	4.20675	2.59074e-05	0.00018688
RSUY_RS00040	-	hypothetical protein	1177.95	576.275	1650.21	1.03391	0.226487	0	1	1	2195.16	576.275	1650.21	1.92941	0.224797	1.91021	0.0561056	0.278988	2651.46	576.275	1650.21	2.20185	0.224611	3.12472	0.00177975	0.00893823
RSUY_RS00045	rpsU	30S ribosomal protein S21	60126.7	24155.3	22473.2	1.31563	0.324868	0	1	1	4297.53	24155.3	22473.2	-2.49076	0.325045	-3.04807	0.00230319	0.0183688	1313.18	24155.3	22473.2	-4.20117	0.325399	-8.3011	1.03154e-16	3.03433e-15
RSUY_RS00050	-	drug efflux lipoprotein	6540.54	9926.13	5554.66	-0.601869	0.34485	0	1	1	3034.49	9926.13	5554.66	-1.70975	0.344858	-0.608224	0.543039	1	2717.48	9926.13	5554.66	-1.86895	0.344837	-1.06992	0.284657	0.778681
RSUY_RS00055	acrB	putative acriflavin resistance transmembrane protein	33273	21310.6	17894	0.642755	0.364763	0	1	1	10267.3	21310.6	17894	-1.0535	0.364791	0	1	1	6725.21	21310.6	17894	-1.66391	0.364811	-0.449311	0.653207	1
RSUY_RS00060	acrA	acriflavin resistance lipoprotein A precursor	10084.2	8969.19	6286.17	0.168994	0.403403	0	1	1	3817.84	8969.19	6286.17	-1.23219	0.403443	0	1	1	2273.43	8969.19	6286.17	-1.98009	0.403516	-1.18977	0.234138	0.654316
RSUY_RS00065	acrR	putative AcrAB operon repressor transcription regulator protein	2538.96	1067.22	2765.69	1.2501	0.356189	0	1	1	4674.92	1067.22	2765.69	2.13118	0.355692	1.77452	0.0759772	0.358145	2781.65	1067.22	2765.69	1.38217	0.35576	0	1	1
RSUY_RS00070	-	hypothetical protein	243.371	799.74	564.221	-1.71276	0.412806	-0.515388	0.606282	1	585.458	799.74	564.221	-0.449997	0.407967	0	1	1	628.315	799.74	564.221	-0.348209	0.407688	0	1	1
RSUY_RS00075	gor	glutathione reductase oxidoreductase protein	184.977	830.89	521.184	-2.1643	0.645627	-1.02893	NA	NA	462.051	830.89	521.184	-0.846688	0.641522	0	NA	NA	606.819	830.89	521.184	-0.453516	0.641159	0	NA	NA
RSUY_RS00080	-	hypothetical protein	1348.26	4857.81	2765.28	-1.84823	0.326634	-1.06612	0.286369	1	2750.61	4857.81	2765.28	-0.820476	0.325579	0	1	1	2104.45	4857.81	2765.28	-1.20687	0.325605	0	1	1
RSUY_RS00085	serA1	putative D-3-phosphoglycerate dehydrogenase oxidoreductase protein	8695.44	8056.67	6678.94	0.109821	0.287527	0	1	1	6424.84	8056.67	6678.94	-0.326527	0.287441	0	1	1	3538.83	8056.67	6678.94	-1.18689	0.28752	0	1	1
RSUY_RS00090	pckA	phosphoenolpyruvate carboxykinase	16978.7	30296	16729.4	-0.835493	0.296256	0	1	1	12830.9	30296	16729.4	-1.23951	0.296212	0	1	1	6812.02	30296	16729.4	-2.15297	0.296254	-2.20408	0.0275191	0.102856
RSUY_RS00095	-	response regulator transcription regulator protein	3508.53	3089.26	3338.73	0.182772	0.246356	0	1	1	4725.21	3089.26	3338.73	0.61313	0.245903	0	1	1	2031.93	3089.26	3338.73	-0.604376	0.246133	0	1	1
RSUY_RS00100	-	hypothetical protein	1156.21	770.388	1322.75	0.587703	0.135499	0	1	1	1799.96	770.388	1322.75	1.22459	0.132812	0	1	1	1564.43	770.388	1322.75	1.02213	0.132752	0	1	1
RSUY_RS00105	-	hypothetical protein	683.193	548.823	1027.24	0.318374	0.257502	0	1	1	1291.53	548.823	1027.24	1.23437	0.254926	0	1	1	1585.44	548.823	1027.24	1.53015	0.254638	0.118407	0.905745	1
RSUY_RS00110	-	two-component response regulator transcription regulator protein	403.027	423.554	536.213	-0.06956	0.258952	0	1	1	616.99	423.554	536.213	0.542165	0.254954	0	1	1	701.281	423.554	536.213	0.72694	0.254451	0	1	1
RSUY_RS00115	-	transmembrane sensor histidine kinase transcription regulator protein	1331.94	1198.48	1734.91	0.15288	0.284858	0	1	1	1939.53	1198.48	1734.91	0.694329	0.283784	0	1	1	2469.69	1198.48	1734.91	1.04296	0.283599	0	1	1
RSUY_RS00120	cstA	carbon starvation A transmembrane protein	10205.1	4486.67	6964.95	1.18542	0.225839	0	1	1	6897.86	4486.67	6964.95	0.620536	0.225762	0	1	1	6270.18	4486.67	6964.95	0.482908	0.225745	0	1	1
RSUY_RS00125	-	hypothetical protein	1227.74	727.689	739.598	0.752961	0.307985	0	1	1	609.461	727.689	739.598	-0.255742	0.307925	0	1	1	393.508	727.689	739.598	-0.88672	0.308359	0	1	1
RSUY_RS00130	-	putative signal peptide protein	599.834	1073.51	983.17	-0.836328	0.231848	0	1	1	1084.59	1073.51	983.17	0.0146658	0.22864	0	1	1	1174.74	1073.51	983.17	0.129862	0.228362	0	1	1
RSUY_RS00135	-	hypothetical protein	9389.97	56139.8	20137.3	-2.57989	0.439044	-2.45964	0.0139077	0.105354	13414.4	56139.8	20137.3	-2.06525	0.438946	-1.28775	0.197834	0.786104	1605.13	56139.8	20137.3	-5.12826	0.439237	-8.26037	1.45218e-16	4.13734e-15
RSUY_RS00140	metW	hypothetical protein	717.971	678.517	704.649	0.0813023	0.234653	0	1	1	624.214	678.517	704.649	-0.120637	0.233035	0	1	1	797.892	678.517	704.649	0.233529	0.232329	0	1	1
RSUY_RS00145	metX	homoserine O-acetyltransferase	2890.46	1623.25	2273.8	0.832657	0.186523	0	1	1	2066.45	1623.25	2273.8	0.348402	0.186151	0	1	1	2515.01	1623.25	2273.8	0.631864	0.185909	0	1	1
RSUY_RS00150	gabD1	succinate-semialdehyde dehydrogenase oxidoreductase protein	511.354	743.395	1194.45	-0.537607	0.496691	0	1	1	1751.52	743.395	1194.45	1.23624	0.494636	0	1	1	1771.54	743.395	1194.45	1.25265	0.494575	0	1	1
RSUY_RS00155	goaG	4-aminobutyrate aminotransferase protein	865.698	499.005	1371.97	0.795374	0.516164	0	1	1	1849.1	499.005	1371.97	1.88942	0.51511	0.756	0.449649	1	2274.08	499.005	1371.97	2.18788	0.51501	1.33565	0.181662	0.529215
RSUY_RS00160	-	putative transcription regulator protein	1009.98	916.181	1496.61	0.14164	0.356936	0	1	1	1796.27	916.181	1496.61	0.97112	0.355705	0	1	1	2263.99	916.181	1496.61	1.30497	0.355549	0	1	1
RSUY_RS00165	-	conserved hypothetical protein	881.92	276.893	637.945	1.6699	0.382925	0.443698	0.657261	1	560.19	276.893	637.945	1.01656	0.38248	0	1	1	832.777	276.893	637.945	1.5889	0.381878	0.232801	0.815916	1
RSUY_RS00170	-	Hypothetical Protein	193.344	313.438	280.245	-0.696471	0.36974	0	1	1	289.228	313.438	280.245	-0.116654	0.363957	0	1	1	324.972	313.438	280.245	0.0517613	0.363227	0	1	1
RSUY_RS00175	-	putative phosphoesterase protein	1010.43	298.306	859.555	1.75898	0.274266	0.944283	0.345025	1	1065.71	298.306	859.555	1.83745	0.273067	1.23579	0.216536	0.836241	1063.77	298.306	859.555	1.83491	0.272895	1.22726	0.219724	0.619478
RSUY_RS00180	slmA	nucleoid occlusion protein	2606.38	1341.5	1846.9	0.957738	0.256404	0	1	1	1837.31	1341.5	1846.9	0.453936	0.256112	0	1	1	1602.4	1341.5	1846.9	0.256487	0.25608	0	1	1
RSUY_RS00185	-	hypothetical protein	414.668	1080.45	533.817	-1.37706	0.162192	0	1	1	310.964	1080.45	533.817	-1.79614	0.158996	-1.86254	0.0625274	0.305555	329.179	1080.45	533.817	-1.71472	0.157709	-1.36151	0.173352	0.508603
RSUY_RS00190	argB	acetylglutamate kinase	10631.3	5544.18	5203.47	0.939144	0.370111	0	1	1	2494.96	5544.18	5203.47	-1.15193	0.370271	0	1	1	2143.43	5544.18	5203.47	-1.37101	0.370259	0	1	1
RSUY_RS00195	-	RNA polymerase sigma factor	916.435	996.461	983.261	-0.12208	0.12759	0	1	1	1022.07	996.461	983.261	0.0364759	0.124621	0	1	1	998.082	996.461	983.261	0.00236987	0.124271	0	1	1
RSUY_RS00200	-	hypothetical protein	409.396	162.548	233.477	1.32865	0.324674	0	1	1	221.421	162.548	233.477	0.446145	0.324143	0	1	1	140.543	162.548	233.477	-0.209976	0.325365	0	1	1
RSUY_RS00205	-	hypothetical protein	21.4128	149.427	55.1549	-2.80634	0.735995	-1.77493	0.0759097	0.446586	22.9719	149.427	55.1549	-2.70129	0.714573	-1.68113	0.0927376	0.419682	26.8081	149.427	55.1549	-2.47958	0.709412	-1.38083	0.167332	0.493881
RSUY_RS00210	-	hypothetical protein	18.7574	379.327	114.84	-4.32594	0.411729	-6.86359	6.71533e-12	2.86986e-10	26.5973	379.327	114.84	-3.83204	0.358737	-6.50068	7.9959e-11	3.62214e-09	34.6797	379.327	114.84	-3.45237	0.347498	-5.61836	1.92777e-08	2.16158e-07
RSUY_RS00215	-	putative transmembrane protein	927.781	2305.69	1212.74	-1.31527	0.1727	0	1	1	792.112	2305.69	1212.74	-1.54131	0.171034	-0.241538	0.809138	1	825.389	2305.69	1212.74	-1.48191	0.170591	0	1	1
RSUY_RS00220	-	transmembrane sensor histidine kinase transcription regulator protein	991.107	1339.24	1339.67	-0.433236	0.190633	0	1	1	1352.16	1339.24	1339.67	0.0137928	0.188547	0	1	1	1676.18	1339.24	1339.67	0.323644	0.188167	0	1	1
RSUY_RS00225	-	response regulator transcription regulator protein	406.474	2124.29	870.314	-2.38185	0.184315	-4.78448	1.71427e-06	3.48234e-05	513.679	2124.29	870.314	-2.0479	0.179289	-3.05595	0.0022435	0.0180196	436.818	2124.29	870.314	-2.28198	0.179203	-4.36367	1.279e-05	9.73758e-05
RSUY_RS00230	RipI	RipI truncated	548.368	201.839	320.692	1.44117	0.592172	0	1	1	290.43	201.839	320.692	0.52535	0.59199	0	1	1	242.131	201.839	320.692	0.263028	0.591976	0	1	1
RSUY_RS00240	-	recombinase protein	1688.2	361.116	1286.45	2.22449	0.29019	2.49659	0.0125394	0.0963516	1560.71	361.116	1286.45	2.11198	0.289592	2.11326	0.0345784	0.18934	1535.78	361.116	1286.45	2.08874	0.289489	2.03372	0.0419796	0.148917
RSUY_RS00245	-	putative parb-like nuclease protein	588.907	215.616	377.414	1.44566	0.3533	0	1	1	355.575	215.616	377.414	0.721565	0.352689	0	1	1	349.559	215.616	377.414	0.697148	0.35232	0	1	1
RSUY_RS00250	-	conserved hypothetical protein	635.692	291.838	326.238	1.1203	0.401657	0	1	1	246.609	291.838	326.238	-0.243202	0.402208	0	1	1	130.814	291.838	326.238	-1.158	0.40384	0	1	1
RSUY_RS00255	-	hypothetical protein	927.321	519.97	419.853	0.833658	0.504784	0	1	1	173.114	519.97	419.853	-1.58676	0.506805	-0.171187	0.864077	1	59.0071	519.97	419.853	-3.13965	0.511501	-3.20557	0.00134797	0.00701876
RSUY_RS00260	TIS1021	TIS1021 transposase	294.877	58.4738	215.851	2.33544	0.406592	2.05475	0.0399032	0.25823	224.05	58.4738	215.851	1.93993	0.404719	1.08699	0.27704	1	286.003	58.4738	215.851	2.2922	0.40359	1.96289	0.0496593	0.172249
RSUY_RS00265	hpiS	high iron-sulfur signal peptide protein	526.963	2210.44	988.947	-2.06878	0.251481	-2.26174	0.0237133	0.164481	718.619	2210.44	988.947	-1.62096	0.248502	-0.486762	0.626427	1	499.763	2210.44	988.947	-2.14505	0.248809	-2.59254	0.00952695	0.0398496
RSUY_RS00270	kdpE	response regulator transcription regulator protein	677.297	751.6	980.554	-0.146236	0.235592	0	1	1	1231.54	751.6	980.554	0.712278	0.232793	0	1	1	1261.79	751.6	980.554	0.747198	0.232597	0	1	1
RSUY_RS00275	-	putative signal peptide protein	3159.6	9762.75	4095.36	-1.62777	0.316127	-0.404164	0.686092	1	1890.73	9762.75	4095.36	-2.36832	0.316005	-2.74781	0.00599947	0.0425314	1568.36	9762.75	4095.36	-2.63802	0.316004	-3.6013	0.000316634	0.0018272
RSUY_RS00280	-	outer membrane porin signal peptide protein	85947.5	121307	57058.8	-0.497146	0.516342	0	1	1	18246.1	121307	57058.8	-2.73299	0.516359	-2.38786	0.0169468	0.104023	2734.82	121307	57058.8	-5.47107	0.516499	-7.68845	1.48932e-14	3.51386e-13
RSUY_RS00285	-	putative signal peptide protein	1845.41	550.059	1614.23	1.74521	0.298125	0.82251	0.410787	1	2608.86	550.059	1614.23	2.24565	0.297394	2.50729	0.0121662	0.0782854	1452.61	550.059	1614.23	1.40083	0.297575	0	1	1
RSUY_RS00290	-	glutamate carboxypeptidase	3310.28	5300.07	3590.19	-0.679323	0.217234	0	1	1	2980.29	5300.07	3590.19	-0.830532	0.216838	0	1	1	2770.14	5300.07	3590.19	-0.936006	0.216788	0	1	1
RSUY_RS00295	TIS1021	TIS1021 transposase	229.008	66.0274	92.8139	1.79289	0.754028	0.38844	0.69769	1	71.8472	66.0274	92.8139	0.122549	0.755867	0	1	1	4.37325	66.0274	92.8139	-3.91493	0.820339	-2.94382	0.0032419	0.0152184
RSUY_RS00300	-	-	6277.33	5984.68	3515	0.0687417	0.677486	0	1	1	1568.16	5984.68	3515	-1.9322	0.677617	-0.637825	0.523588	1	229.811	5984.68	3515	-4.70282	0.678884	-4.71777	2.38438e-06	2.03031e-05
RSUY_RS00305	-	hypothetical protein	1440.92	116.551	812.845	3.62824	0.361335	5.88992	3.86393e-09	1.18268e-07	821.31	116.551	812.845	2.81788	0.361148	3.64914	0.000263124	0.00278493	872.602	116.551	812.845	2.90526	0.360931	3.89343	9.88348e-05	0.000626184
RSUY_RS00310	-	hypothetical protein	983.398	238.996	1034.25	2.04058	0.550143	0.982614	0.325797	1	1419.74	238.996	1034.25	2.57001	0.549393	1.94763	0.0514596	0.261044	1494.84	238.996	1034.25	2.64436	0.549313	2.08326	0.0372275	0.13459
RSUY_RS00315	-	putative transmembrane protein	1917.05	389.619	1651.56	2.29778	0.297756	2.67932	0.00737728	0.0609837	1983.52	389.619	1651.56	2.34752	0.297184	2.85184	0.0043467	0.0323326	2316.04	389.619	1651.56	2.57112	0.29704	3.60596	0.000311004	0.001797
RSUY_RS00320	-	transposase (partial sequence) protein	231.258	53.4488	123.464	2.11197	0.658112	0.929895	0.352426	1	110.178	53.4488	123.464	1.04447	0.658125	0	1	1	98.9728	53.4488	123.464	0.89004	0.657806	0	1	1
RSUY_RS00330	#N/A	#N/A	885.917	662.731	581.197	0.41795	0.430014	0	1	1	542.129	662.731	581.197	-0.289794	0.429665	0	1	1	234.009	662.731	581.197	-1.50195	0.430805	-0.0045218	0.996392	1
RSUY_RS00335	TIS1021	TIS1021 transposase	46.3604	16.5677	26.5412	1.48159	0.764552	0	1	1	32.6326	16.5677	26.5412	0.980857	0.75904	0	1	1	10.6039	16.5677	26.5412	-0.640755	0.776926	0	1	1
RSUY_RS00340	-	hypothetical protein	574.354	547.94	738.014	0.0686631	0.304177	0	1	1	934.058	547.94	738.014	0.769089	0.301724	0	1	1	895.704	547.94	738.014	0.708648	0.301582	0	1	1
RSUY_RS00345	-	hypothetical protein	243.004	84.456	397.148	1.52595	0.496571	0.05226	0.958322	1	528.257	84.456	397.148	2.64334	0.49265	2.32079	0.0202982	0.120988	732.876	84.456	397.148	3.11567	0.492199	3.28256	0.00102868	0.00544385
RSUY_RS00350	cheD4	putative methyl-accepting chemotaxis I (serine chemoreceptor) transmembrane protein	823.138	478.805	1356.52	0.78209	0.56949	0	1	1	1756.87	478.805	1356.52	1.87522	0.568486	0.660043	0.509226	1	2367.26	478.805	1356.52	2.30544	0.568374	1.4171	0.156455	0.465663
RSUY_RS00355	-	transcription regulator protein	1663.35	689.37	1448.13	1.27031	0.138061	0	1	1	1459.97	689.37	1448.13	1.08275	0.136861	0	1	1	1979.84	689.37	1448.13	1.52219	0.136292	0.16283	0.870653	1
RSUY_RS00360	-	amino acid-binding periplasmic (PBP) ABC transporter protein	1176.21	674.484	1404.18	0.802681	0.229533	0	1	1	1540.94	674.484	1404.18	1.19204	0.228105	0	1	1	2225.07	674.484	1404.18	1.72212	0.227752	0.975292	0.329415	0.885609
RSUY_RS00365	-	amino-acid transmembrane ABC transporter protein	310.743	355.66	433.857	-0.186409	0.243458	0	1	1	486.828	355.66	433.857	0.452609	0.237912	0	1	1	582.199	355.66	433.857	0.710667	0.237137	0	1	1
RSUY_RS00370	-	ABC transporter ATP-binding protein	314.469	930.255	579.087	-1.56193	0.312453	-0.198221	0.842872	1	503.832	930.255	579.087	-0.884825	0.308122	0	1	1	567.792	930.255	579.087	-0.712478	0.307624	0	1	1
RSUY_RS00375	-	putative oxidoreductase protein	337.62	1162.51	752.668	-1.7795	0.404226	-0.691438	0.48929	1	706.745	1162.51	752.668	-0.718041	0.400801	0	1	1	803.798	1162.51	752.668	-0.532453	0.400521	0	1	1
RSUY_RS00380	-	putative hydrolase-related protein	1372.81	1485.81	1533.83	-0.112946	0.146485	0	1	1	1477.54	1485.81	1533.83	-0.00780084	0.144811	0	1	1	1799.16	1485.81	1533.83	0.276274	0.144375	0	1	1
RSUY_RS00385	-	hypothetical protein	1852.68	4901.24	2773.17	-1.40308	0.248433	0	1	1	2007.96	4901.24	2773.17	-1.28742	0.247697	0	1	1	2330.8	4901.24	2773.17	-1.07228	0.247529	0	1	1
RSUY_RS00390	-	response regulator transcription regulator protein	203.694	3203.94	955.459	-3.97923	0.338949	-7.31447	2.58407e-13	1.23219e-11	230.922	3203.94	955.459	-3.79473	0.333843	-6.87368	6.2565e-12	3.45634e-10	183.282	3203.94	955.459	-4.12785	0.333999	-7.86782	3.60864e-15	9.23568e-14
RSUY_RS00395	-	two-component sensor kinase transcription regulator protein	360.042	3166.72	1170.58	-3.13124	0.282827	-5.76763	8.03958e-09	2.34963e-07	589.631	3166.72	1170.58	-2.42517	0.278619	-3.32056	0.000898366	0.00813919	565.918	3166.72	1170.58	-2.48441	0.278374	-3.53629	0.000405792	0.00229493
RSUY_RS00400	-	hypothetical protein	1066.02	684.675	1279.27	0.640986	0.186045	0	1	1	1385.87	684.675	1279.27	1.01741	0.184113	0	1	1	1980.51	684.675	1279.27	1.53255	0.183633	0.177256	0.859307	1
RSUY_RS00405	RipS1	hypothetical protein type III effector RipS1	5244.56	5499.22	8646.09	-0.0681147	0.265926	0	1	1	12081.5	5499.22	8646.09	1.13546	0.265581	0	1	1	11759	5499.22	8646.09	1.09643	0.265568	0	1	1
RSUY_RS00410	-	tranporter transmembrane protein	665.023	909.582	1125.61	-0.450891	0.350812	0	1	1	1203.95	909.582	1125.61	0.404327	0.348898	0	1	1	1723.88	909.582	1125.61	0.922207	0.348606	0	1	1
RSUY_RS00415	-	-	69.7001	191.765	179.909	-1.44783	0.586094	0	1	1	189.128	191.765	179.909	-0.0204245	0.57392	0	1	1	269.042	191.765	179.909	0.487976	0.572799	0	1	1
RSUY_RS00420	-	conserved hypothetical protein	133.8	427.331	545.094	-1.66883	0.517442	-0.326287	0.744207	1	1007.81	427.331	545.094	1.23761	0.509231	0	1	1	611.435	427.331	545.094	0.516573	0.509436	0	1	1
RSUY_RS00425	hmpX	flavohemoprotein (hemoglobin-like) transmembrane	754.95	1288.11	4883.87	-0.76919	0.39871	0	1	1	13117.3	1288.11	4883.87	3.34813	0.396748	4.6582	3.18985e-06	5.37176e-05	4375.09	1288.11	4883.87	1.76402	0.39683	0.665327	0.505842	1
RSUY_RS00430	-	hypothetical protein	1381.24	601.668	1225.3	1.19705	0.219625	0	1	1	1574.69	601.668	1225.3	1.38828	0.218461	0	1	1	1343.61	601.668	1225.3	1.15926	0.218435	0	1	1
RSUY_RS00435	-	type I restriction enzyme M protein	1470.95	868.684	1842.97	0.760929	0.222666	0	1	1	2167.34	868.684	1842.97	1.31892	0.221415	0	1	1	2864.93	868.684	1842.97	1.72143	0.221188	1.00109	0.316785	0.854189
RSUY_RS00440	-	putative transmembrane protein	560.698	274.538	886.614	1.03395	0.317281	0	1	1	1179.57	274.538	886.614	2.10279	0.314649	1.91575	0.0553963	0.277234	1531.65	274.538	886.614	2.47958	0.314365	3.11605	0.0018329	0.00916448
RSUY_RS00445	-	putative restriction modification enzyme R subunit protein	1672.28	1456.03	2984.77	0.200496	0.438705	0	1	1	3864.3	1456.03	2984.77	1.40808	0.43805	0	1	1	4946.47	1456.03	2984.77	1.76427	0.437989	0.603366	0.546265	1
RSUY_RS00450	-	probable sensor-histidine kinase protein	674.593	1182.63	1212.69	-0.808319	0.486198	0	1	1	1373.27	1182.63	1212.69	0.215504	0.484783	0	1	1	1620.27	1182.63	1212.69	0.454115	0.484653	0	1	1
RSUY_RS00455	-	response regulator transcription regulator protein	789.902	646.356	857.211	0.291653	0.200857	0	1	1	957.861	646.356	857.211	0.567324	0.198546	0	1	1	1034.72	646.356	857.211	0.678874	0.198187	0	1	1
RSUY_RS00460	-	putative signal peptide protein	2023.69	2410.94	2316.27	-0.252785	0.145395	0	1	1	2211.13	2410.94	2316.27	-0.124693	0.144235	0	1	1	2619.31	2410.94	2316.27	0.119728	0.143959	0	1	1
RSUY_RS00465	-	porin signal peptide protein	10951.3	1369.41	5120.31	2.99952	0.310276	4.83286	1.34583e-06	2.7966e-05	4003.91	1369.41	5120.31	1.54799	0.310331	0.154637	0.877108	1	4156.62	1369.41	5120.31	1.60199	0.310283	0.328715	0.742371	1
RSUY_RS00470	-	conserved hypothetical protein	929.155	182.152	764.452	2.34974	0.373564	2.2747	0.0229242	0.160736	836.499	182.152	764.452	2.19825	0.372744	1.87328	0.0610303	0.299207	1110	182.152	764.452	2.60637	0.372393	2.97099	0.00296845	0.0140955
RSUY_RS00475	-	probable hydrolase protein	979.32	319.642	807.177	1.61525	0.462462	0.2492	0.803206	1	871.044	319.642	807.177	1.44585	0.461844	0	1	1	1058.7	319.642	807.177	1.72728	0.461613	0.49236	0.622465	1
RSUY_RS00480	-	two-component response regulator transcription regulator protein	831.909	924.97	1043.6	-0.152854	0.128753	0	1	1	1127.05	924.97	1043.6	0.285072	0.125076	0	1	1	1290.46	924.97	1043.6	0.480372	0.124503	0	1	1
RSUY_RS00485	-	two-component response regulator transcription regulator protein	4913.42	3533.66	4307.69	0.475255	0.248743	0	1	1	5212.85	3533.66	4307.69	0.560853	0.248471	0	1	1	3570.84	3533.66	4307.69	0.0150679	0.248517	0	1	1
RSUY_RS00490	-	putative outermembrane signal peptide protein	24059.1	876.577	7560.01	4.7786	0.31817	10.3046	6.71939e-25	7.0788e-23	2205.17	876.577	7560.01	1.33101	0.318504	0	1	1	3099.17	876.577	7560.01	1.82205	0.318334	1.01169	0.311687	0.841946
RSUY_RS00495	kdpD	two-component sensor kinase KDPD transcription regulator protein	1089.09	2079.54	2042.17	-0.932415	0.391031	0	1	1	2208.54	2079.54	2042.17	0.0867576	0.389941	0	1	1	2791.52	2079.54	2042.17	0.424707	0.389825	0	1	1
RSUY_RS00500	kdpC	potassium-transporting ATPase subunit C	511.918	340.439	839.526	0.589189	0.6016	0	NA	NA	1064.68	340.439	839.526	1.6446	0.600082	0.240962	NA	NA	1441.07	340.439	839.526	2.0813	0.599906	0.968992	NA	NA
RSUY_RS00505	kdpB	potassium-transporting ATPase B chain	873.279	751.473	1437.79	0.217219	0.58811	0	1	1	1969.68	751.473	1437.79	1.39	0.587179	0	1	1	2156.74	751.473	1437.79	1.52089	0.587117	0.035579	0.971618	1
RSUY_RS00510	kdpA	potassium-transporting ATPase subunit A	1466.7	340.079	1946.99	2.10892	0.432433	1.40813	0.159091	0.825526	2816.73	340.079	1946.99	3.04965	0.431715	3.58953	0.00033128	0.00343409	3164.44	340.079	1946.99	3.21757	0.431652	3.97906	6.91888e-05	0.000449677
RSUY_RS00515	-	hypothetical protein	47.7024	24.3732	56.9023	0.972063	0.626568	0	1	1	78.135	24.3732	56.9023	1.67649	0.612242	0.288264	0.773144	1	77.3984	24.3732	56.9023	1.66266	0.611238	0.266114	0.790152	1
RSUY_RS00520	-	putative transmembrane protein	454.361	156.477	607.875	1.53816	0.571241	0.0668075	0.946735	1	743.248	156.477	607.875	2.24705	0.569587	1.31157	0.189666	0.760342	1077.41	156.477	607.875	2.78271	0.569292	2.25317	0.0242483	0.0920744
RSUY_RS00525	pfs	5'-methylthioadenosine/S-adenosylhomocysteinenucleosidase	1070.75	495.457	1229.66	1.11258	0.3307	0	1	1	1464.14	495.457	1229.66	1.56285	0.329586	0.190681	0.848776	1	1888.29	495.457	1229.66	1.92987	0.32937	1.30512	0.191853	0.554624
RSUY_RS00530	-	hypothetical protein	301.687	92.3466	397.657	1.71204	0.268977	0.788326	0.430506	1	469.377	92.3466	397.657	2.34503	0.263807	3.20322	0.00135899	0.0113374	727.216	92.3466	397.657	2.97679	0.262712	5.62134	1.89484e-08	2.12993e-07
RSUY_RS00535	-	putative transcription regulator protein	3064.51	519.864	2266.97	2.55948	0.281086	3.76923	0.000163752	0.00218176	2395.11	519.864	2266.97	2.20374	0.280813	2.50608	0.0122077	0.0784409	3088.38	519.864	2266.97	2.57048	0.280658	3.8142	0.000136626	0.000842062
RSUY_RS00540	-	ABC transporter ATP-binding protein	2537.82	3613.29	2549.81	-0.509834	0.227599	0	1	1	1964.35	3613.29	2549.81	-0.879283	0.227198	0	1	1	2083.77	3613.29	2549.81	-0.794169	0.227054	0	1	1
RSUY_RS00545	-	putative transmembrane ABC transporter protein	5992.24	2548.41	4170.97	1.2332	0.215693	0	1	1	3563.98	2548.41	4170.97	0.483956	0.215601	0	1	1	4579.23	2548.41	4170.97	0.845581	0.215466	0	1	1
RSUY_RS00550	-	hypothetical protein	236.21	451.88	404.741	-0.926163	0.26898	0	1	1	428.66	451.88	404.741	-0.0762049	0.261974	0	1	1	502.215	451.88	404.741	0.152253	0.261212	0	1	1
RSUY_RS00555	RipE1	putative AVRPPHE avirulence protein ripE1	1178.59	547.324	1826.48	1.10721	0.353639	0	1	1	2422.63	547.324	1826.48	2.14578	0.352521	1.8319	0.0669661	0.321352	3157.38	547.324	1826.48	2.52796	0.352397	2.91704	0.00353366	0.0163843
RSUY_RS00560	-	hypothetical protein	3931.46	2599.4	2859.07	0.596143	0.166111	0	1	1	2339.83	2599.4	2859.07	-0.151666	0.165929	0	1	1	2565.61	2599.4	2859.07	-0.0187843	0.165745	0	1	1
RSUY_RS00565	-	hypothetical protein	1169.89	2591.26	1306.54	-1.14797	0.275671	0	1	1	758.643	2591.26	1306.54	-1.77223	0.275178	-0.989303	0.322515	1	706.375	2591.26	1306.54	-1.87521	0.275022	-1.36429	0.172475	0.506688
RSUY_RS00570	minE	cell division topological specificity factor protein	1285.76	1723.41	932.562	-0.423902	0.349073	0	1	1	483.719	1723.41	932.562	-1.83312	0.349439	-0.953309	0.340433	1	237.36	1723.41	932.562	-2.86009	0.350613	-3.87918	0.000104808	0.000658503
RSUY_RS00575	minD	septum site-determining protein MIND	8209.54	7870.24	5216.95	0.0606628	0.280612	0	1	1	3293.15	7870.24	5216.95	-1.25695	0.280662	0	1	1	1494.86	7870.24	5216.95	-2.3964	0.28092	-3.19095	0.00141808	0.00730831
RSUY_RS00580	minC	septum formation inhibitor	4052.13	4146.19	2692.96	-0.0336075	0.257326	0	1	1	1676.64	4146.19	2692.96	-1.30625	0.257417	0	1	1	896.897	4146.19	2692.96	-2.20878	0.257783	-2.74951	0.00596852	0.0260727
RSUY_RS00585	cpdB	2',3'-cyclic-nucleotide 2'-phosphodiesterase precursor transmembrane protein	1484.03	497.207	2411.19	1.57791	0.57755	0.134893	0.892697	1	3568.71	497.207	2411.19	2.84324	0.576983	2.32804	0.0199102	0.118989	4094.81	497.207	2411.19	3.04163	0.576944	2.67206	0.00753871	0.0322782
RSUY_RS00595	-	2-dehydropantoate 2-reductase	1067.55	1302.51	1317.34	-0.286526	0.283354	0	1	1	1412.9	1302.51	1317.34	0.117222	0.282072	0	1	1	1486.38	1302.51	1317.34	0.190325	0.281916	0	1	1
RSUY_RS00600	-	hypothetical protein	2456.83	2339.01	1775.41	0.0696039	0.186047	0	1	1	1151.53	2339.01	1775.41	-1.02237	0.186074	0	1	1	1154.27	2339.01	1775.41	-1.01891	0.185836	0	1	1
RSUY_RS00605	dbhB	histone-like DNA-binding protein HU-beta (NS1)	11759.5	6931.71	5788.86	0.762446	0.420181	0	1	1	3347	6931.71	5788.86	-1.05034	0.420264	0	1	1	1117.19	6931.71	5788.86	-2.63332	0.420569	-2.69473	0.00704451	0.0302767
RSUY_RS00610	-	hypothetical protein	2284.15	2012.03	1714.84	0.182402	0.291992	0	1	1	1251.76	2012.03	1714.84	-0.684606	0.291876	0	1	1	1311.43	2012.03	1714.84	-0.617406	0.291708	0	1	1
RSUY_RS00615	-	transmembrane sensor histidine kinase protein	849.265	1126.55	1350.69	-0.406867	0.436438	0	1	1	1573.13	1126.55	1350.69	0.481602	0.435223	0	1	1	1853.82	1126.55	1350.69	0.718441	0.435097	0	1	1
RSUY_RS00620	-	response regulator protein	1193.31	776.668	982.249	0.61843	0.222989	0	1	1	933.82	776.668	982.249	0.265761	0.222103	0	1	1	1025.2	776.668	982.249	0.400313	0.221757	0	1	1
RSUY_RS00625	-	hypothetical protein	645.015	748.361	664.235	-0.212368	0.123545	0	1	1	643.481	748.361	664.235	-0.217978	0.119605	0	1	1	620.085	748.361	664.235	-0.271539	0.119068	0	1	1
RSUY_RS00630	phhB	pterin-4-alpha-carbinolamine dehydratase	1925.82	1795.52	1104.71	0.100518	0.469739	0	1	1	500.466	1795.52	1104.71	-1.84291	0.470303	-0.729128	0.465923	1	197.036	1795.52	1104.71	-3.18781	0.471658	-3.57847	0.00034561	0.0019843
RSUY_RS00635	phhA	phenylalanine 4-monooxygenase	11629.4	8259.37	6868.09	0.493581	0.373558	0	1	1	4539.42	8259.37	6868.09	-0.863508	0.37359	0	1	1	3044.15	8259.37	6868.09	-1.43998	0.373629	0	1	1
RSUY_RS00640	-	transcription regulator protein	1213.01	598.82	1246.1	1.01848	0.190362	0	1	1	1292.23	598.82	1246.1	1.10958	0.188915	0	1	1	1880.34	598.82	1246.1	1.65073	0.1884	0.800036	0.42369	1
RSUY_RS00645	-	hypothetical protein	371.334	1476.3	666.786	-1.99042	0.362704	-1.35212	0.176336	0.903623	367.957	1476.3	666.786	-2.00454	0.360377	-1.40004	0.161502	0.668131	451.551	1476.3	666.786	-1.70914	0.359662	-0.581481	0.560916	1
RSUY_RS00650	-	ornithine cyclodeaminase	311.566	813.165	554.733	-1.38121	0.377858	0	1	1	482.08	813.165	554.733	-0.754367	0.374301	0	1	1	612.122	813.165	554.733	-0.40989	0.373739	0	1	1
RSUY_RS00655	ompW	putative outer membrane W signal peptide protein	7274.72	4534.71	4543.48	0.681817	0.47742	0	1	1	3911.92	4534.71	4543.48	-0.213115	0.477401	0	1	1	2452.56	4534.71	4543.48	-0.886686	0.47745	0	1	1
RSUY_RS00660	-	hypothetical protein	267.051	385.657	433.184	-0.530294	0.26402	0	1	1	402.616	385.657	433.184	0.0618709	0.258123	0	1	1	677.412	385.657	433.184	0.812717	0.256698	0	1	1
RSUY_RS00665	-	cation-transporting ATPase transmembrane protein	662.562	1876.32	1173.59	-1.50191	0.436237	-0.00438321	0.996503	1	913.806	1876.32	1173.59	-1.038	0.434864	0	1	1	1241.67	1876.32	1173.59	-0.595711	0.434578	0	1	1
RSUY_RS00670	-	transcription regulator protein	159.802	240.36	296.442	-0.586298	0.404334	0	1	1	333.233	240.36	296.442	0.470727	0.397087	0	1	1	452.374	240.36	296.442	0.911646	0.396228	0	1	1
RSUY_RS00675	-	putative lysophospholipase protein	723.719	1644.37	1058.57	-1.18328	0.176342	0	1	1	874.238	1644.37	1058.57	-0.911679	0.17347	0	1	1	991.967	1644.37	1058.57	-0.729354	0.17295	0	1	1
RSUY_RS00680	betA	putative choline dehydrogenase lipoprotein oxidoreductase	1373.47	2853.61	2103.82	-1.05278	0.179143	0	1	1	2089.6	2853.61	2103.82	-0.449614	0.177452	0	1	1	2098.63	2853.61	2103.82	-0.443447	0.177314	0	1	1
RSUY_RS00685	-	ABC transporter ATP-binding protein	1214.64	678.538	1415.35	0.841737	0.200773	0	1	1	1833.42	678.538	1415.35	1.43402	0.199073	0	1	1	1934.79	678.538	1415.35	1.51168	0.198901	0.0587145	0.95318	1
RSUY_RS00690	-	ABC transporter ATP-binding protein	583.293	514.37	777.784	0.185049	0.266311	0	1	1	1018.52	514.37	777.784	0.985302	0.263479	0	1	1	994.953	514.37	777.784	0.951484	0.263312	0	1	1
RSUY_RS00695	-	putative substrate-binding periplasmic (PBP) ABC transporter protein	1762.23	1571.86	2098.26	0.165885	0.248315	0	1	1	2889.35	1571.86	2098.26	0.878317	0.247333	0	1	1	2169.61	1571.86	2098.26	0.465047	0.247374	0	1	1
RSUY_RS00700	-	transmembrane ABC transporter protein	853.876	480.742	1167.59	0.832335	0.266146	0	1	1	1528.99	480.742	1167.59	1.66943	0.264192	0.641301	0.521327	1	1806.74	480.742	1167.59	1.91026	0.263976	1.55415	0.120149	0.368788
RSUY_RS00705	-	transmembrane ABC transporter protein	1461.23	1004.41	1925.41	0.541496	0.269864	0	1	1	2183.95	1004.41	1925.41	1.12042	0.268817	0	1	1	3052.04	1004.41	1925.41	1.60325	0.268615	0.384395	0.700686	1
RSUY_RS00710	-	hypothetical protein	1138.79	205.264	1262.21	2.46959	0.197518	4.90889	9.1591e-07	1.93882e-05	2122.16	205.264	1262.21	3.36899	0.195505	9.55978	1.18013e-21	2.96998e-19	1582.64	205.264	1262.21	2.94577	0.195581	7.39214	1.44479e-13	3.10186e-12
RSUY_RS00715	-	hypothetical protein	224.144	360.148	326.737	-0.679624	0.44124	0	1	1	293.111	360.148	326.737	-0.297466	0.437365	0	1	1	429.546	360.148	326.737	0.253884	0.436377	0	1	1
RSUY_RS00720	-	hypothetical protein	1196.38	551.708	970.865	1.11539	0.264994	0	1	1	894.964	551.708	970.865	0.69751	0.264303	0	1	1	1240.41	551.708	970.865	1.1685	0.263808	0	1	1
RSUY_RS00730	-	putative RHS-related protein	3218.22	2591.61	2580.65	0.312188	0.437611	0	1	1	2187.4	2591.61	2580.65	-0.244587	0.437483	0	1	1	2325.35	2591.61	2580.65	-0.156355	0.437416	0	1	1
RSUY_RS00735	-	putative RHS-related protein	2619.18	2121.23	3178.21	0.304344	0.355207	0	1	1	3206.1	2121.23	3178.21	0.595981	0.354809	0	1	1	4766.35	2121.23	3178.21	1.16807	0.354696	0	1	1
RSUY_RS00740	-	hypothetical protein	324.602	703.701	692.494	-1.1143	0.540275	0	1	1	756.754	703.701	692.494	0.104683	0.537525	0	1	1	984.921	703.701	692.494	0.484869	0.537265	0	1	1
RSUY_RS00745	-	transcription regulator protein	514.792	826.282	909.735	-0.681109	0.423626	0	1	1	994.387	826.282	909.735	0.266999	0.421533	0	1	1	1303.48	826.282	909.735	0.657489	0.421277	0	1	1
RSUY_RS00750	-	hypothetical protein	190.95	114.992	319.958	0.736419	0.25946	0	1	1	400.998	114.992	319.958	1.8009	0.249974	1.20373	0.228693	0.872035	572.891	114.992	319.958	2.31566	0.248751	3.27903	0.00104163	0.00550593
RSUY_RS00755	-	transcription regulator protein	660.433	658.722	1015.23	0.00547708	0.300226	0	1	1	1248.23	658.722	1015.23	0.921929	0.29794	0	1	1	1493.55	658.722	1015.23	1.18077	0.297698	0	1	1
RSUY_RS00760	-	short chain dehydrogenase	514.903	281.729	951.136	0.870771	0.689991	0	1	1	1307.31	281.729	951.136	2.21385	0.688605	1.03666	0.299894	1	1700.6	281.729	951.136	2.59329	0.688488	1.58795	0.112297	0.348666
RSUY_RS00765	-	amino-acid-binding periplasmic (PBP) ABC transporter protein	3196.83	5786.83	4126.93	-0.856143	0.2692	0	1	1	3396.08	5786.83	4126.93	-0.768884	0.268812	0	1	1	4127.97	5786.83	4126.93	-0.487305	0.26871	0	1	1
RSUY_RS00770	gidA	tRNA uridine 5-carboxymethylaminomethyl modification enzyme GidA	23477.1	6524.55	10141.6	1.84722	0.325121	1.06797	0.285535	1	5056.42	6524.55	10141.6	-0.367747	0.325218	0	1	1	5508.24	6524.55	10141.6	-0.244264	0.325176	0	1	1
RSUY_RS00775	gidB	glucose inhibited division protein B	1145.83	974.415	814.321	0.231767	0.215382	0	1	1	554.926	974.415	814.321	-0.812212	0.215352	0	1	1	582.116	974.415	814.321	-0.743265	0.214837	0	1	1
RSUY_RS00780	parA2	putative chromosome partitioning protein PARA	4907.27	2615.14	2808.96	0.90757	0.258713	0	1	1	1749.26	2615.14	2808.96	-0.580141	0.258876	0	1	1	1964.18	2615.14	2808.96	-0.412934	0.258707	0	1	1
RSUY_RS00785	parB2	putative chromosome partitioning protein PARB	4469.64	3121.34	3317.86	0.517699	0.213488	0	1	1	2660.76	3121.34	3317.86	-0.230338	0.213363	0	1	1	3019.7	3121.34	3317.86	-0.0477556	0.213224	0	1	1
RSUY_RS00790	-	hypothetical protein	9213.99	4044.29	4319.71	1.18768	0.296432	0	1	1	2292.04	4044.29	4319.71	-0.819281	0.296637	0	1	1	1728.51	4044.29	4319.71	-1.22631	0.296678	0	1	1
RSUY_RS00795	atpB	F0F1 ATP synthase subunit A	21566.3	12846	9865.2	0.747399	0.388531	0	1	1	3015.88	12846	9865.2	-2.09067	0.388706	-1.51959	0.128614	0.553824	2032.63	12846	9865.2	-2.65989	0.388763	-2.98355	0.00284923	0.013615
RSUY_RS00800	atpE	F0F1 ATP synthase subunit C	27232.9	21173.4	12765.4	0.363065	0.526867	0	1	1	2404.72	21173.4	12765.4	-3.13832	0.527054	-3.10845	0.00188074	0.0152411	250.571	21173.4	12765.4	-6.40092	0.52864	-9.27081	1.84732e-20	8.90251e-19
RSUY_RS00805	atpF	F0F1 ATP synthase subunit B	18787.5	27402.9	12160.7	-0.544668	0.29989	0	1	1	1898.61	27402.9	12160.7	-3.85136	0.300292	-7.83025	4.86892e-15	4.32475e-13	553.914	27402.9	12160.7	-5.62858	0.301224	-13.706	9.34526e-43	5.29176e-40
RSUY_RS00810	atpH	F0F1 ATP synthase subunit delta	16859	20801.3	9940.33	-0.303264	0.340913	0	1	1	1549.98	20801.3	9940.33	-3.74639	0.341357	-6.58076	4.68059e-11	2.16358e-09	551.016	20801.3	9940.33	-5.23851	0.342083	-10.9286	8.4094e-28	8.8592e-26
RSUY_RS00815	atpA	F0F1 ATP synthase subunit alpha	90724.5	74371.6	44227	0.286719	0.333716	0	1	1	8836.02	74371.6	44227	-3.07329	0.333794	-4.71334	2.43688e-06	4.19736e-05	2975.74	74371.6	44227	-4.64344	0.333938	-9.41326	4.81001e-21	2.59397e-19
RSUY_RS00820	atpG	F0F1 ATP synthase subunit gamma	38952.9	33766.2	19348.9	0.206089	0.292955	0	1	1	3461.26	33766.2	19348.9	-3.28622	0.293188	-6.09242	1.11219e-09	3.54803e-08	1215.29	33766.2	19348.9	-4.79622	0.293575	-11.2279	2.97571e-29	3.64323e-27
RSUY_RS00825	atpD	F0F1 ATP synthase subunit beta	78482.8	65488.9	38621.4	0.261101	0.310364	0	1	1	7801.75	65488.9	38621.4	-3.06939	0.310459	-5.05505	4.30275e-07	8.54889e-06	2712.22	65488.9	38621.4	-4.59371	0.310624	-9.95964	2.289e-23	1.67245e-21
RSUY_RS00830	atpC	F0F1 ATP synthase subunit epsilon	14714	13673.5	7602.79	0.105669	0.30649	0	1	1	1298.97	13673.5	7602.79	-3.39598	0.307084	-6.17416	6.65172e-10	2.31787e-08	724.674	13673.5	7602.79	-4.23788	0.307434	-8.90558	5.31056e-19	2.03872e-17
RSUY_RS00835	-	putative prolin-rich transmembrane protein	1585.7	2313.5	2726.64	-0.544555	0.281479	0	1	1	3619.32	2313.5	2726.64	0.645552	0.280403	0	1	1	3388.06	2313.5	2726.64	0.550301	0.28037	0	1	1
RSUY_RS00840	-	hypothetical protein	2283.64	3575.23	3096.45	-0.646407	0.192118	0	1	1	3404.92	3575.23	3096.45	-0.0704366	0.191178	0	1	1	3122	3575.23	3096.45	-0.195509	0.191134	0	1	1
RSUY_RS00845	-	hypothetical protein	211.097	1298.39	534.346	-2.61419	0.334974	-3.3262	0.000880386	0.00954103	374.435	1298.39	534.346	-1.79392	0.328721	-0.894145	0.371245	1	253.462	1298.39	534.346	-2.35694	0.329243	-2.60276	0.00924774	0.0388972
RSUY_RS00850	-	putative lipase protein	819.225	2258.36	1654.51	-1.45985	0.265637	0	1	1	1633.79	2258.36	1654.51	-0.467086	0.263519	0	1	1	1906.66	2258.36	1654.51	-0.244249	0.263322	0	1	1
RSUY_RS00855	-	hypothetical protein	477.067	221.13	643.01	1.11137	0.267565	0	1	1	993.143	221.13	643.01	2.16648	0.2639	2.52552	0.0115529	0.0753594	880.7	221.13	643.01	1.99323	0.263825	1.86952	0.061551	0.20517
RSUY_RS00860	pstS2	phosphate ABC transporter phosphate-binding protein	1049.01	534.059	1736.05	0.974706	0.422531	0	1	1	2153.87	534.059	1736.05	2.01159	0.421481	1.2138	0.224826	0.860186	3207.27	534.059	1736.05	2.586	0.421339	2.57751	0.00995161	0.0413836
RSUY_RS00865	gst2	glutathione S-transferase protein	432.19	661.032	743.928	-0.61111	0.299195	0	1	1	851.248	661.032	743.928	0.364591	0.295639	0	1	1	1031.24	661.032	743.928	0.641391	0.295272	0	1	1
RSUY_RS00870	-	transcription regulator protein	692.878	848.041	1062.57	-0.290573	0.372799	0	1	1	1136.77	848.041	1062.57	0.422527	0.371134	0	1	1	1572.57	848.041	1062.57	0.89072	0.370857	0	1	1
RSUY_RS00875	-	conserved hypothetical protein	3149.6	787.302	2012.23	1.99989	0.409475	1.2208	0.222161	1	1934.34	787.302	2012.23	1.29701	0.409371	0	1	1	2177.67	787.302	2012.23	1.46795	0.409274	0	1	1
RSUY_RS00880	-	putative methyl-accepting chemotaxis transmembrane protein	935.945	789.926	1602.88	0.245274	0.533849	0	1	1	1990.02	789.926	1602.88	1.33282	0.532908	0	1	1	2695.62	789.926	1602.88	1.77066	0.532801	0.50799	0.611461	1
RSUY_RS00885	-	hypothetical protein	407.431	355.508	650.327	0.201059	0.37539	0	1	1	822.088	355.508	650.327	1.20907	0.37237	0	1	1	1016.28	355.508	650.327	1.51499	0.372056	0.0402799	0.96787	1
RSUY_RS00890	-	hypothetical protein	700.414	350.088	792.293	1.00164	0.262234	0	1	1	887.849	350.088	792.293	1.34314	0.260176	0	1	1	1230.82	350.088	792.293	1.81439	0.259669	1.21074	0.225996	0.635088
RSUY_RS00895	-	signal peptide protein	883.234	740.616	1319.29	0.257814	0.186747	0	1	1	1561.82	740.616	1319.29	1.07647	0.184065	0	1	1	2091.49	740.616	1319.29	1.49778	0.183678	0	1	1
RSUY_RS00900	hemE	uroporphyrinogen decarboxylase	1818.39	3040.33	2267.74	-0.740712	0.171304	0	1	1	1863.38	3040.33	2267.74	-0.706298	0.170266	0	1	1	2348.84	3040.33	2267.74	-0.372251	0.169951	0	1	1
RSUY_RS00905	priA	primosome assembly protein PriA	2078.76	3223.24	2501.16	-0.632615	0.272427	0	1	1	2034.73	3223.24	2501.16	-0.663733	0.271879	0	1	1	2667.91	3223.24	2501.16	-0.272855	0.271685	0	1	1
RSUY_RS00910	putA	trifunctional transcriptional regulator/proline dehydrogenase/pyrroline-5-carboxylate dehydrogenase	13728.1	58386.8	20822.6	-2.08863	0.156295	-3.76613	0.000165795	0.0022025	5717	58386.8	20822.6	-3.3523	0.156337	-11.8481	2.201e-32	1.99411e-29	5458.59	58386.8	20822.6	-3.41904	0.156294	-12.2784	1.18248e-34	2.67833e-32
RSUY_RS00915	-	putative amino-acid transport signal peptide protein	16760.3	75339.6	25360.9	-2.1684	0.361568	-1.84862	0.0645134	0.390703	6726.47	75339.6	25360.9	-3.48549	0.361587	-5.49105	3.99557e-08	9.89068e-07	2617.22	75339.6	25360.9	-4.8473	0.361721	-9.2538	2.16645e-20	1.03305e-18
RSUY_RS00920	-	hypothetical protein	1271.33	3268.68	2068.13	-1.36134	0.192373	0	1	1	2016.79	3268.68	2068.13	-0.696784	0.190638	0	1	1	1715.69	3268.68	2068.13	-0.92996	0.190617	0	1	1
RSUY_RS00925	-	carboxylate-amine ligase	1422.25	4059.47	2760.01	-1.51235	0.301687	-0.0409307	0.967351	1	3484.29	4059.47	2760.01	-0.220457	0.300548	0	1	1	2074.01	4059.47	2760.01	-0.968859	0.300656	0	1	1
RSUY_RS00930	-	hypothetical protein	1413.9	2738.64	2006.4	-0.953424	0.237507	0	1	1	1850.15	2738.64	2006.4	-0.565923	0.23636	0	1	1	2022.91	2738.64	2006.4	-0.437145	0.236198	0	1	1
RSUY_RS00935	-	conserved hypothetical protein	2669.6	11181	5721.19	-2.06619	0.371696	-1.52326	0.127694	0.686184	5668.21	11181	5721.19	-0.980095	0.371222	0	1	1	3365.97	11181	5721.19	-1.73195	0.371277	-0.62474	0.532142	1
RSUY_RS00940	-	conserved hypothetical protein	767.486	2525.28	1697.89	-1.7158	0.3455	-0.624596	0.532236	1	1833.84	2525.28	1697.89	-0.461551	0.34367	0	1	1	1664.95	2525.28	1697.89	-0.600919	0.343629	0	1	1
RSUY_RS00945	-	conserved hypothetical protein	206.508	1258.49	609.872	-2.5953	0.29328	-3.73466	0.000187969	0.00246811	476.383	1258.49	609.872	-1.4017	0.285368	0	1	1	498.105	1258.49	609.872	-1.33728	0.284921	0	1	1
RSUY_RS00950	sdaA2	L-serine dehydratase	906.207	11525.7	3645.98	-3.66638	0.165762	-13.0692	4.93814e-39	1.01681e-36	1077.08	11525.7	3645.98	-3.41947	0.163352	-11.7505	7.02353e-32	5.30276e-29	1074.95	11525.7	3645.98	-3.42256	0.163069	-11.7899	4.40273e-32	7.12298e-30
RSUY_RS00955	gcvP	glycine dehydrogenase	7078.73	63453.4	19643.2	-3.16418	0.205878	-8.08333	6.30212e-16	3.85792e-14	4320.2	63453.4	19643.2	-3.87649	0.205788	-11.5483	7.53242e-31	3.79132e-28	3720.6	63453.4	19643.2	-4.09209	0.205775	-12.5967	2.20095e-36	5.86488e-34
RSUY_RS00960	gcvH	glycine cleavage system H protein	2670.27	11674.4	3964.91	-2.12867	0.375477	-1.67433	0.0940654	0.538948	965.469	11674.4	3964.91	-3.59598	0.375672	-5.57927	2.41531e-08	6.18156e-07	549.528	11674.4	3964.91	-4.40897	0.376034	-7.73593	1.02649e-14	2.51351e-13
RSUY_RS00965	gcvT	glycine cleavage system aminomethyltransferase T	3205.43	18538.9	6427.65	-2.53214	0.297604	-3.46815	0.000524048	0.00607145	1923.01	18538.9	6427.65	-3.26908	0.297475	-5.94699	2.73116e-09	8.19347e-08	2043.23	18538.9	6427.65	-3.1816	0.297363	-5.65506	1.55792e-08	1.76876e-07
RSUY_RS00975	-	hypothetical protein	3807.7	259.971	1739.05	3.87204	0.366523	6.47173	9.68844e-11	3.59743e-09	1268.59	259.971	1739.05	2.28696	0.366713	2.14598	0.0318742	0.176949	1619.95	259.971	1739.05	2.63966	0.366493	3.10965	0.00187308	0.00933451
RSUY_RS00980	RipAX1	hypothetical protein type III effector RipAX1	482.636	168.288	486.006	1.51865	0.533462	0.0349535	0.972117	1	451.164	168.288	486.006	1.42194	0.53231	0	1	1	841.934	168.288	486.006	2.3221	0.531636	1.54636	0.122017	0.373724
RSUY_RS00985	rep	ATP-dependent DNA helicase REP protein	12256.3	3772.38	6176.14	1.69975	0.249816	0.799584	0.423952	1	3789.64	3772.38	6176.14	0.00659124	0.249924	0	1	1	4886.29	3772.38	6176.14	0.373283	0.249814	0	1	1
RSUY_RS00990	rsl2	hypothetical protein	177.367	143.157	805.765	0.312389	0.49903	0	1	1	2407.7	143.157	805.765	4.07146	0.492403	5.22226	1.76752e-07	3.75909e-06	494.838	143.157	805.765	1.78892	0.493143	0.585867	0.557965	1
RSUY_RS00995	aidA	conserved hypothetical protein	448.061	166.566	1207.41	1.42888	0.420552	0	1	1	3267.04	166.566	1207.41	4.29433	0.417536	6.69241	2.19522e-11	1.06928e-09	947.968	166.566	1207.41	2.50931	0.41793	2.41502	0.0157345	0.062469
RSUY_RS01000	aidC (Meng,2015)	conserved hypothetical protein	365.344	173.161	607.404	1.0782	0.560093	0	1	1	860.333	173.161	607.404	2.31203	0.55773	1.45596	0.145404	0.612158	1030.78	173.161	607.404	2.57281	0.557543	1.92417	0.0543335	0.185036
RSUY_RS01005	solR	transcriptional activator SOLR transcription regulator protein	976.023	519.399	1103.9	0.910234	0.251827	0	1	1	1329.41	519.399	1103.9	1.35555	0.250225	0	1	1	1590.78	519.399	1103.9	1.61457	0.249955	0.458367	0.646689	1
RSUY_RS01010	solI	autoinducer synthesis protein SOLI	436.491	264.735	701.335	0.721486	0.655943	0	1	1	866.289	264.735	701.335	1.70987	0.654334	0.320736	0.74841	1	1237.83	264.735	701.335	2.22475	0.654118	1.10799	0.267868	0.739002
RSUY_RS01015	-	putative Leu/Ile/Val-binding signal peptide protein	522.132	383.821	1110.1	0.444699	0.736499	0	1	1	1467.03	383.821	1110.1	1.93414	0.73519	0.590512	0.554847	1	2067.41	383.821	1110.1	2.42906	0.735079	1.26389	0.20627	0.588045
RSUY_RS01020	hemN	coproporphyrinogen III oxidase	1020.7	1619	2781.41	-0.664997	0.668117	0	1	1	4709.39	1619	2781.41	1.54042	0.667319	0.0605687	0.951703	1	3776.56	1619	2781.41	1.22195	0.667322	0	1	1
RSUY_RS01025	pykA2	pyruvate kinase II protein	337.077	683.553	789.064	-1.01823	0.683693	0	1	1	945.115	683.553	789.064	0.467297	0.68151	0	1	1	1190.51	683.553	789.064	0.800307	0.681356	0	1	1
RSUY_RS01030	ttuD1	hydroxypyruvate reductase protein	130.655	523.677	330.695	-2.00014	0.776	-0.644517	NA	NA	294.914	523.677	330.695	-0.828526	0.771287	0	NA	NA	373.534	523.677	330.695	-0.487604	0.770844	0	NA	NA
RSUY_RS01035	glxR	transmembrane 2-hydroxy-3-oxopropionate reductase oxidoreductase protein	655.377	294.216	962.543	1.15575	0.525438	0	1	1	1232.4	294.216	962.543	2.06604	0.524124	1.07998	0.280153	1	1668.18	294.216	962.543	2.50284	0.523949	1.91401	0.0556188	0.188165
RSUY_RS01040	hyi	hydroxypyruvate isomerase protein	600.905	197.662	783.015	1.6038	0.593726	0.174826	0.861216	1	999.933	197.662	783.015	2.33816	0.592513	1.41458	0.157192	0.653833	1333.56	197.662	783.015	2.75354	0.592327	2.1163	0.0343194	0.125478
RSUY_RS01045	gcl	glyoxylate carboligase	1750	630.019	2271.47	1.4739	0.559835	0	1	1	2948.37	630.019	2271.47	2.22624	0.559391	1.29826	0.194197	0.775077	3757.51	630.019	2271.47	2.57609	0.559329	1.9239	0.0543672	0.185036
RSUY_RS01050	-	transcription regulator protein	622.333	704.357	1092.48	-0.176354	0.298396	0	1	1	1289.34	704.357	1092.48	0.872065	0.295883	0	1	1	1753.9	704.357	1092.48	1.316	0.295584	0	1	1
RSUY_RS01055	-	hypothetical protein	203.715	100.886	199.779	1.00789	0.258587	0	1	1	224.365	100.886	199.779	1.15253	0.252032	0	1	1	270.149	100.886	199.779	1.42064	0.250418	0	1	1
RSUY_RS01060	-	hypothetical protein	309.192	235.383	374.605	0.400025	0.205348	0	1	1	421.15	235.383	374.605	0.839521	0.199169	0	1	1	532.695	235.383	374.605	1.17837	0.197968	0	1	1
RSUY_RS01065	-	hypothetical protein	526.555	1003.71	733.783	-0.927399	0.256152	0	1	1	637.814	1003.71	733.783	-0.654163	0.253438	0	1	1	767.051	1003.71	733.783	-0.3881	0.252876	0	1	1
RSUY_RS01070	-	transcription regulator protein	1229.62	1598.34	1027.37	-0.37928	0.215806	0	1	1	733.071	1598.34	1027.37	-1.12443	0.215356	0	1	1	548.424	1598.34	1027.37	-1.54307	0.215549	-0.199837	0.841608	1
RSUY_RS01075	dctA3	C4-dicarboxylate transporter DctA	4925.78	340.13	3251.46	3.85566	0.417278	5.6453	1.64896e-08	4.4463e-07	3589.42	340.13	3251.46	3.39912	0.417176	4.55233	5.3056e-06	8.43311e-05	4150.51	340.13	3251.46	3.60865	0.417121	5.05526	4.29815e-07	4.04795e-06
RSUY_RS01080	-	allantoicase	5951.58	1364.76	3594.03	2.12429	0.20596	3.03115	0.00243624	0.0236828	3954.25	1364.76	3594.03	1.5349	0.205821	0.169546	0.865367	1	3105.53	1364.76	3594.03	1.18628	0.20584	0	1	1
RSUY_RS01085	-	ureidoglycolate hydrolase protein	385.344	395.148	397.813	-0.0380387	0.29233	0	1	1	395.302	395.148	397.813	0.000338276	0.28945	0	1	1	415.459	395.148	397.813	0.0718497	0.288909	0	1	1
RSUY_RS01090	-	hypothetical protein	1018.43	1032.06	1199.95	-0.0194674	0.336251	0	1	1	1323.44	1032.06	1199.95	0.358666	0.335131	0	1	1	1425.87	1032.06	1199.95	0.466149	0.334978	0	1	1
RSUY_RS01095	RipAM	type III effector protein ripAM	413.355	385.619	835.047	0.102653	0.45378	0	1	1	1191.98	385.619	835.047	1.62775	0.451083	0.283199	0.777024	1	1349.23	385.619	835.047	1.80653	0.450937	0.679755	0.496659	1
RSUY_RS01100	-	putative arsenate reductase oxidoreductase protein	874.86	565.549	780.384	0.628451	0.197586	0	1	1	786.71	565.549	780.384	0.475888	0.195945	0	1	1	894.414	565.549	780.384	0.660949	0.19543	0	1	1
RSUY_RS01105	-	hypothetical protein	1742.06	645.375	2618.06	1.43213	0.346914	0	1	1	6427.38	645.375	2618.06	3.31606	0.346038	5.24814	1.53645e-07	3.34716e-06	1657.42	645.375	2618.06	1.36079	0.346326	0	1	1
RSUY_RS01110	-	hypothetical protein	531.113	797.229	933.903	-0.580572	0.250373	0	1	1	1138.54	797.229	933.903	0.514084	0.246832	0	1	1	1268.74	797.229	933.903	0.670354	0.246565	0	1	1
RSUY_RS01115	-	hypothetical protein	781.784	1104.6	1166.86	-0.497041	0.23822	0	1	1	1338.64	1104.6	1166.86	0.277249	0.235871	0	1	1	1442.4	1104.6	1166.86	0.385123	0.235656	0	1	1
RSUY_RS01120	-	putative lipoprotein	1367.27	1495.29	1081.74	-0.12927	0.246971	0	1	1	782.873	1495.29	1081.74	-0.933643	0.246676	0	1	1	681.547	1495.29	1081.74	-1.13351	0.2466	0	1	1
RSUY_RS01125	-	hypothetical protein	270.632	1459.41	575.699	-2.43127	0.376958	-2.47049	0.0134929	0.1029	267.48	1459.41	575.699	-2.44784	0.373889	-2.53509	0.0112419	0.0738054	305.27	1459.41	575.699	-2.25729	0.373089	-2.02977	0.0423797	0.150102
RSUY_RS01130	-	hypothetical protein	757.716	1361.62	744.044	-0.849133	0.234408	0	1	1	513.357	1361.62	744.044	-1.40749	0.233401	0	1	1	343.483	1361.62	744.044	-1.987	0.23397	-2.08144	0.0373935	0.134759
RSUY_RS01135	-	putative signal peptide protein	1958.83	2894.45	1840.11	-0.563936	0.222707	0	1	1	1438.79	2894.45	1840.11	-1.00839	0.222221	0	1	1	1068.39	2894.45	1840.11	-1.43776	0.222324	0	1	1
RSUY_RS01140	-	putative signal peptide protein	186.433	762.397	322.844	-2.02146	0.252147	-2.06807	0.0386335	0.25109	186.368	762.397	322.844	-2.03191	0.245519	-2.16647	0.0302753	0.169737	156.177	762.397	322.844	-2.28738	0.245436	-3.20808	0.00133624	0.00696565
RSUY_RS01145	soxF	sulfide dehydrogenase flavocytochrome C oxidoreductase protein	241.393	1160.96	563.625	-2.26393	0.411889	-1.8547	0.0636391	0.38696	389.597	1160.96	563.625	-1.57536	0.407595	-0.184883	0.853321	1	462.549	1160.96	563.625	-1.32777	0.407039	0	1	1
RSUY_RS01150	-	hypothetical protein	746.827	671.373	929.762	0.153686	0.380049	0	1	1	1003.08	671.373	929.762	0.578955	0.378672	0	1	1	1297.77	671.373	929.762	0.950606	0.378396	0	1	1
RSUY_RS01155	-	cytochrome C transmembrane protein	399.204	746.865	368.456	-0.909604	0.27756	0	1	1	172.033	746.865	368.456	-2.11803	0.278156	-2.22189	0.0262907	0.149431	155.721	746.865	368.456	-2.2616	0.277629	-2.74321	0.00608416	0.0264757
RSUY_RS01160	-	hypothetical protein	778.465	987.806	647.04	-0.346971	0.180311	0	1	1	396.678	987.806	647.04	-1.31648	0.180052	0	1	1	425.211	987.806	647.04	-1.21574	0.179119	0	1	1
RSUY_RS01165	-	hypothetical protein	569.274	517.898	379.22	0.134162	0.343273	0	1	1	218.18	517.898	379.22	-1.24693	0.344041	0	1	1	211.53	517.898	379.22	-1.29137	0.343471	0	1	1
RSUY_RS01170	-	putative signal peptide protein	308.629	498.36	394.893	-0.687036	0.203731	0	1	1	342.271	498.36	394.893	-0.541709	0.198268	0	1	1	430.312	498.36	394.893	-0.211305	0.196798	0	1	1
RSUY_RS01175	-	hypothetical protein	968.744	1286.24	1147.02	-0.406106	0.205529	0	1	1	1083	1286.24	1147.02	-0.247903	0.20379	0	1	1	1250.09	1286.24	1147.02	-0.0409628	0.203417	0	1	1
RSUY_RS01180	-	hypothetical protein	1098.14	961.419	924.833	0.189926	0.196216	0	1	1	755.469	961.419	924.833	-0.347712	0.195358	0	1	1	884.298	961.419	924.833	-0.120419	0.19478	0	1	1
RSUY_RS01185	-	hypothetical protein	273.625	675.422	452.079	-1.2996	0.345267	0	1	1	413.137	675.422	452.079	-0.709326	0.340888	0	1	1	446.131	675.422	452.079	-0.598553	0.340405	0	1	1
RSUY_RS01190	-	sulfur oxidation signal peptide protein	1050.02	1161.9	1480.79	-0.144973	0.265483	0	1	1	1635.78	1161.9	1480.79	0.493333	0.263974	0	1	1	2075.47	1161.9	1480.79	0.836791	0.26374	0	1	1
RSUY_RS01195	#N/A	#N/A	790.613	98.7805	240.064	3.00065	0.682532	2.19865	0.0279027	0.189789	55.148	98.7805	240.064	-0.840932	0.689091	0	1	1	15.7141	98.7805	240.064	-2.65197	0.703469	-1.63756	0.101515	0.319017
RSUY_RS01200	TIS1021	TIS1021 transposase	1857.97	361.517	678.893	2.36121	0.504035	1.70864	0.0875182	0.504399	302.083	361.517	678.893	-0.258979	0.505292	0	1	1	194.002	361.517	678.893	-0.897602	0.505838	0	1	1
RSUY_RS01205	-	hypothetical protein	3318.72	2239.04	2336.34	0.567175	0.262877	0	1	1	1978.37	2239.04	2336.34	-0.178523	0.26274	0	1	1	1809.23	2239.04	2336.34	-0.307434	0.262686	0	1	1
RSUY_RS01210	-	putative transmembrane protein	1060.48	1527.44	1445.96	-0.52489	0.293209	0	1	1	1468.5	1527.44	1445.96	-0.0568492	0.291932	0	1	1	1727.42	1527.44	1445.96	0.1774	0.291731	0	1	1
RSUY_RS01215	-	hypothetical protein	3043.84	1702.59	2675.65	0.838351	0.183207	0	1	1	2647.46	1702.59	2675.65	0.636983	0.182718	0	1	1	3308.72	1702.59	2675.65	0.95866	0.182514	0	1	1
RSUY_RS01220	-	two component sensor histidine kinase transcription regulator protein	2444.7	229.904	2739.68	3.41	0.519354	3.67764	0.000235401	0.00299541	3349.72	229.904	2739.68	3.86431	0.519042	4.55515	5.2349e-06	8.35004e-05	4934.41	229.904	2739.68	4.42315	0.518969	5.63261	1.77504e-08	2.00023e-07
RSUY_RS01225	-	two component response regulator transcription regulator protein	2005.96	323.347	1220.18	2.63233	0.408951	2.76886	0.00562525	0.04808	1070.9	323.347	1220.18	1.7272	0.408874	0.55567	0.578437	1	1480.54	323.347	1220.18	2.1945	0.408607	1.69968	0.0891909	0.284732
RSUY_RS01230	-	putative hemagglutinin-related protein	2808.74	491.263	3937.53	2.5153	0.483079	2.10172	0.0355776	0.233914	5291.36	491.263	3937.53	3.42877	0.482746	3.99542	6.45808e-05	0.000797142	7158.76	491.263	3937.53	3.86484	0.482702	4.89918	9.62392e-07	8.58196e-06
RSUY_RS01235	-	TPR domain protein	969.349	754.109	1603.11	0.362555	0.617441	0	1	1	2027.22	754.109	1603.11	1.4265	0.616659	0	1	1	2661.75	754.109	1603.11	1.81937	0.616573	0.517974	0.604477	1
RSUY_RS01240	-	hypothetical protein	395.557	387.959	734.848	0.0293266	0.688708	0	NA	NA	929.255	387.959	734.848	1.2599	0.686936	0	NA	NA	1226.62	387.959	734.848	1.66044	0.686766	0.233612	NA	NA
RSUY_RS01245	-	hypothetical protein	338.098	187.367	625.349	0.853621	0.635567	0	1	1	868.488	187.367	625.349	2.21208	0.633272	1.12444	0.260827	0.967686	1107.44	187.367	625.349	2.56272	0.633086	1.67864	0.0932231	0.296143
RSUY_RS01250	cysC1	adenylylsulfate kinase	271.814	70.316	408.785	1.95018	0.650646	0.691898	NA	NA	517.315	70.316	408.785	2.87747	0.648078	2.12546	NA	NA	775.696	70.316	408.785	3.46192	0.647689	3.02912	NA	NA
RSUY_RS01265	-	-	832.509	175.8	287.917	2.24214	0.490007	1.51454	0.129888	0.694678	98.8879	175.8	287.917	-0.829845	0.494489	0	1	1	44.4694	175.8	287.917	-1.98259	0.499441	-0.966255	0.333916	0.896114
RSUY_RS01270	-	-	2844.54	889.25	1134.99	1.67705	0.467235	0.37894	0.704732	1	542.997	889.25	1134.99	-0.711596	0.467923	0	1	1	263.188	889.25	1134.99	-1.75651	0.468728	-0.547248	0.584209	1
RSUY_RS01280	-	putative RHS-related protein	2545.62	632.766	1624.11	2.00791	0.320157	1.58645	0.112638	0.619789	1565.89	632.766	1624.11	1.30743	0.319991	0	1	1	1752.16	632.766	1624.11	1.46958	0.31984	0	1	1
RSUY_RS01290	-	rhs-related protein	3574.27	966.279	2228.62	1.88709	0.377613	1.02511	0.305312	1	2213.02	966.279	2228.62	1.19564	0.377511	0	1	1	2160.9	966.279	2228.62	1.16125	0.377458	0	1	1
RSUY_RS01295	-	hypothetical protein	566.546	212.861	613.748	1.41207	0.343935	0	1	1	786.699	212.861	613.748	1.88502	0.341893	1.12615	0.260101	0.965787	888.885	212.861	613.748	2.06118	0.341603	1.64278	0.100428	0.315931
RSUY_RS01300	-	hypothetical protein	403.938	79.2028	481.667	2.35142	0.418986	2.03209	0.0421445	0.271185	688.206	79.2028	481.667	3.11758	0.41641	3.88458	0.000102506	0.00120925	755.321	79.2028	481.667	3.25179	0.41616	4.2094	2.56047e-05	0.000184991
RSUY_RS01305	-	hypothetical protein	673.23	130.714	540.56	2.36564	0.372473	2.32402	0.0201243	0.144246	595.642	130.714	540.56	2.18896	0.371362	1.85523	0.0635628	0.30928	762.653	130.714	540.56	2.54556	0.370897	2.81902	0.00481708	0.0216053
RSUY_RS01310	-	conserved hypothetical protein	1455.7	341.54	1376.21	2.09234	0.366837	1.61471	0.106373	0.591251	1838.56	341.54	1376.21	2.42877	0.366131	2.5367	0.0111902	0.0737116	1869.05	341.54	1376.21	2.45247	0.366051	2.60201	0.00926796	0.038946
RSUY_RS01315	-	-	580.468	575.466	373.063	0.0111493	0.464198	0	1	1	240.062	575.466	373.063	-1.26134	0.46455	0	1	1	96.2551	575.466	373.063	-2.57988	0.467307	-2.31085	0.0208412	0.0803495
RSUY_RS01320	TIS1021	TIS1021 transposase	120.856	66.4699	70.9175	0.858206	0.608681	0	1	1	60.8622	66.4699	70.9175	-0.126576	0.608256	0	1	1	35.4822	66.4699	70.9175	-0.904476	0.611523	0	1	1
RSUY_RS01325	-	transcription regulator protein	1207.2	1045.18	741.437	0.207173	0.545585	0	1	1	412.619	1045.18	741.437	-1.34091	0.545953	0	1	1	300.747	1045.18	741.437	-1.79709	0.546126	-0.543993	0.586446	1
RSUY_RS01330	TIS1021	TIS1021 transposase	227.435	70.6631	120.836	1.68428	0.689335	0.267324	0.78922	1	101.741	70.6631	120.836	0.526458	0.689599	0	1	1	83.5036	70.6631	120.836	0.241753	0.689628	0	1	1
RSUY_RS01340	-	hemagglutinin-related protein	214.688	28.066	99.2069	2.93642	0.518566	2.76998	0.00560592	0.0480053	73.9839	28.066	99.2069	1.40141	0.52068	0	1	1	80.09	28.066	99.2069	1.51612	0.518895	0.0310725	0.975212	1
RSUY_RS01380	-	probable polyketide/nonribosomal protein synthase (partial sequence)	1607.21	1621.43	2621.21	-0.0120173	0.419158	0	1	1	3583.11	1621.43	2621.21	1.14385	0.418451	0	1	1	3673.09	1621.43	2621.21	1.17962	0.418413	0	1	1
RSUY_RS01400	egl	endoglucanase precursor (endo-1,4-BETA- glucanase) protein	0	0	0.0659601	0	4.40736	0	1	1	0.26384	0	0.0659601	0.819999	4.40746	0	1	1	0	0	0.0659601	0	4.40746	0	1	1
RSUY_RS01405	TIS1021	TIS1021 transposase	146.468	35.5119	63.8369	2.04017	0.637879	0.846816	0.397098	1	42.021	35.5119	63.8369	0.243215	0.642192	0	1	1	31.3472	35.5119	63.8369	-0.178363	0.643347	0	1	1
RSUY_RS01410	-	conserved hypothetical protein	76.2737	27.6836	46.4232	1.4476	0.399591	0	1	1	35.6206	27.6836	46.4232	0.361813	0.400075	0	1	1	46.1151	27.6836	46.4232	0.736347	0.39262	0	1	1
RSUY_RS01415	-	hypothetical protein	460.322	237.313	285.107	0.954426	0.474954	0	1	1	250.253	237.313	285.107	0.0767772	0.47462	0	1	1	192.542	237.313	285.107	-0.301394	0.474802	0	1	1
RSUY_RS01425	-	putative antibiotic hydrolase signal peptide protein	2095.54	14915.2	7669.05	-2.83163	0.561616	-2.37106	0.017737	0.129178	12730.9	14915.2	7669.05	-0.228454	0.56114	0	1	1	934.611	14915.2	7669.05	-3.99628	0.561557	-4.44527	8.77797e-06	6.83234e-05
RSUY_RS01430	-	Transcriptional regulator, MarR family	833.934	389.468	677.574	1.09653	0.257314	0	1	1	712.987	389.468	677.574	0.872397	0.256066	0	1	1	773.908	389.468	677.574	0.990786	0.255687	0	1	1
RSUY_RS01435	-	hypothetical protein	994.884	692.243	1032.44	0.522787	0.306168	0	1	1	1270.44	692.243	1032.44	0.876167	0.304921	0	1	1	1172.18	692.243	1032.44	0.760025	0.304843	0	1	1
RSUY_RS01445	hdfE	dehydrogenase/reductase oxidoreductase protein	619.538	231.476	819.652	1.42067	0.44905	0	1	1	1243.61	231.476	819.652	2.42493	0.447388	2.0674	0.0386962	0.20794	1183.99	231.476	819.652	2.35403	0.447319	1.90922	0.0562341	0.189539
RSUY_RS01450	hdfD	putative isopenicillin N epimerase protein	227.163	465.825	501.066	-1.03388	0.748312	0	1	1	637.323	465.825	501.066	0.452038	0.745353	0	1	1	673.955	465.825	501.066	0.532642	0.74522	0	1	1
RSUY_RS01455	hdfC	putative signal peptide protein	309.002	519.008	589.194	-0.746888	0.72895	0	1	1	784.425	519.008	589.194	0.595701	0.726764	0	1	1	744.34	519.008	589.194	0.519994	0.726699	0	1	1
RSUY_RS01460	hdfB	putative tryptophan-2,3-dioxygenase oxidoreductase protein	1259.42	309.284	1580.68	2.02584	0.455159	1.1553	0.247968	1	2464.48	309.284	1580.68	2.99381	0.454359	3.28773	0.00100997	0.00891826	2289.52	309.284	1580.68	2.88756	0.45433	3.05407	0.00225761	0.0109731
RSUY_RS01470	hdfA	hypothetical protein	342.905	258.929	499.69	0.410262	0.339211	0	1	1	706.274	258.929	499.69	1.44741	0.335213	0	1	1	690.653	258.929	499.69	1.41502	0.335024	0	1	1
RSUY_RS01475	-	putative tryptophan 2-monooxygenase oxidoreductase protein	2601.58	7713.78	4710.86	-1.56785	0.362049	-0.187399	0.851348	1	4899.47	7713.78	4710.86	-0.654813	0.361568	0	1	1	3628.61	7713.78	4710.86	-1.08802	0.361587	0	1	1
RSUY_RS01480	-	putative transmembrane protein	1160.99	857.195	736.362	0.435223	0.242869	0	1	1	441.244	857.195	736.362	-0.957891	0.243424	0	1	1	486.022	857.195	736.362	-0.818707	0.242749	0	1	1
RSUY_RS01485	-	conserved hypothetical protein	1439.69	1733.25	1651.7	-0.268185	0.167487	0	1	1	1714.22	1733.25	1651.7	-0.0160278	0.165979	0	1	1	1719.66	1733.25	1651.7	-0.0112596	0.1658	0	1	1
RSUY_RS01490	-	putative transcription regulator protein	555.041	433.013	1091.93	0.358857	0.329104	0	1	1	1890.95	433.013	1091.93	2.12675	0.326242	1.92111	0.054718	0.275108	1488.73	433.013	1091.93	1.78164	0.326266	0.863236	0.388008	1
RSUY_RS01495	-	hypothetical protein	188.619	191.044	526.812	-0.0169639	0.615958	0	1	1	1075.4	191.044	526.812	2.49235	0.611168	1.6237	0.10444	0.46429	652.188	191.044	526.812	1.77082	0.611328	0.443006	0.657761	1
RSUY_RS01500	-	hypothetical protein	219.593	549.982	751.214	-1.32289	0.713604	0	NA	NA	1497.6	549.982	751.214	1.44505	0.710001	0	NA	NA	737.679	549.982	751.214	0.423433	0.710186	0	NA	NA
RSUY_RS01505	-	hypothetical protein	881.158	1175.38	1336.23	-0.416288	0.320278	0	1	1	2101.47	1175.38	1336.23	0.838451	0.318555	0	1	1	1186.91	1175.38	1336.23	0.0142381	0.318756	0	1	1
RSUY_RS01510	-	hypothetical protein	2337.48	7344.87	2769.04	-1.65269	0.283007	-0.539512	0.589534	1	819.981	7344.87	2769.04	-3.16292	0.28334	-5.869	4.38434e-09	1.28968e-07	573.842	7344.87	2769.04	-3.67793	0.283567	-7.6805	1.5847e-14	3.71952e-13
RSUY_RS01515	-	hypothetical protein	1007.97	1329.86	1925.59	-0.398767	0.309057	0	1	1	2504.74	1329.86	1925.59	0.913249	0.307483	0	1	1	2859.79	1329.86	1925.59	1.10452	0.307379	0	1	1
RSUY_RS01520	-	putative transport transmembrane protein	782.257	2200.77	1300.76	-1.49032	0.239882	0	1	1	1020.49	2200.77	1300.76	-1.10878	0.237836	0	1	1	1199.51	2200.77	1300.76	-0.875568	0.237481	0	1	1
RSUY_RS01525	-	putative lipoprotein transmembrane	983.87	910.82	1152.96	0.112558	0.228649	0	1	1	1151.52	910.82	1152.96	0.338417	0.227055	0	1	1	1565.65	910.82	1152.96	0.781581	0.22662	0	1	1
RSUY_RS01530	-	putative serine protease protein	1052.14	863.09	1204.78	0.286141	0.268066	0	1	1	1191.96	863.09	1204.78	0.46559	0.266823	0	1	1	1711.94	863.09	1204.78	0.987908	0.266436	0	1	1
RSUY_RS01535	-	putative transcription regulator protein	1037.83	483.415	1248	1.10311	0.204526	0	1	1	1409.77	483.415	1248	1.54394	0.202674	0.216783	0.828377	1	2060.97	483.415	1248	2.09183	0.202232	2.9265	0.00342798	0.0159269
RSUY_RS01540	-	oxidoreductase protein	527.549	989.803	889.544	-0.90771	0.294454	0	1	1	852.328	989.803	889.544	-0.215879	0.291699	0	1	1	1188.5	989.803	889.544	0.263805	0.291223	0	1	1
RSUY_RS01545	-	hypothetical protein	1585.86	1874.6	2267.7	-0.241205	0.457578	0	1	1	2390.52	1874.6	2267.7	0.350663	0.457007	0	1	1	3219.81	1874.6	2267.7	0.780316	0.456904	0	1	1
RSUY_RS01550	-	putative methyl-accepting chemotaxis transmembrane protein	951.717	855.453	1883.49	0.154336	0.595048	0	1	1	2433.45	855.453	1883.49	1.5081	0.594177	0.0136341	0.989122	1	3293.35	855.453	1883.49	1.94465	0.594098	0.748444	0.454192	1
RSUY_RS01555	-	hypothetical protein	3500	2744.38	4058.07	0.350579	0.35523	0	1	1	7294.23	2744.38	4058.07	1.41031	0.354853	0	1	1	2693.67	2744.38	4058.07	-0.0268724	0.354992	0	1	1
RSUY_RS01560	-	putative MSF transporter transmembrane protein	584.241	936.652	1201.54	-0.67914	0.457307	0	1	1	1345.37	936.652	1201.54	0.522286	0.455508	0	1	1	1939.9	936.652	1201.54	1.05026	0.455306	0	1	1
RSUY_RS01565	-	putative antibiotic resistance (acetyltransferase) protein	625.157	705.641	931.176	-0.171477	0.210089	0	1	1	1030.39	705.641	931.176	0.546335	0.20681	0	1	1	1363.51	705.641	931.176	0.950509	0.206298	0	1	1
RSUY_RS01570	-	putative transcription regulator protein	396.392	555.694	590.09	-0.484828	0.295693	0	1	1	594.239	555.694	590.09	0.0965544	0.29217	0	1	1	814.036	555.694	590.09	0.550593	0.291506	0	1	1
RSUY_RS01575	ldhA	D-lactate dehydrogenase	561.094	1004.79	1159.12	-0.836913	0.32369	0	1	1	1434.24	1004.79	1159.12	0.513311	0.320976	0	1	1	1636.37	1004.79	1159.12	0.703504	0.320803	0	1	1
RSUY_RS01580	adhA	putative propanol-preferring alcohol dehydrogenase oxidoreductase protein	621.12	659.777	1517.06	-0.0855535	0.54795	0	1	1	2497.53	659.777	1517.06	1.92034	0.546379	0.769327	0.441699	1	2289.8	659.777	1517.06	1.79506	0.546358	0.540046	0.589165	1
RSUY_RS01585	-	transcription regulator protein	697.12	1899.16	1337.96	-1.44401	0.304288	0	1	1	1280.24	1899.16	1337.96	-0.56904	0.302173	0	1	1	1475.33	1899.16	1337.96	-0.364421	0.301961	0	1	1
RSUY_RS01590	exaC	putative NAD+ dependent acetaldehyde dehydrogenase oxidoreductase protein	2340.47	994.792	2741.88	1.23516	0.293632	0	1	1	3910.11	994.792	2741.88	1.97465	0.293002	1.61994	0.105244	0.467409	3722.14	994.792	2741.88	1.90359	0.292969	1.37759	0.168329	0.495793
RSUY_RS01595	eutB	putative ethanolamine ammonia-lyase heavy chain protein	851.246	1105.06	1120.2	-0.375418	0.314872	0	1	1	1183.82	1105.06	1120.2	0.0991584	0.313388	0	1	1	1340.66	1105.06	1120.2	0.278629	0.313176	0	1	1
RSUY_RS01600	eutC	ethanolamine ammonia-lyase small subunit	105.21	284.831	228.069	-1.43298	0.725946	0	1	1	232.565	284.831	228.069	-0.292823	0.719729	0	1	1	289.668	284.831	228.069	0.0239378	0.719145	0	1	1
RSUY_RS01605	sbcB	exonuclease I	1868.2	1557.23	2003.6	0.263776	0.16618	0	1	1	2203.2	1557.23	2003.6	0.500634	0.165019	0	1	1	2385.79	1557.23	2003.6	0.615374	0.16483	0	1	1
RSUY_RS01610	-	indolepyruvate ferredoxin oxidoreductase	5361.5	4901.73	8203.66	0.129637	0.214202	0	1	1	13993.6	4901.73	8203.66	1.51339	0.21377	0.0626354	0.950057	1	8557.77	4901.73	8203.66	0.803939	0.213805	0	1	1
RSUY_RS01615	-	hypothetical protein	396.898	350.996	665.258	0.178286	0.621293	0	NA	NA	794.537	350.996	665.258	1.17832	0.61942	0	NA	NA	1118.6	350.996	665.258	1.67183	0.619177	0.277513	NA	NA
RSUY_RS01620	-	transcription regulator protein	768.311	1268.03	1148.61	-0.722315	0.313198	0	1	1	1142.37	1268.03	1148.61	-0.15068	0.311486	0	1	1	1415.71	1268.03	1148.61	0.158771	0.311215	0	1	1
RSUY_RS01625	-	hypothetical protein	4104.7	1582.92	1858.9	1.3745	0.515648	0	1	1	891.292	1582.92	1858.9	-0.828585	0.515993	0	1	1	856.668	1582.92	1858.9	-0.885706	0.515904	0	1	1
RSUY_RS01630	-	hypothetical protein	2982.19	864.87	1047.55	1.78567	0.577117	0.495001	0.620599	1	229.441	864.87	1047.55	-1.91437	0.578954	-0.715721	0.474164	1	113.709	864.87	1047.55	-2.92707	0.580413	-2.45872	0.0139434	0.0559465
RSUY_RS01635	gspF	general secretory pathway F transmembrane protein	1196.55	1815.07	1257.89	-0.599986	0.125017	0	1	1	1003.69	1815.07	1257.89	-0.854803	0.123286	0	1	1	1016.23	1815.07	1257.89	-0.836937	0.122855	0	1	1
RSUY_RS01640	-	hypothetical transmembrane protein	1731.02	2819.22	2028.07	-0.70262	0.170274	0	1	1	1692.88	2819.22	2028.07	-0.73589	0.169224	0	1	1	1869.15	2819.22	2028.07	-0.593023	0.16897	0	1	1
RSUY_RS01645	gspE	general secretion pathway protein E	3395.61	7473.32	3626.95	-1.13879	0.0920575	0	1	1	1886.73	7473.32	3626.95	-1.98587	0.0917924	-5.29314	1.20231e-07	2.72323e-06	1752.15	7473.32	3626.95	-2.0927	0.0916085	-6.46992	9.80546e-11	1.49056e-09
RSUY_RS01650	#N/A	#N/A	8252.17	11043.1	6482.89	-0.420568	0.184622	0	1	1	3474.76	11043.1	6482.89	-1.66815	0.184677	-0.910528	0.362544	1	3161.55	11043.1	6482.89	-1.80441	0.184635	-1.64872	0.0992056	0.312518
RSUY_RS01655	gspN	general secretory pathway N transmembrane protein	90.9876	1628.44	477.827	-4.16287	0.321549	-8.28136	1.21771e-16	7.88035e-15	89.9269	1628.44	477.827	-4.17867	0.310855	-8.61708	6.86804e-18	9.42795e-16	101.95	1628.44	477.827	-3.99778	0.308033	-8.10879	5.11243e-16	1.39514e-14
RSUY_RS01660	gspM	general secretory pathway M transmembrane protein	512.557	1469.53	737.805	-1.51804	0.190557	-0.0946845	0.924565	1	494.039	1469.53	737.805	-1.57269	0.18744	-0.387797	0.698166	1	475.095	1469.53	737.805	-1.6291	0.187	-0.690363	0.489966	1
RSUY_RS01665	gspL	general secretory pathway L transmembrane protein	971.518	5125.3	1777.89	-2.40258	0.158143	-5.70741	1.14709e-08	3.24771e-07	502.306	5125.3	1777.89	-3.35107	0.157853	-11.7265	9.32194e-32	6.03263e-29	512.423	5125.3	1777.89	-3.32217	0.157158	-11.5946	4.39131e-31	6.21645e-29
RSUY_RS01670	gspK	general secretory pathway K transmembrane protein	1432.64	1870.63	1352.16	-0.387015	0.159914	0	1	1	999.865	1870.63	1352.16	-0.903767	0.159082	0	1	1	1105.51	1870.63	1352.16	-0.758824	0.158621	0	1	1
RSUY_RS01675	gspJ	general secretory pathway J transmembrane protein	280.577	1175.77	550.154	-2.06039	0.28605	-1.95907	0.0501042	0.314366	341.145	1175.77	550.154	-1.78523	0.281494	-1.01327	0.31093	1	403.127	1175.77	550.154	-1.54441	0.280585	-0.158275	0.87424	1
RSUY_RS01680	gspI	general secretory pathway I transmembrane protein	232.43	680.531	337.02	-1.5369	0.220186	-0.167571	0.866921	1	217.251	680.531	337.02	-1.64694	0.214527	-0.684968	0.493364	1	217.867	680.531	337.02	-1.6433	0.213433	-0.671392	0.501971	1
RSUY_RS01685	gspH	general secretory pathway H transmembrane protein	626.016	1569.08	747.734	-1.3264	0.246978	0	1	1	415.235	1569.08	747.734	-1.91807	0.245889	-1.70025	0.0890837	0.407214	380.602	1569.08	747.734	-2.04366	0.24561	-2.21351	0.0268628	0.100736
RSUY_RS01690	gspG	putative general secretion pathway G transmembrane protein	2958.18	2768.59	2209.05	0.0953717	0.335137	0	1	1	1489.26	2768.59	2209.05	-0.894513	0.335106	0	1	1	1620.19	2768.59	2209.05	-0.77291	0.334967	0	1	1
RSUY_RS01695	gspC	putative general secretion pathway related transmembrane protein	290.091	798.13	506.378	-1.45848	0.336956	0	1	1	403.453	798.13	506.378	-0.984425	0.332884	0	1	1	533.839	798.13	506.378	-0.580394	0.332072	0	1	1
RSUY_RS01700	-	putative calcium binding signal peptide protein	2461.87	1519.38	2533.81	0.6954	0.324316	0	1	1	3760.45	1519.38	2533.81	1.30747	0.323793	0	1	1	2393.53	1519.38	2533.81	0.655682	0.323864	0	1	1
RSUY_RS01705	-	4-hydroxyphenylpyruvate dioxygenase oxidoreductase protein	2625.34	5466.34	4701.95	-1.05824	0.370987	0	1	1	7149.56	5466.34	4701.95	0.387307	0.370473	0	1	1	3566.55	5466.34	4701.95	-0.616011	0.370545	0	1	1
RSUY_RS01710	-	transcription regulator protein	523.135	559.162	915.459	-0.0934198	0.289722	0	1	1	1092.12	559.162	915.459	0.966078	0.286634	0	1	1	1487.42	559.162	915.459	1.4118	0.28627	0	1	1
RSUY_RS01715	#N/A	#N/A	460.41	443.372	737.138	0.0600112	0.203748	0	1	1	839.166	443.372	737.138	0.920341	0.198979	0	1	1	1205.6	443.372	737.138	1.44329	0.198239	0	1	1
RSUY_RS01720	-	putative serine protease protein	17424.2	3414.24	8175.39	2.3514	0.230516	3.69345	0.000221232	0.00283479	6372.31	3414.24	8175.39	0.900273	0.230562	0	1	1	5490.79	3414.24	8175.39	0.685473	0.230554	0	1	1
RSUY_RS01725	-	hypothetical protein	453.957	451.989	650.327	0.00774905	0.339161	0	1	1	789.591	451.989	650.327	0.804433	0.336303	0	1	1	905.77	451.989	650.327	1.00245	0.335997	0	1	1
RSUY_RS01730	-	putative signal peptide protein	441.262	156.822	630.588	1.49234	0.437607	0	1	1	777.642	156.822	630.588	2.30897	0.435317	1.85834	0.0631205	0.307458	1146.63	156.822	630.588	2.86917	0.43494	3.14795	0.00164421	0.00829427
RSUY_RS01735	-	hypothetical protein	8337.83	1080.09	3763.64	2.94816	0.284184	5.09585	3.47183e-07	7.82457e-06	3120.91	1080.09	3763.64	1.53082	0.284255	0.108439	0.913648	1	2515.72	1080.09	3763.64	1.21981	0.284264	0	1	1
RSUY_RS01740	-	putative NAD(P)H oxidoreductase (NAD(P)H dehydrogenase (quinone)) oxidoreductase protein	753.624	351.502	836.188	1.09985	0.276439	0	1	1	908.135	351.502	836.188	1.36885	0.274681	0	1	1	1331.49	351.502	836.188	1.92092	0.274173	1.53524	0.124726	0.381763
RSUY_RS01745	kefC	glutathione-regulated potassium-efflux system protein KefC	1576.57	1439.66	2120.14	0.131136	0.349857	0	1	1	2269.43	1439.66	2120.14	0.656474	0.349122	0	1	1	3194.89	1439.66	2120.14	1.14991	0.348971	0	1	1
RSUY_RS01765	-	hypothetical protein	2012.27	2636.25	2245.75	-0.389004	0.13409	0	1	1	2166.6	2636.25	2245.75	-0.282885	0.132841	0	1	1	2167.89	2636.25	2245.75	-0.282119	0.132666	0	1	1
RSUY_RS01770	TIS1021	TIS1021 transposase	270.758	45.1421	222.603	2.58417	0.442959	2.44757	0.0143824	0.108407	224.54	45.1421	222.603	2.31668	0.440813	1.85267	0.0639292	0.310729	349.972	45.1421	222.603	2.95727	0.439433	3.31624	0.000912369	0.00488538
RSUY_RS01775	-	conserved hypothetical protein	1067.54	1238.91	1041.82	-0.215978	0.126941	0	1	1	918.637	1238.91	1041.82	-0.431347	0.124958	0	1	1	942.204	1238.91	1041.82	-0.395052	0.124467	0	1	1
RSUY_RS01780	-	hypothetical protein	1025.23	410.516	1039.03	1.32154	0.246667	0	1	1	1204.37	410.516	1039.03	1.5531	0.245245	0.216509	0.828591	1	1516.03	410.516	1039.03	1.88515	0.244907	1.57263	0.115805	0.358087
RSUY_RS01785	-	hypothetical protein	2069.62	3355.7	2482.22	-0.697424	0.204187	0	1	1	2434.94	3355.7	2482.22	-0.462752	0.203334	0	1	1	2068.6	3355.7	2482.22	-0.697893	0.203318	0	1	1
RSUY_RS01790	-	conserved hypothetical protein	538.088	691.36	725.492	-0.362121	0.309373	0	1	1	798.466	691.36	725.492	0.207907	0.306898	0	1	1	874.053	691.36	725.492	0.338551	0.306607	0	1	1
RSUY_RS01795	#N/A	#N/A	3972.15	174.961	1453.17	4.50513	0.586192	5.12653	2.95133e-07	6.75229e-06	902.655	174.961	1453.17	2.36759	0.586481	1.47931	0.139058	0.589271	762.904	174.961	1453.17	2.12497	0.586469	1.06565	0.286581	0.782056
RSUY_RS01800	-	hypothetical protein	5860.4	7519.75	4209.35	-0.360009	0.349326	0	1	1	1850.58	7519.75	4209.35	-2.02273	0.349479	-1.49573	0.134725	0.574133	1606.69	7519.75	4209.35	-2.22655	0.349458	-2.07907	0.0376106	0.135434
RSUY_RS01805	-	putative signal peptide protein	732.428	1707.7	1638.85	-1.22061	0.356784	0	1	1	2743.05	1707.7	1638.85	0.683732	0.354756	0	1	1	1372.22	1707.7	1638.85	-0.315475	0.35495	0	1	1
RSUY_RS01810	-	hypothetical protein	646.375	375.567	1220.57	0.784428	0.557326	0	1	1	1632.07	375.567	1220.57	2.11923	0.555962	1.1138	0.265365	0.980507	2228.25	375.567	1220.57	2.56844	0.555835	1.92222	0.0545785	0.185474
RSUY_RS01815	-	hypothetical protein	356.42	516.237	755.033	-0.531957	0.555244	0	1	1	1003.11	516.237	755.033	0.958158	0.552701	0	1	1	1144.36	516.237	755.033	1.1482	0.552556	0	1	1
RSUY_RS01820	-	transcription regulator protein	2495.1	1586.09	2414.16	0.653886	0.149548	0	1	1	2623.43	1586.09	2414.16	0.726167	0.148662	0	1	1	2952.03	1586.09	2414.16	0.896391	0.148464	0	1	1
RSUY_RS01825	-	conserved hypothetical protein	763.851	130.984	1060.05	2.54455	0.368207	2.83685	0.00455607	0.0403894	1432.09	130.984	1060.05	3.44953	0.366601	5.31785	1.04998e-07	2.40222e-06	1913.28	130.984	1060.05	3.86744	0.36639	6.46152	1.03658e-10	1.56004e-09
RSUY_RS01830	-	hydrolase /ayltransferase (alpha/beta hydrolase superfamily) protein	339.056	347.259	587.514	-0.0334168	0.654152	0	NA	NA	726.362	347.259	587.514	1.06435	0.652027	0	NA	NA	937.377	347.259	587.514	1.43229	0.651807	0	NA	NA
RSUY_RS01835	-	short-chain dehydrogenase/reductase sdr protein	377.006	234.955	579.589	0.683223	0.577403	0	1	1	738.569	234.955	579.589	1.65182	0.575297	0.263904	0.791854	1	967.827	234.955	579.589	2.04184	0.575045	0.942252	0.346064	0.923789
RSUY_RS01840	-	putative monooxygenase protein	1256.29	395.658	2086.01	1.66734	0.452637	0.369705	0.711603	1	2768.38	395.658	2086.01	2.80635	0.451801	2.89144	0.00383484	0.0289049	3923.72	395.658	2086.01	3.30954	0.451704	4.00603	6.17488e-05	0.000406573
RSUY_RS01845	-	composite two component sensor histidine kinase and response regulator hybrid transcription regulator protein	1368.17	907.325	2725.16	0.592947	0.650992	0	1	1	3590.85	907.325	2725.16	1.98451	0.650435	0.744905	0.456329	1	5034.28	907.325	2725.16	2.47197	0.650384	1.49446	0.135056	0.407868
RSUY_RS01850	-	response regulator transcription regulator protein	446.225	174.24	824.866	1.35828	0.582553	0	1	1	1136.93	174.24	824.866	2.70536	0.580659	2.07585	0.0379082	0.204191	1542.07	174.24	824.866	3.14507	0.580487	2.83395	0.00459771	0.0207447
RSUY_RS01855	czcD	hypothetical protein, Cobalt-zinc-cadmium resistance protein	806.997	2320.74	1274.4	-1.52249	0.221239	-0.10166	0.919027	1	974.832	2320.74	1274.4	-1.25139	0.219188	0	1	1	995.022	2320.74	1274.4	-1.22186	0.218929	0	1	1
RSUY_RS01860	-	hypothetical protein	518.256	619.798	1081.75	-0.257067	0.609662	0	NA	NA	1414.65	619.798	1081.75	1.19038	0.608078	0	NA	NA	1774.32	619.798	1081.75	1.5172	0.607963	0.0282976	NA	NA
RSUY_RS01865	-	hypothetical protein	263.449	72.8761	434.623	1.85576	0.558187	0.637346	0.5239	1	576.101	72.8761	434.623	2.98119	0.554967	2.66897	0.00760853	0.052782	826.068	72.8761	434.623	3.50113	0.554582	3.60835	0.000308148	0.00178505
RSUY_RS01870	-	hypothetical protein	75.0469	122.586	197.052	-0.701773	0.831579	0	1	1	227.158	122.586	197.052	0.889252	0.823415	0	1	1	363.418	122.586	197.052	1.56719	0.822664	0.0816792	0.934902	1
RSUY_RS01875	-	hypothetical protein	2255.69	434.3	1214.26	2.37588	0.379068	2.31062	0.0208537	0.148533	1121.12	434.3	1214.26	1.36799	0.379041	0	1	1	1045.92	434.3	1214.26	1.26777	0.378964	0	1	1
RSUY_RS01880	-	hypothetical protein	1760.94	237.347	936.545	2.89016	0.462563	3.00535	0.00265272	0.0255677	915.306	237.347	936.545	1.94672	0.462503	0.965869	0.33411	1	832.587	237.347	936.545	1.81	0.462441	0.670361	0.502628	1
RSUY_RS01885	-	glutathione S-transferase protein	607.532	649.878	1164.48	-0.0940008	0.265317	0	1	1	1517.3	649.878	1164.48	1.22305	0.262273	0	1	1	1883.2	649.878	1164.48	1.53474	0.262029	0.132571	0.894533	1
RSUY_RS01890	-	putative transporter transmembrane protein	381.41	1133.93	756.864	-1.57074	0.507123	-0.139496	0.889058	1	665.965	1133.93	756.864	-0.767889	0.504845	0	1	1	846.151	1133.93	756.864	-0.42247	0.504543	0	1	1
RSUY_RS01895	-	hypothetical protein	754.159	2933.89	1461.29	-1.95882	0.304667	-1.50597	0.132075	0.704713	991.994	2933.89	1461.29	-1.56447	0.302987	-0.21277	0.831506	1	1165.13	2933.89	1461.29	-1.33238	0.3027	0	1	1
RSUY_RS01900	-	hypothetical protein	899.181	1494.64	876.563	-0.73469	0.311072	0	1	1	517.249	1494.64	876.563	-1.53098	0.310707	-0.099721	0.920566	1	595.183	1494.64	876.563	-1.32845	0.310198	0	1	1
RSUY_RS01905	-	putative transcription regulator transcription regulator protein	50.2562	62.0105	115.814	-0.290254	0.616475	0	1	1	143.325	62.0105	115.814	1.2071	0.600255	0	1	1	207.665	62.0105	115.814	1.74202	0.598805	0.404175	0.686084	1
RSUY_RS01910	-	hypothetical protein	526.504	317.474	885.1	0.731653	0.45023	0	1	1	1104.74	317.474	885.1	1.79859	0.448255	0.666114	0.505338	1	1591.68	317.474	885.1	2.32544	0.448005	1.84248	0.0654049	0.216582
RSUY_RS01915	-	response regulator transcription regulator protein	541.539	325.236	769.778	0.736765	0.39255	0	1	1	916.41	325.236	769.778	1.49401	0.390503	0	1	1	1295.93	325.236	769.778	1.99393	0.390166	1.26595	0.205531	0.586308
RSUY_RS01920	-	transmembrane sensor histidine kinase transcription regulator protein	771.97	629.756	1290.05	0.294814	0.487789	0	1	1	1641.65	629.756	1290.05	1.38206	0.48654	0	1	1	2116.84	629.756	1290.05	1.74882	0.48641	0.511545	0.608969	1
RSUY_RS01925	-	transcription regulator protein	549.962	1139.37	946.603	-1.04867	0.30532	0	1	1	1032.73	1139.37	946.603	-0.141888	0.302627	0	1	1	1064.34	1139.37	946.603	-0.0984391	0.302443	0	1	1
RSUY_RS01930	-	substrate-binding periplasmic (PBP) ABC transporter protein	1776.23	1547.14	1571.93	0.198639	0.250945	0	1	1	1384.49	1547.14	1571.93	-0.160263	0.250419	0	1	1	1579.85	1547.14	1571.93	0.030087	0.250188	0	1	1
RSUY_RS01935	-	transporter transmembrane protein	8770.96	1122.98	4031.11	2.96506	0.250862	5.84011	5.21654e-09	1.57539e-07	2664.8	1122.98	4031.11	1.2467	0.25102	0	1	1	3565.7	1122.98	4031.11	1.66682	0.250854	0.665026	0.506034	1
RSUY_RS01940	-	sugar transporter transmembrane protein	10509.3	6691.02	5861.9	0.651392	0.263559	0	1	1	2983.13	6691.02	5861.9	-1.16537	0.263709	0	1	1	3264.18	6691.02	5861.9	-1.03548	0.263619	0	1	1
RSUY_RS01945	manA	mannose-6-phosphate isomerase protein	2732.63	2171.73	2040.7	0.331526	0.230421	0	1	1	1431.09	2171.73	2040.7	-0.601717	0.230338	0	1	1	1827.36	2171.73	2040.7	-0.249133	0.230028	0	1	1
RSUY_RS01950	mdoD	glucan biosynthesis protein D	1834.31	2274.79	2133.8	-0.310072	0.172015	0	1	1	2073.75	2274.79	2133.8	-0.133597	0.170906	0	1	1	2352.35	2274.79	2133.8	0.0482692	0.170683	0	1	1
RSUY_RS01955	-	hypothetical protein	85.9061	159.794	96.6606	-0.899045	0.337399	0	1	1	75.13	159.794	96.6606	-1.09072	0.327952	0	1	1	65.8118	159.794	96.6606	-1.28018	0.327278	0	1	1
RSUY_RS01960	-	hypothetical protein	385.091	458.727	494.219	-0.245477	0.16818	0	1	1	537.116	458.727	494.219	0.227814	0.162038	0	1	1	595.944	458.727	494.219	0.377777	0.161186	0	1	1
RSUY_RS01965	-	hypothetical protein	669.947	534.376	938.583	0.328222	0.311067	0	1	1	1096.21	534.376	938.583	1.0363	0.309008	0	1	1	1453.8	534.376	938.583	1.44358	0.308685	0	1	1
RSUY_RS01970	-	putative signal peptide protein	835.102	1366.95	3298.41	-0.710333	0.401495	0	1	1	8892.72	1366.95	3298.41	2.70171	0.399764	3.00605	0.00264661	0.0208145	2098.88	1366.95	3298.41	0.618725	0.399968	0	1	1
RSUY_RS01975	glpK	ATP:glycerol 3-phosphotransferase protein	813.043	6870.89	2754.52	-3.07504	0.240509	-6.54876	5.80152e-11	2.20848e-09	1517.17	6870.89	2754.52	-2.17905	0.238205	-2.8507	0.00436235	0.0323958	1816.97	6870.89	2754.52	-1.91894	0.237956	-1.76059	0.0783071	0.253742
RSUY_RS01980	-	putative signal peptide protein	2133.87	28910.9	9223.22	-3.76046	0.272499	-8.29529	1.08324e-16	7.11169e-15	3113.2	28910.9	9223.22	-3.21515	0.271797	-6.31042	2.7828e-10	1.06831e-08	2734.88	28910.9	9223.22	-3.40206	0.271777	-6.99862	2.5849e-12	4.63459e-11
RSUY_RS01985	-	hypothetical protein	222.819	1309.16	605.02	-2.55226	0.441412	-2.38386	0.0171321	0.126193	454.344	1309.16	605.02	-1.52672	0.436686	-0.0611787	0.951217	1	433.763	1309.16	605.02	-1.59362	0.43649	-0.214488	0.830166	1
RSUY_RS01990	-	transmembrane ABC transporter protein	639.665	5028.03	1841.04	-2.975	0.231741	-6.36489	1.95434e-10	7.08251e-09	834.015	5028.03	1841.04	-2.59181	0.229144	-4.76474	1.89094e-06	3.33305e-05	862.452	5028.03	1841.04	-2.54346	0.228839	-4.5598	5.12014e-06	4.12709e-05
RSUY_RS01995	#N/A	#N/A	768.972	4283.82	1998.01	-2.47511	0.252966	-3.85472	0.000115861	0.00160505	1401.57	4283.82	1998.01	-1.61179	0.250666	-0.445991	0.655604	1	1537.69	4283.82	1998.01	-1.47813	0.250462	0	1	1
RSUY_RS02000	-	ABC transporter ATP-binding protein	524.516	6360.18	2298.9	-3.59306	0.193531	-10.8151	2.91892e-27	3.57371e-25	1119.24	6360.18	2298.9	-2.50642	0.188894	-5.32795	9.93284e-08	2.28405e-06	1191.65	6360.18	2298.9	-2.4161	0.188587	-4.85771	1.18754e-06	1.04457e-05
RSUY_RS02005	-	putative sugar-phosphate ATP-binding ABC transporter protein	345.158	5763.28	1970.62	-4.05169	0.2213	-11.5305	9.2645e-31	1.35381e-28	885.642	5763.28	1970.62	-2.70197	0.214839	-5.59472	2.20976e-08	5.78625e-07	888.388	5763.28	1970.62	-2.69763	0.214571	-5.58149	2.38465e-08	2.65417e-07
RSUY_RS02010	glpD	glycerol-3-phosphate dehydrogenase	1082.76	16596.5	5473.15	-3.938	0.215217	-11.3281	9.52504e-30	1.34839e-27	2083.76	16596.5	5473.15	-2.99358	0.213256	-7.00369	2.49305e-12	1.46669e-10	2129.53	16596.5	5473.15	-2.96221	0.213131	-6.86063	6.85573e-12	1.16754e-10
RSUY_RS02015	glpR	glycerol-3-phosphate regulon repressor transcription regulator protein	1743.11	6316.07	3449.27	-1.85757	0.444525	-0.804379	0.421178	1	2975.61	6316.07	3449.27	-1.08582	0.443961	0	1	1	2762.3	6316.07	3449.27	-1.19313	0.443937	0	1	1
RSUY_RS02020	-	hypothetical protein	1196.06	1597.02	2162.6	-0.415753	0.195963	0	1	1	2895.23	1597.02	2162.6	0.858402	0.193882	0	1	1	2962.08	1597.02	2162.6	0.891363	0.193783	0	1	1
RSUY_RS02025	#N/A	#N/A	139.163	1.25475	35.753	6.80597	1.1865	4.47196	7.75042e-06	0.000143891	1.90074	1.25475	35.753	0.629623	1.30429	0	1	1	0.693158	1.25475	35.753	-0.842892	1.44649	0	1	1
RSUY_RS02055	#N/A	#N/A	1030.71	119.201	307.886	3.11177	0.682746	2.36071	0.0182399	0.132464	52.9592	119.201	307.886	-1.17002	0.689875	0	1	1	28.6736	119.201	307.886	-2.0539	0.694039	-0.798087	0.42482	1
RSUY_RS02060	#N/A	#N/A	2024.52	983.599	790.987	1.04108	0.681272	0	1	1	120.573	983.599	790.987	-3.0283	0.684359	-2.23319	0.0255364	0.145877	35.2581	983.599	790.987	-4.80249	0.690761	-4.78094	1.74477e-06	1.50549e-05
RSUY_RS02065	#N/A	#N/A	131.583	143.309	70.5401	-0.126489	0.642816	0	1	1	7.03383	143.309	70.5401	-4.35274	0.697668	-4.08896	4.33311e-05	0.000557176	0.234372	143.309	70.5401	-9.17543	1.33849	-5.7344	9.78583e-09	1.14547e-07
RSUY_RS02070	#N/A	#N/A	210.498	437.761	165.137	-1.05949	0.670511	0	1	1	12.0552	437.761	165.137	-5.18403	0.701441	-5.25209	1.50381e-07	3.32305e-06	0.234372	437.761	165.137	-10.7867	1.35329	-6.8623	6.77614e-12	1.15834e-10
RSUY_RS02075	tuf	elongation factor Tu	51622	15138.6	17930.5	1.76972	0.407733	0.661519	0.508279	1	4556.74	15138.6	17930.5	-1.73216	0.407861	-0.569216	0.569209	1	404.747	15138.6	17930.5	-5.22506	0.409156	-9.10423	8.68778e-20	3.6781e-18
RSUY_RS02080	#N/A	#N/A	3203.41	1059.56	1113.35	1.59602	0.733189	0.130967	0.895801	1	175.742	1059.56	1113.35	-2.59196	0.735181	-1.4853	0.137465	0.583851	14.6696	1059.56	1113.35	-6.17601	0.754946	-6.19384	5.87176e-10	7.84634e-09
RSUY_RS02085	secE	preprotein translocase subunit SecE	24790.5	7439.91	8529.72	1.73631	0.300449	0.786537	0.431553	1	1520.78	7439.91	8529.72	-2.29055	0.301003	-2.62638	0.00862977	0.0585223	367.717	7439.91	8529.72	-4.33868	0.302533	-9.38303	6.41024e-21	3.30607e-19
RSUY_RS02090	nusG	transcription antitermination protein NusG	71658.8	15171.4	22746.8	2.23975	0.339502	2.17894	0.029336	0.197347	3483.85	15171.4	22746.8	-2.12262	0.339722	-1.83272	0.0668435	0.321104	673.099	15171.4	22746.8	-4.49438	0.340526	-8.79342	1.45079e-18	5.21594e-17
RSUY_RS02095	rplK	50S ribosomal protein L11	113146	35558.8	37989.3	1.66989	0.414835	0.409534	0.682148	1	2710.38	35558.8	37989.3	-3.71366	0.41508	-5.33309	9.65552e-08	2.23161e-06	541.933	35558.8	37989.3	-6.03597	0.415888	-10.9067	1.07048e-27	1.1021e-25
RSUY_RS02100	rplA	50S ribosomal protein L1	198732	56112	65807.2	1.82443	0.3078	1.05403	0.291869	1	6471.18	56112	65807.2	-3.11622	0.307936	-5.24857	1.53286e-07	3.34716e-06	1913.52	56112	65807.2	-4.87403	0.308197	-10.9476	6.82003e-28	7.35589e-26
RSUY_RS02105	rplJ	50S ribosomal protein L10	356698	95071.9	115039	1.9076	0.35773	1.13942	0.254529	1	7329.43	95071.9	115039	-3.69726	0.357836	-6.1404	8.2316e-10	2.74185e-08	1056.63	95071.9	115039	-6.49149	0.35836	-13.9287	4.23948e-44	3.84097e-41
RSUY_RS02110	rplL	50S ribosomal subunit protein L7/L12	189529	83244.5	69705.4	1.18698	0.35817	0	1	1	4810.24	83244.5	69705.4	-4.11319	0.35833	-7.29269	3.03829e-13	2.02404e-11	1238.17	83244.5	69705.4	-6.07106	0.358702	-12.7433	3.39655e-37	1.09882e-34
RSUY_RS02115	rpoB	DNA-directed RNA polymerase subunit beta	303687	159297	126956	0.930854	0.357055	0	1	1	35092.6	159297	126956	-2.18248	0.357073	-1.91132	0.0559631	0.278586	9748.38	159297	126956	-4.03042	0.357119	-7.08565	1.38397e-12	2.53822e-11
RSUY_RS02120	rpoC	DNA-directed RNA polymerase subunit beta'	233332	144432	104897	0.691985	0.319926	0	1	1	31091	144432	104897	-2.21582	0.319947	-2.23731	0.0252663	0.144699	10734.7	144432	104897	-3.75004	0.319987	-7.03165	2.041e-12	3.72811e-11
RSUY_RS02125	-	hypothetical protein	1135.91	3789.24	1710.16	-1.73726	0.244442	-0.970615	0.33174	1	934.61	3789.24	1710.16	-2.01944	0.243529	-2.13298	0.0329268	0.181679	980.898	3789.24	1710.16	-1.94984	0.243258	-1.84924	0.0644229	0.213697
RSUY_RS02130	-	hypothetical protein	251.409	590.906	267.381	-1.23792	0.334053	0	1	1	113.117	590.906	267.381	-2.38574	0.334511	-2.64786	0.00810034	0.0556822	114.091	590.906	267.381	-2.37344	0.333125	-2.62196	0.00874267	0.0369788
RSUY_RS02135	-	putative signal peptide protein	3039.84	6726.69	4514.42	-1.14501	0.202623	0	1	1	3972.56	6726.69	4514.42	-0.759822	0.201998	0	1	1	4318.6	6726.69	4514.42	-0.639372	0.201912	0	1	1
RSUY_RS02140	-	putative signal peptide protein	226.961	1470.81	575.822	-2.69558	0.368632	-3.2433	0.00118155	0.0124765	275.966	1470.81	575.822	-2.41403	0.36423	-2.50949	0.0120904	0.0779084	329.554	1470.81	575.822	-2.15811	0.363341	-1.81126	0.0701	0.230111
RSUY_RS02145	-	putative signal peptide protein	471.812	747.048	656.385	-0.65861	0.212073	0	1	1	641.749	747.048	656.385	-0.219073	0.20815	0	1	1	764.933	747.048	656.385	0.0340316	0.207484	0	1	1
RSUY_RS02150	-	signal peptide protein	341.365	912.491	556.776	-1.41069	0.178152	0	1	1	459.884	912.491	556.776	-0.988028	0.171739	0	1	1	513.364	912.491	556.776	-0.82972	0.170785	0	1	1
RSUY_RS02155	-	hypothetical protein	101.994	500.348	252.207	-2.27815	0.353619	-2.20053	0.027769	0.189163	197.689	500.348	252.207	-1.33973	0.341035	0	1	1	208.799	500.348	252.207	-1.26099	0.340099	0	1	1
RSUY_RS02160	recQ	ATP-dependent DNA helicase protein	2803.56	5553.39	3607.72	-0.985547	0.141649	0	1	1	2921.42	5553.39	3607.72	-0.926708	0.140823	0	1	1	3152.51	5553.39	3607.72	-0.816867	0.140657	0	1	1
RSUY_RS02165	rpsL	30S ribosomal protein S12	196315	53947.8	65655.9	1.86353	0.465396	0.781116	0.434734	1	10788	53947.8	65655.9	-2.32213	0.465447	-1.76633	0.0773405	0.362498	1572.53	53947.8	65655.9	-5.10039	0.465717	-7.73084	1.06841e-14	2.6021e-13
RSUY_RS02170	rpsG	30S ribosomal protein S7	141788	55725	51138.7	1.34732	0.408365	0	1	1	6230.62	55725	51138.7	-3.16088	0.408469	-4.06612	4.7802e-05	0.000604825	811.481	55725	51138.7	-6.10161	0.409079	-11.2487	2.34957e-29	2.95654e-27
RSUY_RS02175	fusA1	elongation factor G	289399	121476	107414	1.25238	0.3748	0	1	1	14873.1	121476	107414	-3.0299	0.374847	-4.08141	4.47641e-05	0.000569611	3909.89	121476	107414	-4.9574	0.374958	-9.22075	2.95043e-20	1.36382e-18
RSUY_RS02180	tuf	elongation factor Tu	22032.2	8449.12	7969.87	1.3827	0.414539	0	1	1	1077.82	8449.12	7969.87	-2.97073	0.415122	-3.54288	0.000395775	0.00401088	320.32	8449.12	7969.87	-4.72113	0.416276	-7.73797	1.01016e-14	2.48697e-13
RSUY_RS02185	rpsJ	30S ribosomal protein S10	49522.5	32417.8	21722.7	0.611276	0.349172	0	1	1	3532.78	32417.8	21722.7	-3.19792	0.349373	-4.85991	1.17441e-06	2.1452e-05	1417.77	32417.8	21722.7	-4.51507	0.349622	-8.62381	6.47625e-18	2.18936e-16
RSUY_RS02190	rplC	50S ribosomal protein L3	279607	78321.1	93108.7	1.83592	0.510073	0.658571	0.510172	1	12389	78321.1	93108.7	-2.66035	0.510114	-2.27468	0.0229251	0.134174	2118.19	78321.1	93108.7	-5.20849	0.510291	-7.26742	3.66429e-13	7.34423e-12
RSUY_RS02195	rplD	50S ribosomal protein L4	128866	48929	45679.8	1.3971	0.497105	0	1	1	4488.03	48929	45679.8	-3.44654	0.497226	-3.9148	9.04786e-05	0.0010786	436.103	48929	45679.8	-6.80991	0.498202	-10.6581	1.59748e-26	1.47685e-24
RSUY_RS02200	rplW	50S ribosomal protein L23	58653.9	29053.9	22448.6	1.01347	0.519589	0	1	1	1957.75	29053.9	22448.6	-3.89147	0.519854	-4.60027	4.2194e-06	6.8755e-05	128.745	29053.9	22448.6	-7.81845	0.523146	-12.0778	1.38376e-33	2.61184e-31
RSUY_RS02205	rplB	50S ribosomal protein L2	157516	63618.9	57506.6	1.30796	0.438445	0	1	1	7032.01	63618.9	57506.6	-3.17745	0.43853	-3.82516	0.000130688	0.00151411	1859.61	63618.9	57506.6	-5.09639	0.43873	-8.19727	2.459e-16	6.79225e-15
RSUY_RS02210	rpsS	30S ribosomal protein S19	29950.6	19515.8	12631.9	0.617895	0.484287	0	1	1	998.329	19515.8	12631.9	-4.28901	0.484846	-5.75236	8.80076e-09	2.46095e-07	62.8264	19515.8	12631.9	-8.27956	0.492074	-13.7775	3.47979e-43	2.25192e-40
RSUY_RS02215	rplV	50S ribosomal protein L22	58784.6	30084.3	22784.1	0.966401	0.47148	0	1	1	2128.1	30084.3	22784.1	-3.82139	0.471748	-4.92083	8.61787e-07	1.65419e-05	139.315	30084.3	22784.1	-7.75483	0.475099	-13.1653	1.38979e-39	5.72341e-37
RSUY_RS02220	rpsC	30S ribosomal protein S3	116101	72025.8	48292.2	0.688775	0.380293	0	1	1	4222.43	72025.8	48292.2	-4.09238	0.38046	-6.81381	9.5048e-12	4.94905e-10	819.84	72025.8	48292.2	-6.45703	0.381048	-13.0089	1.08841e-38	3.79269e-36
RSUY_RS02225	rplP	50S ribosomal protein L16	63316	37264.1	25980	0.764752	0.353713	0	1	1	2917.07	37264.1	25980	-3.67522	0.353967	-6.14526	7.98302e-10	2.69874e-08	422.787	37264.1	25980	-6.46171	0.355287	-13.9653	2.53684e-44	2.87297e-41
RSUY_RS02230	rpmC	50S ribosomal protein L29	6287.44	6995.81	3404.98	-0.154333	0.375181	0	1	1	306.184	6995.81	3404.98	-4.51395	0.377444	-7.98515	1.40351e-15	1.41287e-13	30.4906	6995.81	3404.98	-7.84258	0.395368	-16.0422	6.4788e-58	2.9349e-54
RSUY_RS02235	rpsQ	30S ribosomal protein S17	46352.5	20267.8	17035.3	1.19342	0.446731	0	1	1	1416.99	20267.8	17035.3	-3.8383	0.44716	-5.22923	1.70215e-07	3.63714e-06	104.021	20267.8	17035.3	-7.60621	0.451837	-13.5142	1.28976e-41	5.84262e-39
RSUY_RS02240	rplN	50S ribosomal protein L14	73339.4	28696.1	26239.3	1.35372	0.498552	0	1	1	2473.15	28696.1	26239.3	-3.53644	0.498771	-4.08292	4.44737e-05	0.000567509	448.692	28696.1	26239.3	-5.99894	0.499607	-9.00496	2.1574e-19	8.80452e-18
RSUY_RS02245	rplX	50S ribosomal protein L24	38586.6	15990.2	14027.1	1.27087	0.411303	0	1	1	1402.73	15990.2	14027.1	-3.51089	0.411768	-4.88354	1.04198e-06	1.95857e-05	128.73	15990.2	14027.1	-6.95665	0.415773	-13.1241	2.39662e-39	9.04724e-37
RSUY_RS02250	rplE	50S ribosomal protein L5	136350	49846.4	47954	1.45174	0.377515	0	1	1	4992.11	49846.4	47954	-3.31977	0.377657	-4.81858	1.44583e-06	2.59906e-05	627.528	49846.4	47954	-6.31168	0.378515	-12.712	5.07264e-37	1.43619e-34
RSUY_RS02255	rpsN	30S ribosomal protein S14	59965.2	17759.6	20103.8	1.75551	0.530354	0.481777	0.629964	1	2482.4	17759.6	20103.8	-2.83879	0.530556	-2.52337	0.0116234	0.075544	208.057	17759.6	20103.8	-6.41551	0.532506	-9.23091	2.68347e-20	1.25321e-18
RSUY_RS02260	rpsH	30S ribosomal protein S8	64710.4	24269.6	22867.8	1.41482	0.408712	0	1	1	2196.6	24269.6	22867.8	-3.46582	0.409012	-4.80625	1.53787e-06	2.74744e-05	294.413	24269.6	22867.8	-6.36522	0.410679	-11.8468	2.23677e-32	3.7528e-30
RSUY_RS02265	rplF	50S ribosomal protein L6	110660	37350.4	38211.7	1.56692	0.387774	0.172579	0.862982	1	4132.49	37350.4	38211.7	-3.17605	0.387941	-4.32037	1.55771e-05	0.000227916	703.876	37350.4	38211.7	-5.72965	0.388638	-10.8833	1.38502e-27	1.39425e-25
RSUY_RS02270	rplR	50S ribosomal protein L18	58300	19163.9	19875.2	1.60509	0.43344	0.242448	0.808433	1	1757.61	19163.9	19875.2	-3.4467	0.433797	-4.4876	7.20308e-06	0.000111365	279.463	19163.9	19875.2	-6.09958	0.435393	-10.5642	4.36675e-26	3.80411e-24
RSUY_RS02275	rpsE	30S ribosomal protein S5	128828	46826.2	45174.9	1.46004	0.376753	0	1	1	4374.11	46826.2	45174.9	-3.42026	0.376917	-5.09465	3.49394e-07	7.00334e-06	671.402	46826.2	45174.9	-6.12402	0.377689	-12.243	1.83235e-34	3.95264e-32
RSUY_RS02280	rpmD	50S ribosomal protein L30	15193.2	8640.8	6165.93	0.814061	0.394802	0	1	1	712.623	8640.8	6165.93	-3.60001	0.395732	-5.30665	1.1166e-07	2.5418e-06	117.11	8640.8	6165.93	-6.20511	0.399859	-11.7669	5.78e-32	9.02877e-30
RSUY_RS02285	rplO	50S ribosomal protein L15	85113	38735.9	31919.3	1.13568	0.360226	0	1	1	2951.26	38735.9	31919.3	-3.71428	0.360479	-6.1426	8.11823e-10	2.72412e-08	877.078	38735.9	31919.3	-5.4648	0.360965	-10.9839	4.56917e-28	5.04837e-26
RSUY_RS02290	secY	preprotein translocase subunit SecY	405537	92221	127517	2.13666	0.426926	1.49127	0.135892	0.72228	10323.5	92221	127517	-3.15917	0.426988	-3.88575	0.000102016	0.00120662	1988.16	92221	127517	-5.53559	0.427205	-9.4465	3.5035e-21	1.93547e-19
RSUY_RS02295	infA	translation initiation factor IF-1	43144.5	13350.6	14595.3	1.69225	0.54636	0.351881	0.724927	1	1708.8	13350.6	14595.3	-2.96586	0.546646	-2.68155	0.00732818	0.0511268	177.278	13350.6	14595.3	-6.2349	0.548808	-8.62762	6.26435e-18	2.13365e-16
RSUY_RS02300	rpmJ	50S ribosomal protein L36	1852.86	1778.11	931.82	0.0590301	0.672679	0	1	1	87.2974	1778.11	931.82	-4.34843	0.677121	-4.20667	2.59157e-05	0.000354678	9.0207	1778.11	931.82	-7.62382	0.710693	-8.61669	6.89159e-18	2.31251e-16
RSUY_RS02305	rpsM	30S ribosomal protein S13	57028.8	22381.2	20602.8	1.34939	0.435974	0	1	1	2597.63	22381.2	20602.8	-3.10702	0.436206	-3.68408	0.000229526	0.0024756	403.564	22381.2	20602.8	-5.79336	0.437312	-9.81762	9.45516e-23	6.29881e-21
RSUY_RS02310	rpsK	30S ribosomal protein S11	96185.2	36600.7	34950.1	1.39393	0.354511	0	1	1	5553.75	36600.7	34950.1	-2.72034	0.354641	-3.44106	0.000579435	0.00562064	1460.82	36600.7	34950.1	-4.64701	0.354956	-8.86592	7.5876e-19	2.81736e-17
RSUY_RS02315	rpsD	30S ribosomal protein S4	137009	45408.2	47084.1	1.59324	0.492109	0.189468	0.849726	1	4866.98	45408.2	47084.1	-3.22186	0.492222	-3.49815	0.000468504	0.00465422	1051.7	45408.2	47084.1	-5.43213	0.492564	-7.98299	1.42833e-15	3.76182e-14
RSUY_RS02320	rpoA	DNA-directed RNA polymerase subunit alpha	190542	63518.1	66291.9	1.58486	0.35135	0.241512	0.809158	1	8840.8	63518.1	66291.9	-2.84493	0.351434	-3.82697	0.000129733	0.00150689	2267.04	63518.1	66291.9	-4.80828	0.351642	-9.40811	5.05134e-21	2.69207e-19
RSUY_RS02325	rplQ	50S ribosomal protein L17	68600.4	24884.5	24296.5	1.46295	0.390174	0	1	1	2692.33	24884.5	24296.5	-3.20834	0.390428	-4.37556	1.21119e-05	0.00018289	1008.64	24884.5	24296.5	-4.62476	0.390761	-7.99662	1.27883e-15	3.38778e-14
RSUY_RS02330	cutA	periplasmic divalent cation tolerance protein	861.253	705.286	589.315	0.285846	0.294794	0	1	1	424.296	705.286	589.315	-0.732936	0.294723	0	1	1	366.426	705.286	589.315	-0.944445	0.294624	0	1	1
RSUY_RS02335	dsbD	thiol:disulfide interchange transmembrane protein	4953.07	5986.56	5024.87	-0.274275	0.127959	0	1	1	4518.98	5986.56	5024.87	-0.405708	0.127503	0	1	1	4640.85	5986.56	5024.87	-0.367335	0.127405	0	1	1
RSUY_RS02340	hemB	delta-aminolevulinic acid dehydratase	5678.76	5055.21	4313.45	0.167523	0.242396	0	1	1	3181.32	5055.21	4313.45	-0.668106	0.242332	0	1	1	3338.53	5055.21	4313.45	-0.598528	0.242252	0	1	1
RSUY_RS02345	-	GTPase EngB	6789.8	3050.01	3895.1	1.15441	0.331076	0	1	1	3004.62	3050.01	3895.1	-0.0215904	0.331098	0	1	1	2735.96	3050.01	3895.1	-0.156713	0.331071	0	1	1
RSUY_RS02350	-	oxidoreductase cytochrome C-type signal peptide protein	5172.09	7067.08	3832.97	-0.450727	0.301486	0	1	1	1838.84	7067.08	3832.97	-1.94231	0.30162	-1.46643	0.142531	0.601738	1253.89	7067.08	3832.97	-2.49466	0.301731	-3.29651	0.000978935	0.0052049
RSUY_RS02355	resB	putative cytochrome C-type biogenesis transmembrane protein	2022.07	3844.99	2725.48	-0.92631	0.116271	0	1	1	2357.21	3844.99	2725.48	-0.705863	0.114749	0	1	1	2677.67	3844.99	2725.48	-0.521932	0.114456	0	1	1
RSUY_RS02360	-	putative transmembrane cytochrome C-type biogenesis transmembrane protein	3751.11	3872.11	3358.39	-0.0463616	0.17792	0	1	1	2857.48	3872.11	3358.39	-0.43834	0.177581	0	1	1	2952.85	3872.11	3358.39	-0.390931	0.177467	0	1	1
RSUY_RS02365	-	hypothetical protein	813.603	1970.5	983.334	-1.27745	0.280719	0	1	1	660.067	1970.5	983.334	-1.57794	0.279627	-0.278743	0.780442	1	489.164	1970.5	983.334	-2.01002	0.279809	-1.82274	0.0683424	0.225321
RSUY_RS02370	rpoE2	RNA polymerase sigma-E factor (sigma-24) transcription regulator protein	222.198	1423.82	566.262	-2.67587	0.331783	-3.54408	0.000393988	0.00474672	321.395	1423.82	566.262	-2.14736	0.326283	-1.98405	0.0472503	0.242955	297.632	1423.82	566.262	-2.25831	0.325986	-2.32621	0.0200073	0.0775304
RSUY_RS02375	-	hypothetical protein	733.583	1106.06	1050.92	-0.590014	0.188666	0	1	1	1108.6	1106.06	1050.92	0.00323506	0.185669	0	1	1	1255.44	1106.06	1050.92	0.182615	0.185288	0	1	1
RSUY_RS02380	-	putative sulfite oxidase subunit YedY	3895.81	1380.51	2352.1	1.49607	0.237616	0	1	1	2175.64	1380.51	2352.1	0.656314	0.237521	0	1	1	1956.44	1380.51	2352.1	0.503073	0.237476	0	1	1
RSUY_RS02385	-	putative sulfite oxidase subunit YedZ	1287.54	582.972	1090.86	1.14289	0.302583	0	1	1	1227.29	582.972	1090.86	1.07367	0.301807	0	1	1	1265.65	582.972	1090.86	1.11802	0.301652	0	1	1
RSUY_RS02390	lysA	diaminopimelate decarboxylase protein	2972.65	4342.02	2661.51	-0.546716	0.146667	0	1	1	1577.5	4342.02	2661.51	-1.46063	0.146531	0	1	1	1753.86	4342.02	2661.51	-1.30777	0.146209	0	1	1
RSUY_RS02395	-	proline-rich transmembrane protein	761.971	1239.99	699.123	-0.701826	0.249824	0	1	1	356.624	1239.99	699.123	-1.79766	0.249901	-1.19112	0.233605	0.884807	437.909	1239.99	699.123	-1.50133	0.248835	-0.00535537	0.995727	1
RSUY_RS02400	cyaY	frataxin-like protein	1153.72	894.995	1182.28	0.366006	0.21329	0	1	1	1185.76	894.995	1182.28	0.406029	0.211971	0	1	1	1494.65	894.995	1182.28	0.740021	0.211573	0	1	1
RSUY_RS02405	mrcA	penicillin-binding 1 transmembrane protein	12980.3	8011.17	8086.08	0.696153	0.283124	0	1	1	5507.95	8011.17	8086.08	-0.540469	0.283145	0	1	1	5844.85	8011.17	8086.08	-0.454819	0.283104	0	1	1
RSUY_RS02410	pilM	fimbrial type-4 assembly protein	18317.9	4301.31	6809.47	2.09036	0.437167	1.35043	0.17688	0.905384	2321.21	4301.31	6809.47	-0.889863	0.437377	0	1	1	2297.52	4301.31	6809.47	-0.904665	0.43733	0	1	1
RSUY_RS02415	pilN	fimbrial type-4 assembly membrane transmembrane protein	7036.88	1178.91	2339.46	2.5774	0.429422	2.50895	0.0121092	0.0936087	586.578	1178.91	2339.46	-1.00694	0.430372	0	1	1	555.474	1178.91	2339.46	-1.08556	0.430226	0	1	1
RSUY_RS02420	pilO	fimbrial type-4 assembly membrane transmembrane protein	9577.09	1270.48	3004.22	2.91417	0.4617	3.06296	0.00219158	0.0216293	631.486	1270.48	3004.22	-1.00844	0.462558	0	1	1	537.827	1270.48	3004.22	-1.24006	0.462529	0	1	1
RSUY_RS02425	pilP	fimbrial type-4 assembly lipoprotein	11380.2	2664.09	3897.28	2.09473	0.419957	1.41617	0.156727	0.816998	986.528	2664.09	3897.28	-1.43314	0.42053	0	1	1	558.317	2664.09	3897.28	-2.25451	0.420853	-1.79281	0.0730041	0.238091
RSUY_RS02430	pilQ	fimbrial type-4 assembly signal peptide protein	55004.7	9177.86	18484.5	2.58332	0.433265	2.50037	0.0124064	0.0957431	5233.29	9177.86	18484.5	-0.810422	0.433367	0	1	1	4522.12	9177.86	18484.5	-1.02115	0.433362	0	1	1
RSUY_RS02435	aroK	shikimate kinase	4667.74	1872.36	2255.81	1.31737	0.280122	0	1	1	1287.54	1872.36	2255.81	-0.540238	0.280462	0	1	1	1195.58	1872.36	2255.81	-0.647037	0.280374	0	1	1
RSUY_RS02440	aroB	3-dehydroquinate synthase	5565.93	3640.09	3515.02	0.612344	0.266256	0	1	1	2509.1	3640.09	3515.02	-0.536764	0.266281	0	1	1	2344.95	3640.09	3515.02	-0.634356	0.266231	0	1	1
RSUY_RS02445	dgt	deoxyguanosinetriphosphate triphosphohydrolase- like protein	4398.75	2207.31	3066.45	0.994307	0.238316	0	1	1	2684.69	2207.31	3066.45	0.282503	0.238191	0	1	1	2975.05	2207.31	3066.45	0.430705	0.238076	0	1	1
RSUY_RS02450	-	outer membrane signal peptide protein	1192.67	715.19	2239.5	0.737806	0.743643	0	1	1	4448.3	715.19	2239.5	2.63688	0.743046	1.53002	0.126012	0.543652	2601.84	715.19	2239.5	1.86315	0.743083	0.488706	0.62505	1
RSUY_RS02455	-	hypothetical protein	1176.47	540.24	944.023	1.12134	0.35028	0	1	1	817.043	540.24	944.023	0.596627	0.349821	0	1	1	1242.34	540.24	944.023	1.20123	0.349357	0	1	1
RSUY_RS02460	gltB	glutamate synthase (large subunit) oxidoreductase protein	35471.2	11858.9	17784.8	1.58059	0.195807	0.411555	0.680665	1	12779.3	11858.9	17784.8	0.107852	0.195836	0	1	1	11030	11858.9	17784.8	-0.104518	0.195831	0	1	1
RSUY_RS02465	gltD	glutamate synthase subunit beta	4934.91	3403.2	3401.51	0.535719	0.150329	0	1	1	2688.3	3403.2	3401.51	-0.340222	0.15023	0	1	1	2579.61	3403.2	3401.51	-0.399779	0.15013	0	1	1
RSUY_RS02470	-	hypothetical protein	327.274	505.811	599.147	-0.626908	0.660065	0	NA	NA	698.092	505.811	599.147	0.464606	0.657887	0	NA	NA	865.41	505.811	599.147	0.774569	0.657676	0	NA	NA
RSUY_RS02475	-	ABC transporter ATP-binding protein	5381.46	3855.08	2941.6	0.480811	0.243003	0	1	1	1359.8	3855.08	2941.6	-1.50326	0.243417	-0.0133855	0.98932	1	1170.04	3855.08	2941.6	-1.72013	0.243383	-0.904442	0.365761	0.964996
RSUY_RS02480	-	hypothetical protein	3987.77	1914.28	2086.47	1.0577	0.162648	0	1	1	1267.92	1914.28	2086.47	-0.594268	0.163119	0	1	1	1175.91	1914.28	2086.47	-0.702966	0.162967	0	1	1
RSUY_RS02485	-	signal peptide protein	3832.94	1974.38	1796.85	0.95635	0.286864	0	1	1	711.227	1974.38	1796.85	-1.47305	0.287734	0	1	1	668.857	1974.38	1796.85	-1.56153	0.287562	-0.213981	0.830562	1
RSUY_RS02490	vacJ	lipoprotein precursor (VACJ) transmembrane	9846.98	4955.16	4654.31	0.990608	0.303992	0	1	1	2134.49	4955.16	4654.31	-1.21501	0.304237	0	1	1	1680.6	4955.16	4654.31	-1.55992	0.304259	-0.196926	0.843885	1
RSUY_RS02495	-	signal peptide protein	12633.8	6831.96	6263.83	0.886756	0.308743	0	1	1	3268.66	6831.96	6263.83	-1.06359	0.308875	0	1	1	2320.86	6831.96	6263.83	-1.55762	0.308922	-0.186525	0.852033	1
RSUY_RS02500	-	putative signal peptide protein	849.138	1723.62	760.417	-1.02174	0.308717	0	1	1	286.005	1723.62	760.417	-2.59131	0.30969	-3.52388	0.000425282	0.00427168	182.909	1723.62	760.417	-3.23627	0.310648	-5.58919	2.28134e-08	2.54544e-07
RSUY_RS02505	-	ABC transporter ATP-binding protein	7116.09	3708.32	3676.88	0.93993	0.222744	0	1	1	1962.86	3708.32	3676.88	-0.917785	0.223025	0	1	1	1920.27	3708.32	3676.88	-0.949398	0.222922	0	1	1
RSUY_RS02510	-	hypothetical protein	4774.11	1629.56	2242.41	1.55025	0.2784	0.180503	0.856757	1	1237.05	1629.56	2242.41	-0.397548	0.278786	0	1	1	1328.93	1629.56	2242.41	-0.294121	0.278592	0	1	1
RSUY_RS02515	-	hypothetical protein	3668.88	2255.49	1699.39	0.701237	0.303986	0	1	1	561.111	2255.49	1699.39	-2.0072	0.305142	-1.66217	0.0964795	0.431443	312.09	2255.49	1699.39	-2.85337	0.305965	-4.42328	9.72117e-06	7.51483e-05
RSUY_RS02520	murA	UDP-N-acetylglucosamine 1- carboxyvinyltransferase	4803.18	6831.19	3616.34	-0.508877	0.18543	0	1	1	1545.02	6831.19	3616.34	-2.14448	0.185761	-3.4694	0.000521622	0.00514803	1285.99	6831.19	3616.34	-2.40927	0.185755	-4.89502	9.82982e-07	8.74835e-06
RSUY_RS02525	-	probable atp phosphoribosyltransferase (atp- prtase) protein	2301.39	2457.73	1669.23	-0.0963051	0.13889	0	1	1	984.207	2457.73	1669.23	-1.32013	0.139117	0	1	1	933.575	2457.73	1669.23	-1.39638	0.138845	0	1	1
RSUY_RS02530	hisD	histidinol dehydrogenase	3056.22	5109.12	2769.51	-0.741816	0.146863	0	1	1	1475.13	5109.12	2769.51	-1.7922	0.146853	-1.98976	0.0466176	0.24107	1437.55	5109.12	2769.51	-1.82948	0.146649	-2.24671	0.0246584	0.0933186
RSUY_RS02535	hisC1	histidinol-phosphate aminotransferase	3313.43	3676.86	2635.68	-0.151471	0.104646	0	1	1	1703.08	3676.86	2635.68	-1.1103	0.104528	0	1	1	1849.35	3676.86	2635.68	-0.991461	0.104138	0	1	1
RSUY_RS02540	hisB	imidazoleglycerol-phosphate dehydratase	5218.9	2380.44	2750.48	1.1324	0.282881	0	1	1	1665.89	2380.44	2750.48	-0.51485	0.283086	0	1	1	1736.7	2380.44	2750.48	-0.454783	0.282958	0	1	1
RSUY_RS02550	hisA	1-(5-phosphoribosyl)-5-[(5- phosphoribosylamino)methylideneamino] imidazole-4- carboxamide isomerase	12106.1	8991.97	6752.28	0.428927	0.34709	0	1	1	3919.49	8991.97	6752.28	-1.19798	0.347159	0	1	1	1991.54	8991.97	6752.28	-2.17474	0.347293	-1.94284	0.0520351	0.178575
RSUY_RS02555	hisF	imidazole glycerol phosphate synthase subunit HisF	3465.99	6660.56	3225.1	-0.942603	0.120281	0	1	1	1442.95	6660.56	3225.1	-2.2066	0.1205	-5.86391	4.52087e-09	1.32126e-07	1330.92	6660.56	3225.1	-2.32313	0.120327	-6.84076	7.87727e-12	1.32163e-10
RSUY_RS02560	hisI	phosphoribosyl-AMP cyclohydrolase	2736.45	2713.5	1614.87	0.0114949	0.245794	0	1	1	581.773	2713.5	1614.87	-2.2217	0.24692	-2.92279	0.00346906	0.0264115	427.752	2713.5	1614.87	-2.66516	0.247171	-4.714	2.42899e-06	2.06295e-05
RSUY_RS02565	#N/A	#N/A	1946.02	2344.13	1320.34	-0.270235	0.246885	0	1	1	547.278	2344.13	1320.34	-2.09879	0.247768	-2.41672	0.0156612	0.097185	443.935	2344.13	1320.34	-2.40052	0.247809	-3.63392	0.000279148	0.00163377
RSUY_RS02570	-	hypothetical protein	3071.98	1575.73	1289.57	0.962838	0.543388	0	1	1	348.326	1575.73	1289.57	-2.17762	0.544557	-1.24434	0.213373	0.82826	162.253	1575.73	1289.57	-3.27942	0.545741	-3.26056	0.00111194	0.00586388
RSUY_RS02575	tatA	twin argininte translocase protein A	2798.19	2586.93	1667.86	0.11278	0.434861	0	1	1	973.044	2586.93	1667.86	-1.41067	0.435048	0	1	1	313.264	2586.93	1667.86	-3.0458	0.436122	-3.54441	0.00039349	0.00223652
RSUY_RS02580	tatB	sec-independent translocase	768.603	2491.88	970.576	-1.70022	0.225697	-0.887124	0.375012	1	342.478	2491.88	970.576	-2.86323	0.225955	-6.0332	1.60743e-09	5.02184e-08	279.338	2491.88	970.576	-3.15709	0.226006	-7.33207	2.26626e-13	4.70925e-12
RSUY_RS02585	tatC	putative SEC-independent translocase protein TATC transmembrane	2071.52	1118.51	1575.6	0.888243	0.260951	0	1	1	1303.75	1118.51	1575.6	0.221175	0.260681	0	1	1	1808.61	1118.51	1575.6	0.693454	0.260335	0	1	1
RSUY_RS02590	-	ABC transporter ATP-binding protein	642.821	2790.53	1317.21	-2.11534	0.291056	-2.11417	0.0345007	0.22753	837.897	2790.53	1317.21	-1.73565	0.289007	-0.81538	0.414855	1	997.604	2790.53	1317.21	-1.48402	0.28864	0	1	1
RSUY_RS02595	-	putative transmembrane ABC transporter protein	2345.33	3176.47	3101.1	-0.43697	0.317109	0	1	1	3181.76	3176.47	3101.1	0.0024074	0.316581	0	1	1	3700.84	3176.47	3101.1	0.220424	0.316498	0	1	1
RSUY_RS02600	-	putative periplasmic IRON-binding signal peptide protein	4317.28	4466.9	3223.56	-0.0491811	0.435675	0	1	1	2193.59	4466.9	3223.56	-1.02595	0.435656	0	1	1	1916.48	4466.9	3223.56	-1.22078	0.43564	0	1	1
RSUY_RS02605	-	putative transmembrane sensor kinase transcription regulator protein	647.973	1352.71	1303.41	-1.05915	0.322934	0	1	1	1494.24	1352.71	1303.41	0.14347	0.320636	0	1	1	1718.71	1352.71	1303.41	0.34535	0.320466	0	1	1
RSUY_RS02610	-	putative response regulator transcription regulator protein	432.44	890.439	610.994	-1.04339	0.235098	0	1	1	532.562	890.439	610.994	-0.741654	0.231438	0	1	1	588.534	890.439	610.994	-0.59759	0.230844	0	1	1
RSUY_RS02615	-	hypothetical protein	1400.47	647.09	1927.7	1.11486	0.227182	0	1	1	2266.2	647.09	1927.7	1.80825	0.225838	1.3649	0.172285	0.70075	3397.05	647.09	1927.7	2.39227	0.225584	3.95539	7.64089e-05	0.000493769
RSUY_RS02620	-	putative porin signal peptide protein	1.16291e+06	722796	521733	0.686078	0.511974	0	1	1	184765	722796	521733	-1.9679	0.511976	-0.913903	0.360768	1	16460.6	722796	521733	-5.4565	0.512001	-7.72752	1.09663e-14	2.64241e-13
RSUY_RS02625	-	HTRA-like serine protease signal peptide protein	5139.82	3640.02	4315.49	0.497617	0.340119	0	1	1	4094.16	3640.02	4315.49	0.169656	0.33998	0	1	1	4387.99	3640.02	4315.49	0.269665	0.339932	0	1	1
RSUY_RS02630	-	hypothetical protein	3020.36	1749.44	2602.53	0.787345	0.269131	0	1	1	2525.68	1749.44	2602.53	0.529854	0.268811	0	1	1	3114.63	1749.44	2602.53	0.832274	0.26867	0	1	1
RSUY_RS02635	mscL	large-conductance mechanosensitive channel transmembrane protein	5710.03	4612.39	3946.39	0.307844	0.50276	0	1	1	3996.41	4612.39	3946.39	-0.206808	0.502693	0	1	1	1466.73	4612.39	3946.39	-1.65288	0.502874	-0.304014	0.761118	1
RSUY_RS02640	petA	putative transmembrane ubiquinol-cytochrome C reductase (IRON-sulfur subunit) oxidoreductase protein	5705.33	8962.4	5064.27	-0.651982	0.288617	0	1	1	3775.06	8962.4	5064.27	-1.24739	0.288515	0	1	1	1814.27	8962.4	5064.27	-2.30447	0.288707	-2.78646	0.00532875	0.0236196
RSUY_RS02645	petB	putative cytochrome B subunit transmembrane protein	6568.01	13237.7	6750.67	-1.01133	0.340136	0	1	1	4729.87	13237.7	6750.67	-1.48478	0.340044	0	1	1	2467.05	13237.7	6750.67	-2.42378	0.34015	-2.7158	0.0066115	0.0284697
RSUY_RS02650	petC	putative cytochrome C1 precursor transmembrane protein	4563.27	7130.82	4065.84	-0.644359	0.282448	0	1	1	2968.96	7130.82	4065.84	-1.2641	0.282323	0	1	1	1600.31	7130.82	4065.84	-2.15567	0.282508	-2.32088	0.0202931	0.0784367
RSUY_RS02655	sspA	putative transcription modulator protein	19533.1	12084.6	8665.73	0.692693	0.416561	0	1	1	2084.31	12084.6	8665.73	-2.53553	0.41682	-2.48435	0.0129788	0.0829252	960.912	12084.6	8665.73	-3.65258	0.417085	-5.16099	2.45641e-07	2.38788e-06
RSUY_RS02660	sspB	ClpXP protease specificity-enhancing factor	12113.1	6708.05	5303.15	0.852505	0.362122	0	1	1	1657.08	6708.05	5303.15	-2.01726	0.362467	-1.42705	0.153565	0.642931	734.383	6708.05	5303.15	-3.19123	0.362885	-4.66052	3.15414e-06	2.6169e-05
RSUY_RS02665	#N/A	#N/A	357.123	50.211	184.168	2.8309	0.501923	2.6516	0.00801116	0.0657437	143.158	50.211	184.168	1.51333	0.502577	0.0265326	0.978832	1	186.18	50.211	184.168	1.89277	0.501104	0.783804	0.433155	1
RSUY_RS02670	-	putative transmembrane sensor histidine kinase transcription regulator protein	2722.99	1853.57	2975.55	0.555051	0.198141	0	1	1	3228.17	1853.57	2975.55	0.800466	0.19747	0	1	1	4097.45	1853.57	2975.55	1.14448	0.197311	0	1	1
RSUY_RS02675	-	putative outer membrane receptor signal peptide protein	1587.6	1046	2747.85	0.602569	0.423068	0	1	1	3548.87	1046	2747.85	1.76233	0.422358	0.62112	0.53452	1	4808.94	1046	2747.85	2.20069	0.422282	1.65929	0.0970565	0.307029
RSUY_RS02680	ggt2	gamma-glutamyltranspeptidase precursor	478.023	2815.96	1487.73	-2.55506	0.327094	-3.22557	0.00125721	0.0131528	1245.41	2815.96	1487.73	-1.17703	0.323926	0	1	1	1411.52	2815.96	1487.73	-0.996417	0.323731	0	1	1
RSUY_RS02685	-	putative hydroxamate-type ferrisiderophore receptor signal peptide protein	1595.36	1403.53	2769.47	0.185849	0.335061	0	1	1	3293.28	1403.53	2769.47	1.23037	0.334189	0	1	1	4785.7	1403.53	2769.47	1.76957	0.334075	0.806923	0.419711	1
RSUY_RS02690	-	putative IRON transport-sensory transduction transmembrane protein	400.109	1279.78	635.4	-1.67666	0.321962	-0.54871	0.583204	1	379.494	1279.78	635.4	-1.75375	0.319632	-0.793884	0.427263	1	482.222	1279.78	635.4	-1.40817	0.318795	0	1	1
RSUY_RS02695	-	putative extracytoplasmic function sigma factor (IRON-regulated) transcription regulator protein	440.808	585.181	598.575	-0.410611	0.277012	0	1	1	549.944	585.181	598.575	-0.0896873	0.273939	0	1	1	818.367	585.181	598.575	0.483807	0.273081	0	1	1
RSUY_RS02700	cyoA1	transmembrane cytochrome O ubiquinol oxidase subunit II	31577.1	8994.15	11079.9	1.81178	0.427819	0.728759	0.466149	1	2105.5	8994.15	11079.9	-2.09478	0.428096	-1.38936	0.164722	0.678356	1642.69	8994.15	11079.9	-2.45289	0.428116	-2.22578	0.026029	0.0978517
RSUY_RS02705	cyoB1	transmembrane cytochrome O ubiquinol oxidase subunit I	40692.6	14764	15875.4	1.46265	0.397099	0	1	1	4191.1	14764	15875.4	-1.81666	0.397236	-0.797154	0.425362	1	3853.9	14764	15875.4	-1.93767	0.397218	-1.10185	0.270528	0.744979
RSUY_RS02710	cyoC1	transmembrane cytochrome O ubiquinol oxidase (subunit III) oxidoreductase protein	6280.55	3427.07	2869.71	0.873647	0.296997	0	1	1	899.089	3427.07	2869.71	-1.93037	0.297758	-1.44536	0.148356	0.624003	872.148	3427.07	2869.71	-1.97428	0.297598	-1.59371	0.111001	0.345117
RSUY_RS02715	cyoD1	transmembrane cytochrome O ubiquinol oxidase subunit IV	4143.78	1598.06	1637.75	1.37443	0.450189	0	1	1	407.937	1598.06	1637.75	-1.96979	0.451443	-1.04063	0.298046	1	401.217	1598.06	1637.75	-1.99372	0.451191	-1.09426	0.27384	0.752164
RSUY_RS02720	-	putative ABC transporter ATP-binding protein	12903.6	9712.67	7838.23	0.409686	0.265766	0	1	1	4204.11	9712.67	7838.23	-1.20806	0.265849	0	1	1	4532.55	9712.67	7838.23	-1.09952	0.265788	0	1	1
RSUY_RS02725	-	hypothetical protein	352.811	92.2922	483.633	1.93859	0.246399	1.78	0.0750766	0.442259	730.326	92.2922	483.633	2.98539	0.24102	6.1629	7.14224e-10	2.43266e-08	759.102	92.2922	483.633	3.04139	0.240682	6.40427	1.51094e-10	2.20082e-09
RSUY_RS02730	-	hypothetical protein	1210.91	443.982	1097.18	1.44706	0.544731	0	1	1	1783.8	443.982	1097.18	2.00656	0.54411	0.930991	0.351858	1	950.015	443.982	1097.18	1.09767	0.544275	0	1	1
RSUY_RS02735	-	conserved hypothetical protein	4697.63	876.808	2821.53	2.42145	0.362569	2.54143	0.01104	0.0856352	3554.26	876.808	2821.53	2.01936	0.362438	1.43296	0.151868	0.637003	2157.41	876.808	2821.53	1.2991	0.36252	0	1	1
RSUY_RS02740	mdoH	glucosyltransferase MdoH	8695.87	6186.05	6056.99	0.491173	0.136141	0	1	1	4165.26	6186.05	6056.99	-0.570591	0.13614	0	1	1	5180.78	6186.05	6056.99	-0.255829	0.135968	0	1	1
RSUY_RS02745	mdoG	glucan biosynthesis protein G	11311.5	6799.73	6522.63	0.734124	0.260644	0	1	1	3929.82	6799.73	6522.63	-0.790983	0.260722	0	1	1	4049.48	6799.73	6522.63	-0.7477	0.260666	0	1	1
RSUY_RS02750	-	putative signal peptide protein	1753.14	2928.13	2211.44	-0.739393	0.191392	0	1	1	1902.66	2928.13	2211.44	-0.621887	0.190381	0	1	1	2261.82	2928.13	2211.44	-0.372394	0.190136	0	1	1
RSUY_RS02755	ubiX	3-octaprenyl-4-hydroxybenzoate carboxy-lyase	2206.27	2856.99	2205.37	-0.372837	0.190751	0	1	1	1721.44	2856.99	2205.37	-0.730877	0.190194	0	1	1	2036.76	2856.99	2205.37	-0.48815	0.189927	0	1	1
RSUY_RS02760	-	hypothetical protein	3393.04	2922.8	1757.38	0.215017	0.561834	0	1	1	646.773	2922.8	1757.38	-2.17605	0.562315	-1.20227	0.229261	0.873466	66.9337	2922.8	1757.38	-5.44833	0.567866	-6.95292	3.57791e-12	6.33339e-11
RSUY_RS02765	-	methyltransferase protein	409.357	1103.67	655.977	-1.42771	0.285909	0	1	1	471.163	1103.67	655.977	-1.22809	0.282889	0	1	1	639.715	1103.67	655.977	-0.786876	0.282036	0	1	1
RSUY_RS02770	-	lipoprotein	304.448	1449.11	695.954	-2.24652	0.192411	-3.87981	0.000104539	0.00146162	474.69	1449.11	695.954	-1.60997	0.185212	-0.593732	0.552691	1	555.569	1449.11	695.954	-1.38295	0.184241	0	1	1
RSUY_RS02775	prfA	peptide chain release factor 1	2392.06	1696.11	2155.69	0.496105	0.207821	0	1	1	1970.31	1696.11	2155.69	0.216279	0.207309	0	1	1	2564.28	1696.11	2155.69	0.596434	0.20705	0	1	1
RSUY_RS02780	hemA	glutamyl-tRNA reductase	3349.85	3333.48	3167.75	0.00693715	0.157839	0	1	1	3142.77	3333.48	3167.75	-0.0848998	0.157276	0	1	1	2844.89	3333.48	3167.75	-0.22857	0.157225	0	1	1
RSUY_RS02785	-	hypothetical protein	436.661	512.125	593.713	-0.230146	0.242574	0	1	1	565.319	512.125	593.713	0.142278	0.238957	0	1	1	860.746	512.125	593.713	0.7489	0.237973	0	1	1
RSUY_RS02790	-	translation-associated GTPase	6778.05	6601.36	4867.95	0.0377897	0.228057	0	1	1	2719.13	6601.36	4867.95	-1.2796	0.228132	0	1	1	3373.25	6601.36	4867.95	-0.968574	0.227976	0	1	1
RSUY_RS02795	-	hypothetical protein	1916.64	904.167	1837.76	1.08357	0.247447	0	1	1	2226.93	904.167	1837.76	1.30052	0.246693	0	1	1	2303.32	904.167	1837.76	1.34928	0.246587	0	1	1
RSUY_RS02800	-	hypothetical protein	3086.62	121.921	1602.85	4.66086	0.581994	5.43108	5.60137e-08	1.41755e-06	1279.68	121.921	1602.85	3.39076	0.582046	3.24847	0.00116029	0.00991721	1923.18	121.921	1602.85	3.97846	0.581871	4.25947	2.04914e-05	0.000151429
RSUY_RS02805	-	putative signal peptide protein	267.405	130.739	115.513	1.03034	0.812165	0	NA	NA	28.485	130.739	115.513	-2.19928	0.821861	-0.850853	NA	NA	35.4247	130.739	115.513	-1.88438	0.817692	-0.470076	NA	NA
RSUY_RS02810	-	hypothetical protein	2904.11	139.406	1027.43	4.37983	0.691156	4.16668	3.09069e-05	0.000487834	464.438	139.406	1027.43	1.73548	0.691758	0.340405	0.733552	1	601.757	139.406	1027.43	2.10917	0.691431	0.88102	0.378307	0.991168
RSUY_RS02815	-	hypothetical protein	2047.64	2866.94	2121.41	-0.486051	0.150625	0	1	1	1729.07	2866.94	2121.41	-0.729491	0.149773	0	1	1	1842	2866.94	2121.41	-0.63815	0.149522	0	1	1
RSUY_RS02820	dsbC	thiol:disulfide interchange protein	5836.08	4309.6	3533.99	0.437172	0.24044	0	1	1	2247.08	4309.6	3533.99	-0.939469	0.240544	0	1	1	1743.22	4309.6	3533.99	-1.30573	0.24058	0	1	1
RSUY_RS02825	-	putative oxidoreductase protein	570.032	1234.64	876.028	-1.1136	0.351535	0	1	1	904.242	1234.64	876.028	-0.44946	0.34942	0	1	1	795.202	1234.64	876.028	-0.634844	0.349365	0	1	1
RSUY_RS02830	-	hypothetical protein	3087.25	4196.52	3032.86	-0.443792	0.147616	0	1	1	2337.23	4196.52	3032.86	-0.844352	0.147126	0	1	1	2510.44	4196.52	3032.86	-0.741182	0.146932	0	1	1
RSUY_RS02835	-	hypothetical protein	2903.03	2288.55	3468.47	0.34407	0.168694	0	1	1	3804.98	2288.55	3468.47	0.733456	0.167907	0	1	1	4877.33	2288.55	3468.47	1.09165	0.167746	0	1	1
RSUY_RS02840	ung	uracil-DNA glycosylase	676.63	2977.13	1233.31	-2.13278	0.183548	-3.44751	0.000565789	0.00645598	629.797	2977.13	1233.31	-2.24081	0.181193	-4.0885	4.34179e-05	0.000557176	649.681	2977.13	1233.31	-2.19601	0.180688	-3.85203	0.000117142	0.000733958
RSUY_RS02845	-	hypothetical protein	339.558	2275.27	841.062	-2.73765	0.228954	-5.40566	6.45693e-08	1.61601e-06	375.806	2275.27	841.062	-2.59793	0.224557	-4.8893	1.01197e-06	1.91809e-05	373.617	2275.27	841.062	-2.60637	0.223977	-4.93963	7.82695e-07	7.02101e-06
RSUY_RS02850	trpC1	indole-3-glycerol-phosphate synthase	1843.63	3260.06	1841.73	-0.822146	0.159987	0	1	1	1134.01	3260.06	1841.73	-1.52346	0.159534	-0.147045	0.883097	1	1129.23	3260.06	1841.73	-1.52948	0.159261	-0.185094	0.853155	1
RSUY_RS02855	trpD	anthranilate phosphoribosyltransferase	2421.3	4209.8	2192.29	-0.79905	0.205987	0	1	1	1069.41	4209.8	2192.29	-1.97695	0.206088	-2.31431	0.0206509	0.122929	1068.64	4209.8	2192.29	-1.97788	0.20586	-2.32137	0.020267	0.0784027
RSUY_RS02860	-	putative signal peptide protein	10.4926	527.316	138.757	-5.68758	0.520522	-8.04497	8.62689e-16	5.21064e-14	8.72365	527.316	138.757	-5.90351	0.470476	-9.35968	7.99787e-21	1.90686e-18	8.49585	527.316	138.757	-5.95359	0.460311	-9.67518	3.84427e-22	2.35332e-20
RSUY_RS02865	trpG	anthranilate synthase component II	1047.98	2157.9	1206.98	-1.0419	0.238113	0	1	1	776.827	2157.9	1206.98	-1.47379	0.237252	0	1	1	845.219	2157.9	1206.98	-1.35213	0.236874	0	1	1
RSUY_RS02870	trpE	anthranilate synthase component I	3411.44	5946.36	3554.44	-0.801749	0.193804	0	1	1	2315.3	5946.36	3554.44	-1.36074	0.193533	0	1	1	2544.66	5946.36	3554.44	-1.2245	0.193373	0	1	1
RSUY_RS02875	gph	phosphoglycolate phosphatase	2480.54	2430.01	1863.98	0.0293107	0.225468	0	1	1	1229.17	2430.01	1863.98	-0.983171	0.22543	0	1	1	1316.21	2430.01	1863.98	-0.884457	0.225192	0	1	1
RSUY_RS02880	rpe	ribulose-phosphate 3-epimerase	3971.22	2752.17	2642.16	0.528705	0.199247	0	1	1	1797.03	2752.17	2642.16	-0.61488	0.19929	0	1	1	2048.22	2752.17	2642.16	-0.426102	0.199068	0	1	1
RSUY_RS02885	apaG	ApaG	2135.16	1679.28	1665.72	0.34616	0.334438	0	1	1	1358.39	1679.28	1665.72	-0.305841	0.334227	0	1	1	1490.07	1679.28	1665.72	-0.172363	0.33407	0	1	1
RSUY_RS02890	-	hypothetical protein	319.829	639.964	471.185	-0.99835	0.21814	0	1	1	420.677	639.964	471.185	-0.604633	0.212601	0	1	1	504.272	639.964	471.185	-0.343462	0.211592	0	1	1
RSUY_RS02895	-	putative membrane-bound lytic murein transglycosylase A transmembrane protein	2015.71	3097.77	2029.37	-0.620654	0.164633	0	1	1	1465.24	3097.77	2029.37	-1.08003	0.164009	0	1	1	1538.73	3097.77	2029.37	-1.00941	0.163752	0	1	1
RSUY_RS02900	paaK	phenylacetyl-CoA-ligase protein	2184.8	3383.39	2699.57	-0.630354	0.175897	0	1	1	2452.75	3383.39	2699.57	-0.463996	0.174991	0	1	1	2777.32	3383.39	2699.57	-0.284725	0.174808	0	1	1
RSUY_RS02905	paaI	phenylacetic acid degradation protein	457.697	510.877	648.999	-0.154869	0.233962	0	1	1	835.285	510.877	648.999	0.709557	0.229778	0	1	1	792.136	510.877	648.999	0.633166	0.229584	0	1	1
RSUY_RS02910	paaG1	enoyl-CoA hydratase	1577.99	2154.13	1665.68	-0.44957	0.243454	0	1	1	1692.4	2154.13	1665.68	-0.348115	0.242578	0	1	1	1238.2	2154.13	1665.68	-0.798807	0.242669	0	1	1
RSUY_RS02920	#N/A	#N/A	90.7711	6.56887	31.6405	3.78997	0.759316	3.01583	0.00256274	0.0248591	16.0013	6.56887	31.6405	1.29026	0.774261	0	1	1	13.2209	6.56887	31.6405	1.01519	0.774273	0	1	1
RSUY_RS02935	#N/A	#N/A	0.580772	0	0.203786	1.85238	4.40736	0.0799527	0.936275	1	0	0	0.203786	0	4.40746	0	1	1	0.234372	0	0.203786	0.546179	4.40746	0	1	1
RSUY_RS02940	#N/A	#N/A	6.98475	0.887765	13.095	2.93867	1.45393	0.989505	0.322416	1	7.16704	0.887765	13.095	2.98555	1.42188	1.04478	0.296124	1	37.3403	0.887765	13.095	5.36581	1.39775	2.76574	0.0056793	0.0249779
RSUY_RS02945	RS05422	ribosomal RNA-16S	4350.97	2063.48	2723.24	1.07603	0.368214	0	1	1	2608.24	2063.48	2723.24	0.338053	0.368138	0	1	1	1870.29	2063.48	2723.24	-0.141757	0.368184	0	1	1
RSUY_RS02950	dppA1	periplasmic dipeptide transport protein	2897.97	1436.93	2291.43	1.01129	0.222752	0	1	1	2433.87	1436.93	2291.43	0.760285	0.222347	0	1	1	2396.97	1436.93	2291.43	0.738278	0.222261	0	1	1
RSUY_RS02955	dppB1	transmembrane dipeptide transport system permease ABC transporter protein	1067.83	640.226	1110.91	0.737401	0.224006	0	1	1	1316.31	640.226	1110.91	1.03949	0.222452	0	1	1	1419.28	640.226	1110.91	1.14814	0.222221	0	1	1
RSUY_RS02960	dppC1	peptide ABC transporter permease	523.26	476.92	746.43	0.136892	0.310566	0	1	1	936.334	476.92	746.43	0.972977	0.307833	0	1	1	1049.2	476.92	746.43	1.13711	0.307569	0	1	1
RSUY_RS02965	dppD1	oligopeptide ATP-binding ABC transporter protein	499.003	1157.95	862.954	-1.21034	0.273823	0	1	1	900.446	1157.95	862.954	-0.36299	0.270564	0	1	1	894.413	1157.95	862.954	-0.372745	0.270364	0	1	1
RSUY_RS02970	dppF1	oligopeptide ATP-binding ABC transporter protein	751.456	1093.81	1007.44	-0.539655	0.19969	0	1	1	1080.55	1093.81	1007.44	-0.0178379	0.196992	0	1	1	1103.94	1093.81	1007.44	0.0130785	0.196731	0	1	1
RSUY_RS02975	-	acetylornithine deacetylase (acetylornithinase) protein	928.008	1098	1596.41	-0.240332	0.268729	0	1	1	2139.12	1098	1596.41	0.961982	0.266801	0	1	1	2220.52	1098	1596.41	1.01586	0.266697	0	1	1
RSUY_RS02980	-	Leu/Ile/Val-binding signal peptide protein	37139.5	12534.2	14085.2	1.56706	0.439723	0.152515	0.878781	1	3799.4	12534.2	14085.2	-1.72201	0.439859	-0.504734	0.613745	1	2867.53	12534.2	14085.2	-2.12798	0.439876	-1.42763	0.153399	0.458072
RSUY_RS02985	fruA	PTS system, fructose-specific IIBC component (EIIBC-fru) (fructose-permease IIBC component) transmembrane protein	1028.6	981.927	864.167	0.0669733	0.498182	0	1	1	641.49	981.927	864.167	-0.614306	0.497906	0	1	1	804.649	981.927	864.167	-0.287395	0.497596	0	1	1
RSUY_RS02990	fruK	1-phosphofructokinase protein	1084.72	478.39	630.744	1.18076	0.455869	0	1	1	438.686	478.39	630.744	-0.125197	0.456093	0	1	1	521.174	478.39	630.744	0.123275	0.455652	0	1	1
RSUY_RS02995	fruB	multiphosphoryl transfer protein	2119.34	1277.05	1383.16	0.73071	0.524272	0	1	1	1012.96	1277.05	1383.16	-0.334318	0.524273	0	1	1	1123.29	1277.05	1383.16	-0.185188	0.524134	0	1	1
RSUY_RS03000	fruR	putative transcription regulation repressor transcription regulator protein	1005.48	974.812	799.808	0.044137	0.354291	0	1	1	531.92	974.812	799.808	-0.874049	0.354128	0	1	1	687.019	974.812	799.808	-0.504895	0.353573	0	1	1
RSUY_RS03005	-	oxidoreductase protein	2987.18	3920	2828.9	-0.391858	0.16369	0	1	1	2218.06	3920	2828.9	-0.821434	0.163249	0	1	1	2190.36	3920	2828.9	-0.83961	0.163118	0	1	1
RSUY_RS03010	-	putative zinc protease protein	1763.4	1342.17	1779.43	0.394736	0.190413	0	1	1	1725.32	1342.17	1779.43	0.362452	0.18949	0	1	1	2286.83	1342.17	1779.43	0.768916	0.189156	0	1	1
RSUY_RS03015	fadD1	acyl-CoA synthetase	5361.62	5219.24	4594.56	0.0390027	0.154734	0	1	1	3770.94	5219.24	4594.56	-0.468882	0.1545	0	1	1	4026.45	5219.24	4594.56	-0.374275	0.154388	0	1	1
RSUY_RS03020	-	metabolite transport protein	856.905	870.481	1481.08	-0.0214992	0.402729	0	1	1	1849	870.481	1481.08	1.08668	0.401361	0	1	1	2347.92	870.481	1481.08	1.43131	0.401224	0	1	1
RSUY_RS03030	-	hypothetical protein	1187.14	1304.22	1515.57	-0.134998	0.223636	0	1	1	1644.45	1304.22	1515.57	0.334531	0.222139	0	1	1	1926.47	1304.22	1515.57	0.562933	0.221905	0	1	1
RSUY_RS03035	-	cell division protein MraZ	2494.37	2291.36	1768.25	0.121877	0.25041	0	1	1	1196.05	2291.36	1768.25	-0.938061	0.250408	0	1	1	1091.22	2291.36	1768.25	-1.07022	0.250317	0	1	1
RSUY_RS03040	mraW	S-adenosyl-methyltransferase MraW	4012.1	5213.55	3138.95	-0.37835	0.28116	0	1	1	1828.96	5213.55	3138.95	-1.51126	0.281186	-0.0400351	0.968065	1	1501.18	5213.55	3138.95	-1.7961	0.28119	-1.05304	0.292325	0.795811
RSUY_RS03045	ftsL	cell division FtsL transmembrane protein	481.311	647.268	403.151	-0.428123	0.342269	0	1	1	243.75	647.268	403.151	-1.40889	0.342068	0	1	1	240.276	647.268	403.151	-1.42933	0.341506	0	1	1
RSUY_RS03050	ftsI	penicillin-binding 3 precursor PBP-3 transmembrane protein	5837.84	4140.32	4499.76	0.495512	0.190454	0	1	1	3903.68	4140.32	4499.76	-0.0848518	0.190299	0	1	1	4117.19	4140.32	4499.76	-0.00802029	0.190214	0	1	1
RSUY_RS03055	murE	UDP-N-acetylmuramoylalanyl-D-glutamate--2, 6- diaminopimelate ligase	1994.24	3909.38	2101.18	-0.971146	0.162501	0	1	1	1321.06	3909.38	2101.18	-1.56534	0.161983	-0.403388	0.686663	1	1180.06	3909.38	2101.18	-1.72822	0.161882	-1.40981	0.158597	0.471421
RSUY_RS03060	murF	UDP-N-acetylmuramoylalanyl-D-glutamyl-2, 6- diaminopimelate--D-alanyl-D-alanyl ligase protein	2091.66	4404.75	2213.78	-1.07392	0.174127	0	1	1	1318.76	4404.75	2213.78	-1.74002	0.173728	-1.38158	0.167101	0.68566	1039.94	4404.75	2213.78	-2.08269	0.173789	-3.35287	0.000799785	0.00431827
RSUY_RS03065	mraY	HOSPHO-N-acetylmuramoyl-pentapeptide-transferase transmembrane protein	6246.88	3677.83	3495.14	0.764231	0.30945	0	1	1	2140	3677.83	3495.14	-0.781215	0.309575	0	1	1	1915.86	3677.83	3495.14	-0.940831	0.309541	0	1	1
RSUY_RS03070	murD	UDP-N-acetylmuramoyl-L-alanyl-D-glutamatesynthetase	2180.99	6553.35	2780.97	-1.58609	0.213354	-0.403486	0.686591	1	1409.84	6553.35	2780.97	-2.21674	0.213017	-3.36473	0.000766195	0.00712703	979.721	6553.35	2780.97	-2.74192	0.2132	-5.82511	5.70737e-09	7.04479e-08
RSUY_RS03075	ftsW	cell division FtsW transmembrane protein	5408.75	3324.13	3240.3	0.702062	0.260148	0	1	1	2096.73	3324.13	3240.3	-0.66481	0.260249	0	1	1	2131.58	3324.13	3240.3	-0.641032	0.26015	0	1	1
RSUY_RS03080	murG	N-acetylglucosaminyl transferase	1741.88	2394.41	1566.17	-0.45829	0.138767	0	1	1	1125.79	2394.41	1566.17	-1.08873	0.138121	0	1	1	1002.59	2394.41	1566.17	-1.25613	0.137987	0	1	1
RSUY_RS03085	murC	UDP-N-acetylmuramate--L-alanine ligase	5006.29	6374.19	3793.22	-0.34844	0.212424	0	1	1	2119.77	6374.19	3793.22	-1.58834	0.212498	-0.415731	0.677607	1	1672.65	6374.19	3793.22	-1.93011	0.212529	-2.02377	0.0429942	0.15204
RSUY_RS03090	ddl	D-alanine--D-alanine ligase	2122.25	4359.58	2096.81	-1.03805	0.176649	0	1	1	1084.84	4359.58	2096.81	-2.00676	0.176548	-2.87039	0.00409967	0.030646	820.564	4359.58	2096.81	-2.40969	0.176689	-5.14851	2.62558e-07	2.53601e-06
RSUY_RS03095	ftsQ	putative cell division transmembrane protein	1847.15	2804.33	1585.19	-0.602248	0.215737	0	1	1	904.954	2804.33	1585.19	-1.63185	0.215703	-0.611244	0.541038	1	784.337	2804.33	1585.19	-1.83831	0.215634	-1.56891	0.11667	0.359884
RSUY_RS03100	ftsA	cell division protein FtsA	14971.2	10504.3	7612.26	0.511126	0.34848	0	1	1	3358.5	10504.3	7612.26	-1.6451	0.348612	-0.416223	0.677247	1	1615.01	10504.3	7612.26	-2.70136	0.34879	-3.44437	0.000572385	0.00316981
RSUY_RS03105	ftsZ	cell division protein FtsZ	26435.6	43574.7	19572.7	-0.72105	0.348411	0	1	1	6523.6	43574.7	19572.7	-2.73977	0.348473	-3.55772	0.000374087	0.0038167	1757	43574.7	19572.7	-4.63231	0.348737	-8.98187	2.66204e-19	1.06717e-17
RSUY_RS03110	-	type 2 peroxiredoxin protein	3657.41	1311.23	2222.5	1.47958	0.313225	0	1	1	1910.2	1311.23	2222.5	0.542911	0.31318	0	1	1	2011.16	1311.23	2222.5	0.617253	0.313076	0	1	1
RSUY_RS03115	lpxC	UDP-3-O-[3-hydroxymyristoyl] N-acetylglucosamine deacetylase	14393.9	3724.07	7654.32	1.9504	0.320491	1.40534	0.159922	0.828884	7632.62	3724.07	7654.32	1.03534	0.320478	0	1	1	4866.64	3724.07	7654.32	0.386081	0.320513	0	1	1
RSUY_RS03120	-	hypothetical protein	3110.29	814.171	2152.78	1.93295	0.212225	2.04007	0.0413431	0.266787	2314.18	814.171	2152.78	1.50714	0.211896	0.0337109	0.973108	1	2372.49	814.171	2152.78	1.54311	0.211782	0.203535	0.838717	1
RSUY_RS03125	-	putative transmembrane protein	5543.35	4390.31	3457.38	0.336038	0.260652	0	1	1	2099.72	4390.31	3457.38	-1.06418	0.260762	0	1	1	1796.15	4390.31	3457.38	-1.28939	0.260745	0	1	1
RSUY_RS03130	secA	preprotein translocase subunit SecA	52650.3	26556.8	23910.1	0.987317	0.294265	0	1	1	10282.5	26556.8	23910.1	-1.36889	0.294322	0	1	1	6150.77	26556.8	23910.1	-2.11024	0.294359	-2.07312	0.0381607	0.137088
RSUY_RS03135	argJ	bifunctional ornithine acetyltransferase/N- acetylglutamate synthase protein	4491.42	5580.12	3481.24	-0.313295	0.195271	0	1	1	2007.94	5580.12	3481.24	-1.47451	0.195319	0	1	1	1845.46	5580.12	3481.24	-1.59632	0.195245	-0.493345	0.621769	1
RSUY_RS03140	-	hypothetical protein	6717.99	4103.05	3475.8	0.710893	0.242654	0	1	1	1613.65	4103.05	3475.8	-1.34637	0.243023	0	1	1	1468.53	4103.05	3475.8	-1.48235	0.242955	0	1	1
RSUY_RS03145	mutT	7,8-dihydro-8-oxoguanine-triphosphatase	2751.11	1463.38	1632.41	0.909835	0.185835	0	1	1	1115.16	1463.38	1632.41	-0.39194	0.186049	0	1	1	1199.98	1463.38	1632.41	-0.286285	0.185725	0	1	1
RSUY_RS03150	-	hypothetical protein	1089.72	768.269	876.9	0.504369	0.312742	0	1	1	906.541	768.269	876.9	0.238928	0.311985	0	1	1	743.074	768.269	876.9	-0.0479417	0.311994	0	1	1
RSUY_RS03155	-	hypothetical protein	6259.13	3633.16	3337.85	0.784506	0.307168	0	1	1	2118.18	3633.16	3337.85	-0.778388	0.307299	0	1	1	1340.92	3633.16	3337.85	-1.43796	0.307435	0	1	1
RSUY_RS03160	-	hypothetical protein	849.248	557.675	735.384	0.605917	0.279439	0	1	1	705.195	557.675	735.384	0.338291	0.278355	0	1	1	829.419	557.675	735.384	0.572277	0.277916	0	1	1
RSUY_RS03165	pilD	type 4 prepilin peptidase bifunctionnal: leader peptidase and N-methyltransferase transmembrane protein	4344.48	1730.55	2364	1.32757	0.224349	0	1	1	1780.25	1730.55	2364	0.0408068	0.224453	0	1	1	1600.72	1730.55	2364	-0.112621	0.224395	0	1	1
RSUY_RS03170	pilC	fimbrial assembly transmembrane protein	13397.1	2881.66	5038.68	2.21683	0.343712	2.08556	0.0370187	0.241984	2136.22	2881.66	5038.68	-0.431806	0.343975	0	1	1	1739.78	2881.66	5038.68	-0.727963	0.343981	0	1	1
RSUY_RS03175	pilB	type IV pilus assembly protein	32346.7	6024.8	11479.5	2.42459	0.358484	2.57916	0.00990403	0.0780265	4534.88	6024.8	11479.5	-0.409831	0.358611	0	1	1	3011.53	6024.8	11479.5	-1.0004	0.358654	0	1	1
RSUY_RS03180	-	hypothetical protein	5332.96	1937.11	3414.67	1.46072	0.264648	0	1	1	3294.39	1937.11	3414.67	0.76615	0.264551	0	1	1	3094.21	1937.11	3414.67	0.675729	0.264511	0	1	1
RSUY_RS03185	#N/A	#N/A	424.269	51.372	139.481	3.04519	0.52822	2.92527	0.00344157	0.0319473	61.721	51.372	139.481	0.264027	0.534388	0	1	1	20.5631	51.372	139.481	-1.31826	0.547235	0	1	1
RSUY_RS03190	ispB	octaprenyl-diphosphate synthase	5418.48	2517.81	3099.61	1.10545	0.303711	0	1	1	2279.58	2517.81	3099.61	-0.143341	0.303761	0	1	1	2182.57	2517.81	3099.61	-0.206067	0.303704	0	1	1
RSUY_RS03200	rpmA	50S ribosomal protein L27	19000.1	15004.2	8947.44	0.340579	0.370862	0	1	1	1256.04	15004.2	8947.44	-3.57842	0.371399	-5.59619	2.19115e-08	5.77088e-07	529.428	15004.2	8947.44	-4.82474	0.371997	-8.93755	3.97899e-19	1.55387e-17
RSUY_RS03205	obgE	GTPase ObgE	10033.6	4710.24	4753.67	1.09057	0.21007	0	1	1	2218.76	4710.24	4753.67	-1.08604	0.210404	0	1	1	2052.1	4710.24	4753.67	-1.19867	0.210338	0	1	1
RSUY_RS03210	proB	gamma-glutamyl kinase	5246.71	2919.63	2980.72	0.84481	0.178946	0	1	1	1819.67	2919.63	2980.72	-0.682133	0.179191	0	1	1	1936.86	2919.63	2980.72	-0.592071	0.178992	0	1	1
RSUY_RS03215	-	putative lipoprotein	1576.29	1374.13	1662.65	0.198141	0.219668	0	1	1	1925.5	1374.13	1662.65	0.486893	0.218601	0	1	1	1774.66	1374.13	1662.65	0.369179	0.21853	0	1	1
RSUY_RS03220	-	dinucleoside polyphosphate hydrolase	3763.28	1446.03	2047.45	1.37945	0.346794	0	1	1	1712.84	1446.03	2047.45	0.244326	0.346818	0	1	1	1267.63	1446.03	2047.45	-0.18986	0.346875	0	1	1
RSUY_RS03225	proS	prolyl-tRNA synthetase	18784	9088.17	8622.5	1.04733	0.287783	0	1	1	3246.14	9088.17	8622.5	-1.48525	0.287981	0	1	1	3371.67	9088.17	8622.5	-1.43051	0.287918	0	1	1
RSUY_RS03230	-	putative signal peptide protein	3169.71	1892.83	1557.08	0.743091	0.274529	0	1	1	578.27	1892.83	1557.08	-1.71076	0.275658	-0.764557	0.444535	1	587.502	1892.83	1557.08	-1.68789	0.275318	-0.682432	0.494966	1
RSUY_RS03235	-	hypothetical protein	2448.34	1662.25	1701.82	0.55693	0.128988	0	1	1	1409.81	1662.25	1701.82	-0.237769	0.128665	0	1	1	1286.86	1662.25	1701.82	-0.369401	0.128514	0	1	1
RSUY_RS03240	-	hypothetical protein	659.543	420.945	845.154	0.648685	0.367548	0	1	1	1036.48	420.945	845.154	1.29956	0.365807	0	1	1	1263.65	420.945	845.154	1.58546	0.365561	0.233765	0.815167	1
RSUY_RS03245	hprT	hypoxanthine-guanine phosphoribosyltransferase	4400.92	2184.26	2376.61	1.01018	0.276363	0	1	1	1556.35	2184.26	2376.61	-0.488901	0.276539	0	1	1	1364.91	2184.26	2376.61	-0.678264	0.2765	0	1	1
RSUY_RS03250	ffh	putative signal recognition particle protein	9436.66	9823.09	6362.61	-0.0582347	0.184675	0	1	1	3467.65	9823.09	6362.61	-1.50222	0.18478	-0.0120403	0.990393	1	2723.03	9823.09	6362.61	-1.85095	0.184804	-1.89901	0.057563	0.193442
RSUY_RS03255	-	hypothetical protein	1735.51	1566.49	1612.05	0.146667	0.189579	0	1	1	1374.39	1566.49	1612.05	-0.188714	0.188849	0	1	1	1771.81	1566.49	1612.05	0.177822	0.188447	0	1	1
RSUY_RS03260	-	hypothetical protein	64.3118	333.58	113.857	-2.38678	0.408694	-2.16979	0.0300226	0.201187	33.2466	333.58	113.857	-3.32784	0.406991	-4.49111	7.08521e-06	0.000109918	24.2887	333.58	113.857	-3.78093	0.409814	-5.56576	2.61005e-08	2.89084e-07
RSUY_RS03265	pehS	transmembrane sensor histidine kinase transcription regulator protein	1504.3	2413.34	1879.14	-0.682034	0.235437	0	1	1	1625.02	2413.34	1879.14	-0.570649	0.234482	0	1	1	1973.91	2413.34	1879.14	-0.290076	0.234239	0	1	1
RSUY_RS03270	pehR	response regulator transcription regulator protein	845.827	2499.29	1387.42	-1.56158	0.186584	-0.330054	0.741359	1	1028.21	2499.29	1387.42	-1.28123	0.184253	0	1	1	1176.37	2499.29	1387.42	-1.08719	0.183828	0	1	1
RSUY_RS03275	ampD	N-acetyl-anhydromuranmyl-L-alanine amidase	869.144	456.747	1095.77	0.930299	0.239303	0	1	1	1238.98	456.747	1095.77	1.43998	0.237365	0	1	1	1818.2	456.747	1095.77	1.99337	0.236934	2.08232	0.0373136	0.134711
RSUY_RS03280	nrdA	ribonucleotide-diphosphate reductase subunit alpha	64058.9	27297.6	28377.7	1.23059	0.262622	0	1	1	14663.4	27297.6	28377.7	-0.896554	0.262662	0	1	1	7490.86	27297.6	28377.7	-1.86557	0.262708	-1.39153	0.164066	0.485764
RSUY_RS03285	nrdB	ribonucleotide-diphosphate reductase subunit beta	11800.7	5923.68	5524.12	0.994214	0.357129	0	1	1	2503.94	5923.68	5524.12	-1.24228	0.357309	0	1	1	1868.12	5923.68	5524.12	-1.66487	0.357344	-0.461376	0.644529	1
RSUY_RS03290	-	hypothetical protein	730.953	576.035	1026.37	0.344127	0.527364	0	1	1	1248.16	576.035	1026.37	1.11534	0.526231	0	1	1	1550.35	576.035	1026.37	1.42812	0.526083	0	1	1
RSUY_RS03295	-	hypothetical protein	1440.26	3590.26	1840.39	-1.31768	0.259518	0	1	1	1042.22	3590.26	1840.39	-1.78437	0.258969	-1.0981	0.272162	1	1288.82	3590.26	1840.39	-1.47802	0.258612	0	1	1
RSUY_RS03300	-	transcription regulator protein	361.877	391.71	558.428	-0.111903	0.360197	0	1	1	629.564	391.71	558.428	0.684124	0.356824	0	1	1	850.562	391.71	558.428	1.11822	0.356322	0	1	1
RSUY_RS03305	-	hypothetical protein	1892.31	3336.03	1804.9	-0.818695	0.182697	0	1	1	984.85	3336.03	1804.9	-1.7601	0.182557	-1.42479	0.154218	0.644471	1006.41	3336.03	1804.9	-1.7289	0.182248	-1.256	0.209117	0.593919
RSUY_RS03310	-	putative methyl-accepting chemotaxis transmembrane protein	1196.45	289.66	1861.65	2.0464	0.461742	1.18335	0.236669	1	2366.72	289.66	1861.65	3.02994	0.460909	3.3194	0.000902112	0.00814057	3593.76	289.66	1861.65	3.63255	0.460787	4.62806	3.69113e-06	3.02913e-05
RSUY_RS03315	-	putative signal peptide protein	511.079	244.957	746.991	1.06097	0.354679	0	1	1	886.048	244.957	746.991	1.85411	0.352252	1.00528	0.314763	1	1345.88	244.957	746.991	2.45723	0.351828	2.72074	0.00651354	0.0281013
RSUY_RS03320	-	putative hemagglutinin-related transmembrane protein	217.425	552.954	441.048	-1.34422	0.60412	0	1	1	455.798	552.954	441.048	-0.278932	0.600557	0	1	1	538.017	552.954	441.048	-0.0397218	0.600239	0	1	1
RSUY_RS03325	-	conserved hypothetical protein	437.784	386.174	601.602	0.18164	0.501424	0	1	1	767.628	386.174	601.602	0.990786	0.499413	0	1	1	814.821	386.174	601.602	1.07684	0.499246	0	1	1
RSUY_RS03335	-	putative outer membrane lipoprotein transmembrane	1404.15	4683.33	1747.66	-1.73843	0.227427	-1.04839	0.29446	1	541.609	4683.33	1747.66	-3.11198	0.227884	-7.0737	1.50852e-12	9.23457e-11	361.553	4683.33	1747.66	-3.69536	0.228444	-9.61003	7.25274e-22	4.32301e-20
RSUY_RS03340	-	putative sugar kinase transferase protein	11443.8	9587.79	6483.3	0.255207	0.360824	0	1	1	3081.55	9587.79	6483.3	-1.63753	0.360938	-0.381032	0.703179	1	1820.09	9587.79	6483.3	-2.39717	0.361042	-2.48494	0.0129572	0.0521742
RSUY_RS03345	tpx	thiol peroxidase-scavengase P20 oxidoreductase protein	4947.93	9243.71	4238.71	-0.901826	0.26394	0	1	1	1812.79	9243.71	4238.71	-2.35028	0.264082	-3.21974	0.00128306	0.0108236	950.434	9243.71	4238.71	-3.28176	0.264432	-6.73809	1.60484e-11	2.58716e-10
RSUY_RS03350	-	hypothetical protein	1183.02	3011.82	1408.09	-1.34966	0.167272	0	1	1	691.242	3011.82	1408.09	-2.12311	0.16672	-3.73744	0.000185902	0.00205901	746.273	3011.82	1408.09	-2.01269	0.166129	-3.08611	0.00202791	0.0099744
RSUY_RS03355	prmA	ribosomal protein L11 methyltransferase	3929.95	4684.49	2729.17	-0.254006	0.245877	0	1	1	1118.31	4684.49	2729.17	-2.06653	0.246304	-2.30013	0.0214407	0.126302	1183.95	4684.49	2729.17	-1.98426	0.246073	-1.96797	0.0490717	0.170472
RSUY_RS03360	accC1	acetyl-CoA carboxylase biotin carboxylase subunit	23421.7	10414	10060	1.1692	0.27975	0	1	1	3216.86	10414	10060	-1.6948	0.27998	-0.69575	0.486585	1	3187.54	10414	10060	-1.70799	0.279926	-0.743008	0.457477	1
RSUY_RS03365	accB1	acetyl-CoA carboxylase biotin carboxyl carrier protein subunit	6226.1	3621.31	2734.27	0.781511	0.365465	0	1	1	633.224	3621.31	2734.27	-2.51572	0.366451	-2.77179	0.00557497	0.0398338	456.45	3621.31	2734.27	-2.98786	0.366635	-4.05816	4.946e-05	0.000335157
RSUY_RS03370	aroQ1	3-dehydroquinate dehydratase	6175.91	1533.75	2637.3	2.00953	0.477445	1.0672	0.285883	1	1508.02	1533.75	2637.3	-0.0243459	0.477642	0	1	1	1331.53	1533.75	2637.3	-0.203891	0.477616	0	1	1
RSUY_RS03375	-	putative thioredoxin-related transmembrane protein	2755.96	1181.77	1494.3	1.22087	0.261796	0	1	1	1022.14	1181.77	1494.3	-0.20943	0.26204	0	1	1	1017.33	1181.77	1494.3	-0.216033	0.261856	0	1	1
RSUY_RS03380	-	hypothetical protein	678.546	740.066	980.673	-0.122845	0.242729	0	1	1	1101.48	740.066	980.673	0.57355	0.240131	0	1	1	1402.6	740.066	980.673	0.922266	0.239746	0	1	1
RSUY_RS03385	mpl	UDP-N-acetylmuramate:L-alanyl-gamma-D-glutamyl- meso- diaminopimelate ligase transmembrane protein	5658.18	3054.81	3643.42	0.88894	0.294367	0	1	1	2388.24	3054.81	3643.42	-0.355125	0.294415	0	1	1	3472.45	3054.81	3643.42	0.184922	0.294237	0	1	1
RSUY_RS03390	-	hypothetical protein	1027.19	1473.29	885.038	-0.521162	0.228706	0	1	1	505.252	1473.29	885.038	-1.54389	0.228637	-0.191975	0.847762	1	534.416	1473.29	885.038	-1.46281	0.228088	0	1	1
RSUY_RS03395	-	hypothetical protein	481.586	809.393	615.144	-0.748321	0.439658	0	1	1	510.1	809.393	615.144	-0.666216	0.438087	0	1	1	659.497	809.393	615.144	-0.295625	0.437619	0	1	1
RSUY_RS03400	-	hypothetical protein	11467.4	6200.72	6869.29	0.886943	0.177183	0	1	1	4582.46	6200.72	6869.29	-0.436266	0.177242	0	1	1	5226.63	6200.72	6869.29	-0.246511	0.177143	0	1	1
RSUY_RS03405	-	hypothetical protein	4998.21	2837.66	2693.98	0.816477	0.312191	0	1	1	1521.73	2837.66	2693.98	-0.898917	0.312413	0	1	1	1418.31	2837.66	2693.98	-1.00046	0.312344	0	1	1
RSUY_RS03410	aroE	shikimate 5-dehydrogenase	3110.51	2060	1828.24	0.593972	0.270609	0	1	1	1122.74	2060	1828.24	-0.8755	0.270844	0	1	1	1019.71	2060	1828.24	-1.01439	0.270758	0	1	1
RSUY_RS03415	mtgA	monofunctional biosynthetic peptidoglycan transglycosylase	1791.36	586.089	1021.66	1.61065	0.297014	0.372542	0.709489	1	733.784	586.089	1021.66	0.324296	0.297205	0	1	1	975.409	586.089	1021.66	0.735055	0.296701	0	1	1
RSUY_RS03420	ripW	HARPIN-like protein type III effector ripW	2185.38	352.452	2056.58	2.63261	0.182953	6.1907	5.98965e-10	2.04009e-08	2618.97	352.452	2056.58	2.89394	0.18204	7.6573	1.89889e-14	1.4831e-12	3069.52	352.452	2056.58	3.12301	0.181861	8.92449	4.47772e-19	1.73368e-17
RSUY_RS03425	corA	magnesium/cobalt transporter CorA	5119.83	1092.61	3053.72	2.22782	0.252693	2.88024	0.00397373	0.036002	2596.59	1092.61	3053.72	1.24884	0.252666	0	1	1	3405.82	1092.61	3053.72	1.64024	0.252502	0.555395	0.578624	1
RSUY_RS03430	pyrF	orotidine 5'-phosphate decarboxylase	2528.84	2613.29	2179.36	-0.0477867	0.283687	0	1	1	1799.35	2613.29	2179.36	-0.538319	0.283409	0	1	1	1775.95	2613.29	2179.36	-0.557195	0.283317	0	1	1
RSUY_RS03435	czcD	putative cation efflux protein, Cobalt-zinc-cadmium resistance protein	1481.44	1959.21	2134.62	-0.400856	0.184405	0	1	1	2286.36	1959.21	2134.62	0.222796	0.182873	0	1	1	2811.45	1959.21	2134.62	0.521007	0.182645	0	1	1
RSUY_RS03440	-	hypothetical protein	551.629	939.863	763.968	-0.768833	0.159015	0	1	1	719.436	939.863	763.968	-0.385575	0.154621	0	1	1	844.945	939.863	763.968	-0.153526	0.153846	0	1	1
RSUY_RS03445	pgpA	phosphatidyl-glycerophosphatase hydrolase transmembrane protein	552.405	1149.71	781.131	-1.0546	0.142486	0	1	1	705.303	1149.71	781.131	-0.705235	0.137664	0	1	1	717.106	1149.71	781.131	-0.681139	0.137105	0	1	1
RSUY_RS03450	thiL	thiamine monophosphate kinase	430.455	1778.81	810.505	-2.04588	0.270904	-2.01503	0.0439016	0.280104	473.859	1778.81	810.505	-1.90847	0.267965	-1.52433	0.127426	0.549231	558.897	1778.81	810.505	-1.6702	0.26728	-0.636782	0.524267	1
RSUY_RS03455	maeB2	malic enzyme	34594.7	30538.8	20866.1	0.179871	0.33621	0	1	1	10049	30538.8	20866.1	-1.6036	0.336244	-0.308096	0.758009	1	8282.04	30538.8	20866.1	-1.88257	0.336244	-1.13779	0.25521	0.705801
RSUY_RS03460	-	guanyl-specific ribonuclease precursor signal peptide protein	4875.01	3316.96	2887.7	0.5553	0.355485	0	1	1	2077.03	3316.96	2887.7	-0.675361	0.355528	0	1	1	1281.77	3316.96	2887.7	-1.37168	0.355661	0	1	1
RSUY_RS03465	-	hypothetical protein	6398.99	3937.3	4091.44	0.700457	0.367249	0	1	1	3465.26	3937.3	4091.44	-0.184222	0.367219	0	1	1	2564.22	3937.3	4091.44	-0.618635	0.367245	0	1	1
RSUY_RS03470	-	conserved hypothetical protein	1003.53	3145.89	1711.39	-1.64875	0.226962	-0.655373	0.512227	1	1316.11	3145.89	1711.39	-1.25713	0.225267	0	1	1	1380.01	3145.89	1711.39	-1.18865	0.22506	0	1	1
RSUY_RS03475	-	hypothetical protein	1178.23	1459.72	1082.2	-0.309072	0.188431	0	1	1	834.519	1459.72	1082.2	-0.806441	0.187547	0	1	1	856.327	1459.72	1082.2	-0.769209	0.187186	0	1	1
RSUY_RS03480	-	hypothetical protein	1081.87	895.209	987.378	0.272931	0.254769	0	1	1	899.475	895.209	987.378	0.00706129	0.253834	0	1	1	1072.96	895.209	987.378	0.261553	0.253444	0	1	1
RSUY_RS03485	tktA	transketolase	23073.6	19875.7	13057.6	0.215173	0.327242	0	1	1	5439.51	19875.7	13057.6	-1.86946	0.327325	-1.12872	0.259016	0.963334	3841.56	19875.7	13057.6	-2.37122	0.327353	-2.66141	0.00778131	0.0332541
RSUY_RS03490	gapA	glyceraldehyde-3-phosphate dehydrogenase	37652.4	24463.4	18167.4	0.622068	0.34478	0	1	1	7607.15	24463.4	18167.4	-1.6852	0.344844	-0.537044	0.591237	1	2946.69	24463.4	18167.4	-3.05344	0.344969	-4.50313	6.69611e-06	5.27537e-05
RSUY_RS03495	phcA	transcription regulator protein	28651.4	19115.4	15266.7	0.583802	0.328511	0	1	1	10172.6	19115.4	15266.7	-0.910048	0.328533	0	1	1	3127.53	19115.4	15266.7	-2.61163	0.32868	-3.3821	0.000719345	0.00390255
RSUY_RS03500	fur1	ferric uptake transcriptional repressor transcription regulator protein	6771.16	3518.04	3598.69	0.944505	0.483069	0	1	1	2684.81	3518.04	3598.69	-0.38993	0.483108	0	1	1	1420.73	3518.04	3598.69	-1.3081	0.483233	0	1	1
RSUY_RS03505	-	putative lipoprotein transmembrane	8457.39	7167.77	5027.51	0.238509	0.330677	0	1	1	2869.6	7167.77	5027.51	-1.32067	0.330766	0	1	1	1615.28	7167.77	5027.51	-2.1497	0.330909	-1.96339	0.0496015	0.17218
RSUY_RS03510	dapB	dihydrodipicolinate reductase oxidoreductase protein	2923.86	4773.74	2373	-0.708664	0.201908	0	1	1	988.111	4773.74	2373	-2.27234	0.202334	-3.81715	0.000135004	0.00154828	806.306	4773.74	2373	-2.56574	0.202354	-5.26671	1.38891e-07	1.38891e-06
RSUY_RS03515	leuS	leucyl-tRNA synthetase	30568.5	16379.2	14459.7	0.900115	0.295747	0	1	1	6206.12	16379.2	14459.7	-1.4001	0.295838	0	1	1	4684.84	16379.2	14459.7	-1.80579	0.295853	-1.03359	0.301326	0.817369
RSUY_RS03520	rlpB	putative lipoprotein B precursor transmembrane	4381.12	1535.57	1824.67	1.5122	0.394386	0.0309338	0.975322	1	786.718	1535.57	1824.67	-0.964853	0.39497	0	1	1	595.261	1535.57	1824.67	-1.36712	0.395057	0	1	1
RSUY_RS03525	holA	DNA polymerase III subunit delta	1879.49	2488.79	1629.79	-0.405745	0.197282	0	1	1	1095.87	2488.79	1629.79	-1.18346	0.196989	0	1	1	1055	2488.79	1629.79	-1.23841	0.196799	0	1	1
RSUY_RS03530	proA	gamma-glutamyl phosphate reductase	8400.18	5530.76	4563.67	0.602778	0.22712	0	1	1	2415.59	5530.76	4563.67	-1.19509	0.227331	0	1	1	1908.16	5530.76	4563.67	-1.53533	0.227356	-0.155376	0.876525	1
RSUY_RS03535	-	hypothetical protein	1337.75	791.992	729.009	0.755966	0.464762	0	1	1	399.467	791.992	729.009	-0.987306	0.465349	0	1	1	386.825	791.992	729.009	-1.03369	0.465121	0	1	1
RSUY_RS03540	-	hypothetical protein	4807.7	4321.69	3413.98	0.153316	0.160857	0	1	1	2296.16	4321.69	3413.98	-0.912374	0.160859	0	1	1	2230.38	4321.69	3413.98	-0.954368	0.160742	0	1	1
RSUY_RS03545	phcQ	response regulator transcription regulator protein	2333.14	6432.46	3107.27	-1.46251	0.200912	0	1	1	2205.58	6432.46	3107.27	-1.54419	0.200273	-0.220658	0.825359	1	1457.91	6432.46	3107.27	-2.14154	0.200438	-3.20068	0.00137106	0.00712257
RSUY_RS03550	phcR	two component response regulator transcription regulator protein	1443.95	2819.73	1643.56	-0.965262	0.295756	0	1	1	1301.64	2819.73	1643.56	-1.11516	0.295089	0	1	1	1008.91	2819.73	1643.56	-1.48277	0.29514	0	1	1
RSUY_RS03555	phcS	transmembrane sensor histidine kinase transcription regulator protein	3541.35	3436.4	2516.93	0.0431168	0.302501	0	1	1	1845.96	3436.4	2516.93	-0.896499	0.302454	0	1	1	1244.01	3436.4	2516.93	-1.46588	0.302572	0	1	1
RSUY_RS03560	phcB	regulatory protein	9749.23	9277.33	6265.1	0.0714019	0.294849	0	1	1	3696.96	9277.33	6265.1	-1.32738	0.294904	0	1	1	2336.88	9277.33	6265.1	-1.98911	0.294986	-1.65808	0.097301	0.307588
RSUY_RS03565	-	response regulator transcription regulator protein	4423.4	6385.65	4159.41	-0.52982	0.319873	0	1	1	3349.01	6385.65	4159.41	-0.931078	0.319715	0	1	1	2479.57	6385.65	4159.41	-1.36473	0.319746	0	1	1
RSUY_RS03570	pntB	transmembrane NADP transhydrogenase subunit beta oxidoreductase protein	3048.76	3327.24	2611.55	-0.126658	0.185213	0	1	1	2117.13	3327.24	2611.55	-0.652244	0.184879	0	1	1	1953.06	3327.24	2611.55	-0.768594	0.184802	0	1	1
RSUY_RS03575	pntAb	transmembrane NAD(P) transhydrogenase alpha subunit	690.146	954.807	546.679	-0.468369	0.277186	0	1	1	333.326	954.807	546.679	-1.51834	0.277161	-0.066162	0.947249	1	208.439	954.807	546.679	-2.19566	0.278171	-2.50082	0.0123905	0.0502496
RSUY_RS03580	panD	aspartate alpha-decarboxylase	2393.44	1869.79	1302.7	0.355852	0.434156	0	1	1	576.001	1869.79	1302.7	-1.69875	0.434733	-0.457187	0.647537	1	371.574	1869.79	1302.7	-2.33116	0.435059	-1.91045	0.0560754	0.189285
RSUY_RS03585	pntAa	NAD(P) transhydrogenase alpha subunit	1166.08	3145.87	1436.55	-1.43492	0.178928	0	1	1	762.767	3145.87	1436.55	-2.04421	0.178146	-3.05487	0.00225157	0.0180431	671.475	3145.87	1436.55	-2.22801	0.178016	-4.08961	4.32106e-05	0.000294352
RSUY_RS03590	-	putative ferrichrome-iron receptor protein	727.074	5022.94	2499.26	-2.78409	0.297623	-4.3145	1.59966e-05	0.000272423	1964.08	5022.94	2499.26	-1.35466	0.295318	0	1	1	2282.97	5022.94	2499.26	-1.13762	0.295174	0	1	1
RSUY_RS03595	-	hypothetical protein	533.044	1808.62	1230.25	-1.75751	0.290229	-0.887275	0.374931	1	1198.69	1808.62	1230.25	-0.593473	0.287146	0	1	1	1380.66	1808.62	1230.25	-0.38961	0.286908	0	1	1
RSUY_RS03600	-	multidrug resistance transmembrane protein	695.208	414.084	1297.49	0.748131	0.713218	0	NA	NA	1784.21	414.084	1297.49	2.10705	0.712222	0.85233	NA	NA	2296.44	414.084	1297.49	2.47116	0.712141	1.36371	NA	NA
RSUY_RS03605	-	multidrug ABC transporter transmembrane protein	265.617	232.111	560.906	0.196536	0.669246	0	1	1	773.723	232.111	560.906	1.73655	0.666395	0.354963	0.722618	1	972.173	232.111	560.906	2.06594	0.666202	0.849502	0.395602	1
RSUY_RS03610	-	putative transcription regulator protein	645.972	535.092	649.459	0.270916	0.267318	0	1	1	627.881	535.092	649.459	0.230523	0.265533	0	1	1	788.89	535.092	649.459	0.559838	0.264937	0	1	1
RSUY_RS03615	-	hypothetical protein	1174	1208.52	1109.39	-0.0407423	0.113697	0	1	1	1051.47	1208.52	1109.39	-0.200975	0.111592	0	1	1	1003.55	1208.52	1109.39	-0.268011	0.11126	0	1	1
RSUY_RS03620	trmU	tRNA (5-methylaminomethyl-2-thiouridylate)- methyltransferase	3142.08	2039.31	2277.17	0.622542	0.203853	0	1	1	2004.29	2039.31	2277.17	-0.0249839	0.203615	0	1	1	1923	2039.31	2277.17	-0.0846665	0.203517	0	1	1
RSUY_RS03625	-	putative signal peptide protein	4510.71	1950.43	3671.15	1.20967	0.131128	0	1	1	3747.97	1950.43	3671.15	0.942349	0.130693	0	1	1	4475.51	1950.43	3671.15	1.19824	0.13051	0	1	1
RSUY_RS03630	-	putative glutathione S-transferase protein	3723.05	3319.01	2714.87	0.164921	0.172098	0	1	1	1813.17	3319.01	2714.87	-0.872211	0.172081	0	1	1	2004.23	3319.01	2714.87	-0.727615	0.171847	0	1	1
RSUY_RS03635	purB	adenylosuccinate lyase	8570.63	7676.89	5794.6	0.158685	0.251921	0	1	1	3279.43	7676.89	5794.6	-1.22705	0.251991	0	1	1	3651.44	7676.89	5794.6	-1.07201	0.251901	0	1	1
RSUY_RS03640	-	putative cytochrome B-561 transmembrane protein	3896.29	4026.22	3098.69	-0.0473116	0.26009	0	1	1	2647.99	4026.22	3098.69	-0.604435	0.259912	0	1	1	1824.26	4026.22	3098.69	-1.14204	0.259997	0	1	1
RSUY_RS03645	-	signal peptide protein	4995.11	7249.6	4265.58	-0.537634	0.310416	0	1	1	3395.39	7249.6	4265.58	-1.09428	0.3103	0	1	1	1422.24	7249.6	4265.58	-2.34969	0.310568	-2.73592	0.00622057	0.0269916
RSUY_RS03650	-	signal peptide protein	17283.7	26297.5	13190	-0.605619	0.36029	0	1	1	7297.59	26297.5	13190	-1.84943	0.360303	-0.969812	0.33214	1	1881.39	26297.5	13190	-3.80505	0.360547	-6.3932	1.62446e-10	2.35106e-09
RSUY_RS03655	secF	preprotein translocase subunit SecF	10005	6596.93	5101.07	0.600558	0.259864	0	1	1	2029.31	6596.93	5101.07	-1.70081	0.260181	-0.77182	0.440221	1	1773.08	6596.93	5101.07	-1.89552	0.260151	-1.52034	0.128427	0.391239
RSUY_RS03660	secD	preprotein translocase subunit SecD	13982.5	18163.1	10115.3	-0.377466	0.24795	0	1	1	4618.85	18163.1	10115.3	-1.97539	0.248028	-1.91668	0.0552787	0.277005	3696.64	18163.1	10115.3	-2.29671	0.248036	-3.21208	0.00131776	0.00687723
RSUY_RS03665	yajC	preprotein translocase subunit YajC	7447.95	9939.76	4661.14	-0.416593	0.387024	0	1	1	962.762	9939.76	4661.14	-3.36801	0.387592	-4.81953	1.43894e-06	2.59698e-05	294.081	9939.76	4661.14	-5.07887	0.388917	-9.20215	3.50865e-20	1.57368e-18
RSUY_RS03670	tgt	queuine tRNA-ribosyltransferase	2254.11	1581.79	1693.3	0.510389	0.2029	0	1	1	1301.08	1581.79	1693.3	-0.28168	0.202673	0	1	1	1636.23	1581.79	1693.3	0.0489865	0.202295	0	1	1
RSUY_RS03675	queA	S-adenosylmethionine:tRNA ribosyltransferase- isomerase	2033.95	1392.87	1472.19	0.546663	0.161502	0	1	1	1098.11	1392.87	1472.19	-0.342838	0.161295	0	1	1	1363.85	1392.87	1472.19	-0.0301332	0.160746	0	1	1
RSUY_RS03680	recG	ATP-dependent DNA helicase protein	871.111	2369.29	1590.46	-1.44089	0.259095	0	1	1	1414.95	2369.29	1590.46	-0.743703	0.2572	0	1	1	1706.47	2369.29	1590.46	-0.47348	0.256949	0	1	1
RSUY_RS03685	-	hypothetical protein	107.661	116.327	217.275	-0.106799	0.652807	0	1	1	279.138	116.327	217.275	1.26186	0.64578	0	1	1	365.976	116.327	217.275	1.65263	0.645185	0.236569	0.812991	1
RSUY_RS03690	-	cog4520, surface antigen protein	437.292	122.721	637.831	1.83414	0.372855	0.896165	0.370165	1	816.55	122.721	637.831	2.73295	0.370087	3.33152	0.000863745	0.00790458	1174.76	122.721	637.831	3.25767	0.369678	4.7546	1.98844e-06	1.70599e-05
RSUY_RS03700	-	hypothetical protein	517.38	372.11	950.824	0.476363	0.757111	0	1	1	1283.65	372.11	950.824	1.7862	0.755862	0.378638	0.704957	1	1630.16	372.11	950.824	2.13096	0.755757	0.834866	0.403793	1
RSUY_RS03705	-	putative transcription regulator protein	400.684	714.176	721.906	-0.831371	0.46283	0	1	1	815.88	714.176	721.906	0.191897	0.460328	0	1	1	956.883	714.176	721.906	0.421856	0.4601	0	1	1
RSUY_RS03715	-	-	729.339	333.188	1318.45	1.131	0.587199	0	1	1	1860.31	333.188	1318.45	2.48077	0.586048	1.67354	0.0942217	0.425124	2350.95	333.188	1318.45	2.81847	0.585956	2.25012	0.0244416	0.0927306
RSUY_RS03720	-	conserved hypothetical protein	719.129	305.295	1301.94	1.23688	0.575259	0	1	1	1948.54	305.295	1301.94	2.67373	0.574051	2.04464	0.0408903	0.215137	2234.8	305.295	1301.94	2.87147	0.573979	2.38941	0.0168757	0.0665913
RSUY_RS03725	-	hypothetical protein	1188.8	298.618	844.191	1.9915	0.253755	1.93692	0.0527545	0.328718	871.868	298.618	844.191	1.54566	0.253054	0.180422	0.856822	1	1017.48	298.618	844.191	1.76844	0.25267	1.06241	0.288048	0.785114
RSUY_RS03730	-	putative peptidase m20; protein	1786.22	663.421	1950.46	1.42929	0.206526	0	1	1	2530.61	663.421	1950.46	1.93136	0.205436	2.09971	0.0357543	0.194672	2821.58	663.421	1950.46	2.08834	0.205291	2.86587	0.00415864	0.0189333
RSUY_RS03735	-	transcription regulator protein	2897.48	1591.09	1861.93	0.864104	0.302312	0	1	1	1515.81	1591.09	1861.93	-0.0698914	0.302252	0	1	1	1443.34	1591.09	1861.93	-0.14052	0.302169	0	1	1
RSUY_RS03740	-	putative oxidoreductase protein	1106.8	108.812	1502.82	3.34572	0.60643	3.04359	0.00233774	0.0228725	2136.84	108.812	1502.82	4.29444	0.60575	4.61319	3.96544e-06	6.58002e-05	2658.85	108.812	1502.82	4.60975	0.605675	5.13436	2.83101e-07	2.71131e-06
RSUY_RS03745	-	metabolite transporter	762.081	186.563	1128.26	2.03063	0.514236	1.03187	0.302133	1	1698.87	186.563	1128.26	3.18612	0.51302	3.28664	0.00101389	0.00891826	1865.52	186.563	1128.26	3.32111	0.512938	3.55035	0.000384716	0.0021894
RSUY_RS03750	-	dihydrodipicolinate synthase	664.085	130.615	837.375	2.34779	0.306349	2.7674	0.00565059	0.0482056	1334.61	130.615	837.375	3.35267	0.304076	6.09279	1.10958e-09	3.54803e-08	1220.19	130.615	837.375	3.22327	0.304007	5.66852	1.44038e-08	1.64356e-07
RSUY_RS03755	aldH	aldehyde dehydrogenase	1221.91	253.155	1513.68	2.27157	0.318993	2.41877	0.0155732	0.116222	2268.69	253.155	1513.68	3.16331	0.317837	5.23323	1.6657e-07	3.57612e-06	2310.95	253.155	1513.68	3.1899	0.317761	5.31816	1.04819e-07	1.06226e-06
RSUY_RS03760	-	hypothetical protein	1075.65	372.135	857.916	1.53121	0.282071	0.110659	0.911886	1	921.016	372.135	857.916	1.30768	0.281188	0	1	1	1062.86	372.135	857.916	1.51433	0.28087	0.0510274	0.959304	1
RSUY_RS03765	-	porin signal peptide protein	888.581	260.517	825.476	1.77017	0.276648	0.976596	0.328769	1	981.879	260.517	825.476	1.91436	0.275248	1.5054	0.132221	0.565381	1170.93	260.517	825.476	2.16842	0.274918	2.43134	0.0150432	0.0599348
RSUY_RS03770	-	transposase (partial sequence) protein	188.898	28.1247	170.743	2.74846	0.578669	2.15747	0.030969	0.207024	190.875	28.1247	170.743	2.7655	0.575738	2.19806	0.0279451	0.157845	275.074	28.1247	170.743	3.29291	0.57461	3.12021	0.00180721	0.00904604
RSUY_RS03775	-	hypothetical protein	1490.94	218.93	1358.97	2.76793	0.372885	3.40033	0.00067305	0.00749119	2070.84	218.93	1358.97	3.24232	0.372168	4.68155	2.84717e-06	4.81257e-05	1655.18	218.93	1358.97	2.91911	0.372181	3.81297	0.000137308	0.000845114
RSUY_RS03780	oxyR	hydrogen peroxide-inducible genes activator transcription regulator protein	4691.37	2538.79	3091.65	0.885457	0.265978	0	1	1	2832.3	2538.79	3091.65	0.157902	0.265877	0	1	1	2304.11	2538.79	3091.65	-0.139863	0.265883	0	1	1
RSUY_RS03785	-	hypothetical protein	883.654	215.197	368.463	2.03598	0.351658	1.52416	0.127469	0.685791	195.459	215.197	368.463	-0.137911	0.353918	0	1	1	179.543	215.197	368.463	-0.261121	0.3535	0	1	1
RSUY_RS03790	dps	putative DNA protection during starvation or oxydative stress transcription regulator protein	9780.03	13011.7	6610.42	-0.411996	0.422562	0	1	1	2814.45	13011.7	6610.42	-2.2089	0.42266	-1.67723	0.0934976	0.422277	835.499	13011.7	6610.42	-3.96102	0.423095	-5.81671	6.00179e-09	7.36806e-08
RSUY_RS03795	ubiA	4-hydroxybenzoate octaprenyltransferase	1880.74	1124.42	1628.36	0.741755	0.144783	0	1	1	1690.86	1124.42	1628.36	0.588679	0.143741	0	1	1	1817.41	1124.42	1628.36	0.692776	0.143465	0	1	1
RSUY_RS03800	-	hypothetical protein	432.946	211.789	473.262	1.03357	0.234878	0	1	1	587.166	211.789	473.262	1.47168	0.231015	0	1	1	661.145	211.789	473.262	1.64277	0.230445	0.619526	0.53557	1
RSUY_RS03805	proC	pyrroline-5-carboxylate reductase	231.419	1115.73	444.396	-2.26488	0.203816	-3.75277	0.000174889	0.00230304	221.054	1115.73	444.396	-2.3354	0.197458	-4.23076	2.32904e-05	0.000323636	209.385	1115.73	444.396	-2.41401	0.196612	-4.64878	3.33912e-06	2.7653e-05
RSUY_RS03810	-	hypothetical protein	1584.64	1086.64	1061.07	0.542987	0.251636	0	1	1	834.278	1086.64	1061.07	-0.381213	0.251496	0	1	1	738.71	1086.64	1061.07	-0.556603	0.251405	0	1	1
RSUY_RS03815	pilT	twitching motility protein	21351	2334.33	7122.38	3.19321	0.46086	3.67402	0.000238763	0.00302548	2789.52	2334.33	7122.38	0.257067	0.461024	0	1	1	2014.67	2334.33	7122.38	-0.21242	0.461057	0	1	1
RSUY_RS03820	pilU	twitching motility protein	14332.6	1512.43	4943.27	3.24433	0.401122	4.34863	1.36993e-05	0.000238685	2184	1512.43	4943.27	0.53017	0.401348	0	1	1	1743.99	1512.43	4943.27	0.205561	0.401359	0	1	1
RSUY_RS03825	pilE2	type 4 fimbrial biogenesis transmembrane protein	2946.97	705.889	1177.26	2.0616	0.563428	0.996761	0.318881	1	655.599	705.889	1177.26	-0.106525	0.563848	0	1	1	400.566	705.889	1177.26	-0.817292	0.564125	0	1	1
RSUY_RS03830	fimT (Li, frontiers,2016)	putative type 4 fimbrial pilin related transmembrane protein	922.205	480.222	646.765	0.940096	0.250801	0	1	1	608.439	480.222	646.765	0.341634	0.25008	0	1	1	576.192	480.222	646.765	0.262983	0.249838	0	1	1
RSUY_RS03835	-	type 4 fimbrial biogenesis related transmembrane protein	469.413	454.563	397.303	0.0400651	0.212289	0	1	1	328.579	454.563	397.303	-0.468327	0.210354	0	1	1	336.655	454.563	397.303	-0.433651	0.209543	0	1	1
RSUY_RS03840	-	putative type 4 fimbrial biogenesis pilw-related protein transmembrane	1213.7	588.891	1062.69	1.04307	0.243119	0	1	1	1219.62	588.891	1062.69	1.05063	0.24204	0	1	1	1228.56	588.891	1062.69	1.06109	0.241864	0	1	1
RSUY_RS03845	-	hypothetical protein	803.385	443.788	528.028	0.854214	0.333013	0	1	1	415.72	443.788	528.028	-0.0941481	0.33284	0	1	1	449.219	443.788	528.028	0.0177237	0.332347	0	1	1
RSUY_RS03850	-	putative type 4 fimbrial biogenesis PILY1- related protein signal peptide	6131.6	3994.48	5282.21	0.618176	0.264261	0	1	1	4997.24	3994.48	5282.21	0.323172	0.264106	0	1	1	6005.53	3994.48	5282.21	0.588331	0.264038	0	1	1
RSUY_RS03855	-	putative glutathione peroxidase protein	2165.84	1430.48	1651.15	0.597811	0.299817	0	1	1	1900.64	1430.48	1651.15	0.41005	0.299391	0	1	1	1107.65	1430.48	1651.15	-0.368913	0.299605	0	1	1
RSUY_RS03860	-	putative repressor transcription regulator protein	440.085	478.755	625.607	-0.119346	0.366619	0	1	1	709.772	478.755	625.607	0.567756	0.363976	0	1	1	873.815	478.755	625.607	0.867669	0.363606	0	1	1
RSUY_RS03865	-	hypothetical protein	346.257	93.7094	517.473	1.89271	0.263923	1.48797	0.13676	0.724588	717.399	93.7094	517.473	2.93641	0.258828	5.54965	2.86235e-08	7.28452e-07	912.528	93.7094	517.473	3.28346	0.25828	6.90514	5.01555e-12	8.73863e-11
RSUY_RS03870	-	hypothetical protein	260.763	187.578	357.458	0.482743	0.197166	0	1	1	439.98	187.578	357.458	1.22942	0.18871	0	1	1	541.509	187.578	357.458	1.52874	0.18756	0.153257	0.878196	1
RSUY_RS03875	-	hypothetical protein	351.578	1132.55	563.886	-1.68544	0.199134	-0.931237	0.351731	1	371.304	1132.55	563.886	-1.60907	0.194409	-0.561056	0.574759	1	400.11	1132.55	563.886	-1.50117	0.19347	-0.00604457	0.995177	1
RSUY_RS03880	-	hypothetical protein	336.099	413.951	332.684	-0.301195	0.279983	0	1	1	281.198	413.951	332.684	-0.557585	0.277227	0	1	1	299.488	413.951	332.684	-0.466483	0.276392	0	1	1
RSUY_RS03885	glcF	glycolate oxidase iron-sulfur subunit	353.968	869.838	755.619	-1.29105	0.334125	0	1	1	900.335	869.838	755.619	0.049554	0.329967	0	1	1	898.332	869.838	755.619	0.0463539	0.3298	0	1	1
RSUY_RS03890	glcE	glycolate oxidase FAD binding subunit	107.549	672.233	330.062	-2.63631	0.507135	-2.24065	0.0250488	0.172448	248.371	672.233	330.062	-1.43657	0.498334	0	1	1	292.097	672.233	330.062	-1.2027	0.497638	0	1	1
RSUY_RS03895	glcD	glycolate oxidase FAD-linked subunit oxidoreductase	1065.11	1407.25	1637.87	-0.39902	0.24409	0	1	1	1882.89	1407.25	1637.87	0.420018	0.242389	0	1	1	2196.21	1407.25	1637.87	0.642063	0.242204	0	1	1
RSUY_RS03900	dld	putative D-lactate dehydrogenase (cytochrome) oxidoreductase protein	2117.69	2609.42	2905.06	-0.299671	0.174368	0	1	1	3133.51	2609.42	2905.06	0.264003	0.173256	0	1	1	3759.61	2609.42	2905.06	0.526803	0.17309	0	1	1
RSUY_RS03905	-	hypothetical protein	224.124	556.535	431.567	-1.30673	0.3948	0	1	1	424.946	556.535	431.567	-0.389358	0.389684	0	1	1	520.662	556.535	431.567	-0.0963879	0.389114	0	1	1
RSUY_RS03910	-	hypothetical protein	1981.41	3139.53	2494.47	-0.664335	0.333518	0	1	1	2406.85	3139.53	2494.47	-0.383372	0.332961	0	1	1	2450.07	3139.53	2494.47	-0.35766	0.332893	0	1	1
RSUY_RS03915	-	putative transcription regulator protein	1097.73	886.041	1207.34	0.307606	0.268588	0	1	1	1224.49	886.041	1207.34	0.466528	0.267411	0	1	1	1621.1	886.041	1207.34	0.871436	0.267077	0	1	1
RSUY_RS03920	aroG1	phospho-2-dehydro-3-deoxyheptonate aldolase	5874.08	2642.78	3788.08	1.15218	0.351251	0	1	1	3369.14	2642.78	3788.08	0.350385	0.351202	0	1	1	3266.31	2642.78	3788.08	0.305661	0.351166	0	1	1
RSUY_RS03925	tldD	TldD protein	5570.18	7511.71	4642.62	-0.432166	0.128095	0	1	1	3001.37	7511.71	4642.62	-1.32348	0.127999	0	1	1	2487.21	7511.71	4642.62	-1.59459	0.127998	-0.738972	0.459924	1
RSUY_RS03930	-	putative nitrilase protein	1465.86	2373.42	1617.56	-0.69401	0.139664	0	1	1	1289.26	2373.42	1617.56	-0.880338	0.138318	0	1	1	1341.72	2373.42	1617.56	-0.822816	0.137983	0	1	1
RSUY_RS03935	-	hypothetical protein	2350.82	4019.44	3222.14	-0.773322	0.263383	0	1	1	2877.55	4019.44	3222.14	-0.48219	0.262786	0	1	1	3640.75	4019.44	3222.14	-0.142806	0.262653	0	1	1
RSUY_RS03940	glnE	glutamate-ammonia-ligase adenylyltransferase	1972.35	2748.22	2678.46	-0.477578	0.172029	0	1	1	2823.92	2748.22	2678.46	0.0391618	0.170838	0	1	1	3169.35	2748.22	2678.46	0.205609	0.170679	0	1	1
RSUY_RS03945	-	hypothetical protein	248.741	920.495	501.102	-1.88377	0.402957	-0.95238	0.340904	1	405.284	920.495	501.102	-1.1836	0.398688	0	1	1	429.886	920.495	501.102	-1.09868	0.398292	0	1	1
RSUY_RS03950	-	serine protease protein	6311.02	5224.33	4619.69	0.272546	0.354893	0	1	1	3333.14	5224.33	4619.69	-0.648324	0.354868	0	1	1	3610.28	5224.33	4619.69	-0.53311	0.35481	0	1	1
RSUY_RS03955	-	putative extracellular protease signal peptide protein	2642.7	5300.62	3467.29	-1.00373	0.211729	0	1	1	3087.88	5300.62	3467.29	-0.779482	0.211088	0	1	1	2837.95	5300.62	3467.29	-0.901256	0.211043	0	1	1
RSUY_RS03960	-	lipoprotein	526.139	2400.6	1034.91	-2.1875	0.258336	-2.66127	0.00778474	0.0641179	641.677	2400.6	1034.91	-1.90341	0.255627	-1.57812	0.114537	0.502212	571.203	2400.6	1034.91	-2.07123	0.2555	-2.23572	0.0253702	0.0956928
RSUY_RS03965	recN	DNA repair protein	901.029	3474.67	1552.75	-1.94492	0.223641	-1.98943	0.0466534	0.295168	894.03	3474.67	1552.75	-1.95839	0.222087	-2.064	0.0390177	0.208924	941.256	3474.67	1552.75	-1.88428	0.221773	-1.73274	0.0831411	0.268064
RSUY_RS03970	ppnK	inorganic polyphosphate/ATP-NAD kinase	3534.13	2661.94	2284.72	0.408569	0.298061	0	1	1	1491.86	2661.94	2284.72	-0.835296	0.298137	0	1	1	1450.94	2661.94	2284.72	-0.875415	0.29804	0	1	1
RSUY_RS03975	hrcA	heat-inducible transcription repressor	2470.64	2303.01	2451.59	0.100851	0.14677	0	1	1	2554.24	2303.01	2451.59	0.149506	0.14587	0	1	1	2478.46	2303.01	2451.59	0.106038	0.145755	0	1	1
RSUY_RS03980	hutC	histidine utilization repressor transcription regulator protein	904.943	462.259	1291.47	0.969896	0.326767	0	1	1	1902.63	462.259	1291.47	2.04083	0.325181	1.66318	0.0962769	0.430963	1896.05	462.259	1291.47	2.03581	0.325101	1.64812	0.099328	0.312687
RSUY_RS03985	hutU	urocanate hydratase	2475.47	776.367	3468.83	1.67296	0.376685	0.459151	0.646125	1	6715.05	776.367	3468.83	3.11238	0.376149	4.28656	1.81463e-05	0.000257689	3908.43	776.367	3468.83	2.33156	0.376197	2.21045	0.0270743	0.101361
RSUY_RS03990	hutH	histidine ammonia-lyase	1303.13	819.96	1856.26	0.669465	0.385051	0	1	1	3304.23	819.96	1856.26	2.01055	0.38407	1.32933	0.18374	0.741179	1997.73	819.96	1856.26	1.28458	0.384154	0	1	1
RSUY_RS03995	-	arginase	137.322	442.216	295.526	-1.68252	0.637435	-0.28634	0.774618	1	318.709	442.216	295.526	-0.472697	0.631942	0	1	1	283.858	442.216	295.526	-0.639845	0.631838	0	1	1
RSUY_RS04000	hutI	imidazolonepropionase	294.081	425.161	517.37	-0.528789	0.588912	0	1	1	683.595	425.161	517.37	0.684888	0.586133	0	1	1	666.644	425.161	517.37	0.648642	0.586023	0	1	1
RSUY_RS04005	hemH	ferrochelatase	2059.24	2496.32	2168.79	-0.276956	0.207741	0	1	1	1994.51	2496.32	2168.79	-0.323667	0.207024	0	1	1	2125.1	2496.32	2168.79	-0.232163	0.206866	0	1	1
RSUY_RS04010	hslR	putative heat shock protein 15	515.962	751.007	624.099	-0.544265	0.152221	0	1	1	563.642	751.007	624.099	-0.41419	0.147864	0	1	1	665.783	751.007	624.099	-0.173563	0.146815	0	1	1
RSUY_RS04015	-	probable transmembrane	160.772	199.823	298.298	-0.311985	0.40028	0	1	1	379.853	199.823	298.298	0.927328	0.39273	0	1	1	452.745	199.823	298.298	1.18071	0.392133	0	1	1
RSUY_RS04020	grpE	HEAT shock protein 24	2447.2	5576.55	2581.71	-1.1893	0.203416	0	1	1	1210.71	5576.55	2581.71	-2.20355	0.203376	-3.45936	0.000541452	0.00528616	1092.37	5576.55	2581.71	-2.35183	0.203277	-4.19049	2.7835e-05	0.000198884
RSUY_RS04025	-	putative thioredoxin protein	1238.64	2204.51	1293.84	-0.831644	0.165534	0	1	1	846.736	2204.51	1293.84	-1.38056	0.164651	0	1	1	885.453	2204.51	1293.84	-1.31598	0.164215	0	1	1
RSUY_RS04035	rnk	putative regulator of nucleoside diphosphate kinase transcription regulator protein	451.692	691.153	668.1	-0.612032	0.188056	0	1	1	649.536	691.153	668.1	-0.0897018	0.18328	0	1	1	880.02	691.153	668.1	0.348392	0.182327	0	1	1
RSUY_RS04040	dnaK	molecular chaperone DnaK	37808.1	42021.3	24084.5	-0.152487	0.347769	0	1	1	9996.51	42021.3	24084.5	-2.07162	0.347806	-1.64349	0.100281	0.447119	6512.15	42021.3	24084.5	-2.68992	0.347829	-3.42099	0.00062393	0.00343427
RSUY_RS04045	dnaJ	chaperone protein	8093.82	10202	5775.39	-0.334266	0.270985	0	1	1	2492.71	10202	5775.39	-2.03303	0.271138	-1.9659	0.0493106	0.251268	2313.06	10202	5775.39	-2.14098	0.271091	-2.36444	0.0180573	0.0706996
RSUY_RS04050	pabB	putative PARA-aminobenzoate synthetase component I protein	923.539	2505.8	1501.2	-1.43898	0.284214	0	1	1	1213.12	2505.8	1501.2	-1.04659	0.282744	0	1	1	1362.35	2505.8	1501.2	-0.879288	0.282521	0	1	1
RSUY_RS04055	-	ABC transporter ATP-binding protein	198.523	957.277	430.901	-2.26492	0.365576	-2.09237	0.0364053	0.238318	257.723	957.277	430.901	-1.89316	0.360315	-1.09114	0.27521	1	310.079	957.277	430.901	-1.62659	0.359336	-0.352282	0.724627	1
RSUY_RS04060	-	transmembrane ABC transporter protein	259.413	1089.4	473.964	-2.06602	0.304379	-1.85959	0.062944	0.384281	273.678	1089.4	473.964	-1.99301	0.300202	-1.64227	0.100533	0.447804	273.362	1089.4	473.964	-1.99489	0.299594	-1.65187	0.0985618	0.310754
RSUY_RS04065	panB	3-methyl-2-oxobutanoatehydroxymethyltransferase	2085.28	2473.79	1723.43	-0.246233	0.149319	0	1	1	1158.33	2473.79	1723.43	-1.09449	0.149052	0	1	1	1176.32	2473.79	1723.43	-1.07244	0.148739	0	1	1
RSUY_RS04070	-	putative deoxyguanosine kinase (DGUO kinase) (DGK) protein	902.623	1205.71	728.644	-0.420951	0.187512	0	1	1	413.652	1205.71	728.644	-1.54349	0.187671	-0.231712	0.816761	1	392.587	1205.71	728.644	-1.61881	0.187189	-0.634695	0.525627	1
RSUY_RS04075	folK	2-amino-4-hydroxy-6- hydroxymethyldihydropteridine pyrophosphokinase	2815.73	1702.58	1458.66	0.725351	0.333861	0	1	1	755.636	1702.58	1458.66	-1.17189	0.334366	0	1	1	560.709	1702.58	1458.66	-1.60235	0.334497	-0.305983	0.759618	1
RSUY_RS04080	pcnB	polynucleotide adenylyltransferase protein	2937.49	5387.9	2757.98	-0.875223	0.190339	0	1	1	1442.61	5387.9	2757.98	-1.90093	0.190311	-2.10669	0.0351445	0.191582	1263.92	5387.9	2757.98	-2.09178	0.190252	-3.1105	0.00186774	0.00931813
RSUY_RS04085	-	putative hydrolase protein	5145.87	3513.07	2827	0.550576	0.364051	0	1	1	1422.3	3513.07	2827	-1.30449	0.364287	0	1	1	1226.74	3513.07	2827	-1.51785	0.364264	-0.0490142	0.960908	1
RSUY_RS04090	-	hypothetical protein	992.752	1806.71	1096.65	-0.86508	0.174279	0	1	1	701.583	1806.71	1096.65	-1.3645	0.17315	0	1	1	885.534	1806.71	1096.65	-1.02853	0.172324	0	1	1
RSUY_RS04095	-	ABC transporter permease	2116.45	1191.83	2321.2	0.828563	0.179236	0	1	1	2530.53	1191.83	2321.2	1.08639	0.178275	0	1	1	3446	1191.83	2321.2	1.53187	0.178022	0.179039	0.857907	1
RSUY_RS04100	purM	phosphoribosylaminoimidazole synthetase	8919.16	8903.62	6313.16	0.00238926	0.220211	0	1	1	3917.09	8903.62	6313.16	-1.18458	0.220238	0	1	1	3512.77	8903.62	6313.16	-1.34174	0.220212	0	1	1
RSUY_RS04105	-	lipoprotein	299.478	278.655	453.525	0.113108	0.240569	0	1	1	512.916	278.655	453.525	0.880282	0.234523	0	1	1	723.05	278.655	453.525	1.37563	0.233523	0	1	1
RSUY_RS04110	-	hypothetical protein	10.0226	73.6978	35.3175	-2.85445	0.850401	-1.59272	0.111222	0.612939	24.8063	73.6978	35.3175	-1.57204	0.793116	-0.0908307	0.927627	1	32.7434	73.6978	35.3175	-1.1715	0.787584	0	1	1
RSUY_RS04115	ada	bifunctional methylated-DNA--protein-cysteine methyltransferase/O-6-methylguanine-DNA transcription regulator	146.126	527.533	400.357	-1.84567	0.525071	-0.658327	0.510328	1	407.223	527.533	400.357	-0.373607	0.518533	0	1	1	520.544	527.533	400.357	-0.0194629	0.518047	0	1	1
RSUY_RS04120	alkA	DNA-3-methyladenine glycosylase protein	318.14	301.042	564.875	0.083008	0.368953	0	1	1	697.826	301.042	564.875	1.2124	0.364913	0	1	1	942.493	301.042	564.875	1.64602	0.364471	0.400625	0.688696	1
RSUY_RS04125	alkB	alkylated DNA repair protein	92.4367	273.965	233.479	-1.55881	0.504888	-0.116482	0.90727	1	261.118	273.965	233.479	-0.0697039	0.494106	0	1	1	306.396	273.965	233.479	0.160975	0.493441	0	1	1
RSUY_RS04130	-	hypothetical protein	275.806	160.885	501.702	0.780486	0.499754	0	1	1	687.694	160.885	501.702	2.09494	0.4962	1.19899	0.230533	0.877574	882.422	160.885	501.702	2.45461	0.495897	1.92502	0.0542272	0.184838
RSUY_RS04135	-	putative methylated-DNA--protein-cysteine methyltransferase	34.7888	184.122	87.7591	-2.40303	0.858651	-1.05168	NA	NA	64.0434	184.122	87.7591	-1.52383	0.843576	-0.0282436	NA	NA	68.082	184.122	87.7591	-1.43571	0.842381	0	NA	NA
RSUY_RS04140	-	putative acetyltransferase protein	143.932	818.523	364.975	-2.49818	0.339919	-2.93652	0.00331921	0.0310662	233.543	818.523	364.975	-1.80927	0.331212	-0.93375	0.350433	1	263.902	818.523	364.975	-1.63317	0.330204	-0.403298	0.686729	1
RSUY_RS04145	miaA	tRNA delta(2)-isopentenylpyrophosphate transferase	225.344	928.689	478.446	-2.03153	0.202979	-2.61864	0.008828	0.0710317	374.712	928.689	478.446	-1.30907	0.193545	0	1	1	385.04	928.689	478.446	-1.27021	0.192763	0	1	1
RSUY_RS04150	mutL	DNA mismatch repair protein	1923.13	3782.7	2328.25	-0.974972	0.122733	0	1	1	1797.38	3782.7	2328.25	-1.07349	0.121481	0	1	1	1809.8	3782.7	2328.25	-1.06365	0.121243	0	1	1
RSUY_RS04155	-	hypothetical protein	527.045	551.563	1168.24	-0.0646006	0.70071	0	1	1	1542.45	551.563	1168.24	1.48345	0.699336	0	1	1	2051.9	551.563	1168.24	1.89518	0.699234	0.565158	0.571966	1
RSUY_RS04160	-	lipoprotein	609.778	204.063	931.062	1.58245	0.282719	0.291646	0.770557	1	1148.78	204.063	931.062	2.4935	0.280094	3.54703	0.000389598	0.00395712	1761.62	204.063	931.062	3.11031	0.279678	5.75773	8.52511e-09	1.01362e-07
RSUY_RS04165	-	putative transcription regulator protein	2023.43	2204.71	1892.28	-0.124651	0.17114	0	1	1	1566.62	2204.71	1892.28	-0.492834	0.17047	0	1	1	1774.34	2204.71	1892.28	-0.313146	0.170176	0	1	1
RSUY_RS04170	dedA	DEDA DSG-1 protein transmembrane	5283.73	3753.99	3023.49	0.493	0.347911	0	1	1	1464.32	3753.99	3023.49	-1.35817	0.348151	0	1	1	1591.93	3753.99	3023.49	-1.23761	0.348014	0	1	1
RSUY_RS04175	-	hypothetical protein	3358.21	1644.36	2242.22	1.02982	0.305958	0	1	1	2153.29	1644.36	2242.22	0.389116	0.305808	0	1	1	1813.02	1644.36	2242.22	0.140976	0.3058	0	1	1
RSUY_RS04180	mviN (Ailloud 2015)	MVIN_ECOLI homolog transmembrane protein	3708.41	2044.66	3282.8	0.858687	0.182532	0	1	1	3386.94	2044.66	3282.8	0.728228	0.182105	0	1	1	3991.17	2044.66	3282.8	0.965036	0.181964	0	1	1
RSUY_RS04185	rpsT	30S ribosomal protein S20	33606.9	21108.5	15290.1	0.670869	0.351455	0	1	1	4852.9	21108.5	15290.1	-2.12091	0.351574	-1.76609	0.0773809	0.362498	1592.16	21108.5	15290.1	-3.72874	0.351832	-6.33467	2.37856e-10	3.36715e-09
RSUY_RS04190	-	hypothetical protein	4081.57	507.206	2050.77	3.00838	0.312287	4.83013	1.36445e-06	2.82235e-05	1811.51	507.206	2050.77	1.83684	0.312324	1.0785	0.280809	1	1802.78	507.206	2050.77	1.8299	0.312237	1.05658	0.290704	0.791876
RSUY_RS04195	argF	ornithine carbamoyltransferase	14743.5	7952.82	7549.42	0.890439	0.348813	0	1	1	4246.67	7952.82	7549.42	-0.905129	0.348891	0	1	1	3254.66	7952.82	7549.42	-1.28894	0.348907	0	1	1
RSUY_RS04200	argG	argininosuccinate synthase	17629	13024.7	9387.56	0.436637	0.377592	0	1	1	3742.63	13024.7	9387.56	-1.79912	0.377706	-0.791933	0.4284	1	3153.96	13024.7	9387.56	-2.046	0.377702	-1.44557	0.148297	0.444596
RSUY_RS04205	-	hypothetical protein	3677.93	2190.53	1904.72	0.747342	0.441897	0	1	1	880.114	2190.53	1904.72	-1.3155	0.44227	0	1	1	870.296	2190.53	1904.72	-1.33162	0.442148	0	1	1
RSUY_RS04210	-	hypothetical protein	2026.54	1378.97	1868.02	0.554761	0.187344	0	1	1	1949.23	1378.97	1868.02	0.499391	0.18654	0	1	1	2117.35	1378.97	1868.02	0.618744	0.186349	0	1	1
RSUY_RS04215	TIS1021	TIS1021 transposase	205.161	29.1039	129.419	2.81753	0.657806	2.00292	0.0451856	0.286682	135.687	29.1039	129.419	2.22334	0.656558	1.10171	0.270588	0.996555	147.722	29.1039	129.419	2.34614	0.655773	1.2903	0.196947	0.567178
RSUY_RS04225	-	hypothetical protein	2121.41	623.008	1928.93	1.7679	0.267397	1.00189	0.316398	1	2176.46	623.008	1928.93	1.80493	0.266826	1.1428	0.253122	0.944516	2794.83	623.008	1928.93	2.16571	0.266647	2.4966	0.0125389	0.0507153
RSUY_RS04230	-	lipid a biosynthesis protein (glycosyltransferase )	475.839	267.336	841.339	0.832699	0.700587	0	1	1	1230.11	267.336	841.339	2.20168	0.699104	1.00369	0.31553	1	1392.07	267.336	841.339	2.38011	0.699013	1.25908	0.208003	0.59224
RSUY_RS04235	-	hypothetical transmembrane protein	365.098	369.5	750.755	-0.0161227	0.777772	0	1	1	1023.54	369.5	750.755	1.46968	0.776	0	1	1	1244.88	369.5	750.755	1.75211	0.775883	0.32493	0.745234	1
RSUY_RS04240	tadG1 (Wairuri, 2012)	putative transmembrane protein	603.397	139.281	1010.03	2.11526	0.591739	1.03975	0.298455	1	1381.03	139.281	1010.03	3.30878	0.590395	3.06368	0.00218634	0.017623	1916.41	139.281	1010.03	3.78144	0.590251	3.8652	0.000110998	0.000696428
RSUY_RS04245	-	pilus assembly protein tadg	221.613	57.8138	430.829	1.93925	0.644653	0.681373	0.495636	1	612.727	57.8138	430.829	3.40381	0.641142	2.9694	0.0029838	0.0231846	831.161	57.8138	430.829	3.84368	0.640853	3.65713	0.000255059	0.0014986
RSUY_RS04250	tadC1 (Wairuri, 2012)	putative tight adherence TadC-related transmembrane protein	364.453	205.386	749.899	0.828722	0.709636	0	1	1	1062.52	205.386	749.899	2.37059	0.707676	1.23021	0.218619	0.841416	1367.23	205.386	749.899	2.73435	0.707538	1.74457	0.0810591	0.262097
RSUY_RS04255	tadB1 (Wairuri, 2012)	putative tight adherence TadB-related transmembrane protein	412.872	216.744	698.3	0.930528	0.656684	0	1	1	978.647	216.744	698.3	2.17428	0.654898	1.02959	0.303203	1	1184.94	216.744	698.3	2.45022	0.654754	1.45126	0.146706	0.440702
RSUY_RS04260	cpaF1	secretion ATPase protein	755.542	198.648	1345.41	1.92793	0.572542	0.747422	0.454809	1	2022.43	198.648	1345.41	3.34722	0.571391	3.23285	0.00122562	0.0104166	2405	198.648	1345.41	3.59716	0.571314	3.67076	0.000241831	0.00142642
RSUY_RS04265	cpaE1	putative pilus assembly protein	461.668	199.338	881.154	1.21272	0.697685	0	1	1	1303.16	199.338	881.154	2.70823	0.696121	1.73566	0.0826239	0.382315	1560.45	199.338	881.154	2.96817	0.696022	2.10937	0.0349125	0.127236
RSUY_RS04270	-	lipoprotein	100.299	45.2666	184.217	1.15055	0.65452	0	1	1	273.513	45.2666	184.217	2.59274	0.646906	1.68919	0.091184	0.414047	317.791	45.2666	184.217	2.80918	0.646433	2.02524	0.0428428	0.151623
RSUY_RS04275	cpaC	outer membrane channel protein	644.54	393.957	1214.65	0.711117	0.618828	0	1	1	1659.75	393.957	1214.65	2.07457	0.617589	0.930338	0.352196	1	2160.36	393.957	1214.65	2.45486	0.617486	1.54637	0.122015	0.373724
RSUY_RS04280	cpaB	pilus assembly transmembrane protein	320.694	262.952	619.975	0.287792	0.72259	0	1	1	827.76	262.952	619.975	1.65404	0.720457	0.213808	0.830697	1	1068.49	262.952	619.975	2.02233	0.720282	0.725172	0.468346	1
RSUY_RS04285	cpaA1	prepilin peptidase protein	340.925	176.256	675.235	0.953195	0.641434	0	1	1	927.88	176.256	675.235	2.39564	0.639148	1.4013	0.161126	0.667185	1255.88	176.256	675.235	2.83232	0.638958	2.08514	0.0370561	0.13427
RSUY_RS04290	flp-2 (Wairuri, 2012)	putative pilin transmembrane protein	233.366	71.9135	406.777	1.70062	0.415968	0.482302	0.629591	1	495.224	71.9135	406.777	2.78187	0.41113	3.11791	0.00182137	0.0148396	826.605	71.9135	406.777	3.52106	0.41041	4.92449	8.45816e-07	7.55729e-06
RSUY_RS04295	-	pilin protein	417.066	54.3706	742.554	2.93851	0.58132	2.47456	0.0133402	0.101907	954.863	54.3706	742.554	4.13215	0.57934	4.54337	5.53626e-06	8.76898e-05	1543.92	54.3706	742.554	4.82539	0.579083	5.74252	9.328e-09	1.09755e-07
RSUY_RS04300	-	hypothetical protein	396.429	1114.85	804.179	-1.48629	0.268608	0	1	1	735.786	1114.85	804.179	-0.599472	0.264385	0	1	1	969.655	1114.85	804.179	-0.201259	0.263828	0	1	1
RSUY_RS04305	-	putative glycine rich transmembrane protein	473.521	3209.04	1203.88	-2.76035	0.25428	-4.95656	7.17538e-07	1.53323e-05	558.852	3209.04	1203.88	-2.52157	0.251282	-4.06542	4.79458e-05	0.000604825	574.125	3209.04	1203.88	-2.48261	0.250878	-3.91668	8.97755e-05	0.000573601
RSUY_RS04310	-	lipoprotein	4244.85	6946.35	4204.74	-0.710708	0.394754	0	1	1	3168.94	6946.35	4204.74	-1.13224	0.394624	0	1	1	2458.81	6946.35	4204.74	-1.49826	0.394639	0	1	1
RSUY_RS04315	-	dihydrodipicolinate synthase-like transmembrane protein	1604.46	734.459	1559.07	1.12703	0.345217	0	1	1	1703.73	734.459	1559.07	1.21371	0.344614	0	1	1	2193.64	734.459	1559.07	1.57833	0.344437	0.227422	0.820096	1
RSUY_RS04320	hemL	glutamate-1-semialdehyde 2,1-aminomutase	3567.89	3478.67	3625.1	0.036422	0.183922	0	1	1	3326.7	3478.67	3625.1	-0.0643725	0.183471	0	1	1	4127.14	3478.67	3625.1	0.246683	0.183312	0	1	1
RSUY_RS04325	-	rubredoxin protein	6783.63	3342.38	3001.9	1.02104	0.52569	0	1	1	1055.7	3342.38	3001.9	-1.66268	0.526043	-0.309253	0.757129	1	825.912	3342.38	3001.9	-2.01674	0.526072	-0.982269	0.325967	0.87686
RSUY_RS04330	pilG	twitching motility two-component response regulator transcription regulator protein	56736.5	6374.06	16971	3.15398	0.426248	3.88031	0.000104323	0.00146162	3850.72	6374.06	16971	-0.727066	0.4264	0	1	1	922.522	6374.06	16971	-2.78849	0.426833	-3.01872	0.00253841	0.012233
RSUY_RS04335	pilH	putative twitching motility two-component response regulator transcription regulator protein	19063.2	3759.79	6013.85	2.34202	0.45205	1.86266	0.0625099	0.382146	996.331	3759.79	6013.85	-1.91589	0.452624	-0.918838	0.35818	1	236.054	3759.79	6013.85	-3.99324	0.454223	-5.48901	4.04183e-08	4.31827e-07
RSUY_RS04340	pilI	putative twitching motility protein	7889.06	3116.22	3213.81	1.33978	0.251327	0	1	1	1110.98	3116.22	3213.81	-1.48785	0.252059	0	1	1	738.995	3116.22	3213.81	-2.0762	0.252311	-2.28367	0.0223908	0.0858123
RSUY_RS04345	pilJ	putative twitching motility transmembrane protein	97470.9	26101.3	34289.6	1.90083	0.277164	1.44618	0.148127	0.779346	8244.22	26101.3	34289.6	-1.66266	0.277269	-0.586643	0.557444	1	5341.74	26101.3	34289.6	-2.28874	0.277304	-2.84433	0.00445056	0.0201409
RSUY_RS04350	-	putative composite two component regulatory (sensor histidine kinase and response regulator hybrid) transcription regulator protein	49257.1	30217.2	23902.8	0.70495	0.184069	0	1	1	8732.15	30217.2	23902.8	-1.79095	0.184183	-1.57967	0.114182	0.501208	7404.93	30217.2	23902.8	-2.02883	0.184178	-2.87127	0.00408821	0.0187067
RSUY_RS04355	-	putative deoxyribodipyrimidine photolyase, class 1 protein	1231.88	986.922	1579.14	0.320394	0.2983	0	1	1	1888.27	986.922	1579.14	0.935868	0.297164	0	1	1	2209.48	986.922	1579.14	1.16248	0.297012	0	1	1
RSUY_RS04360	rsuA	ribosomal small subunit pseudouridine synthase A protein	2718.96	2084.46	2110.02	0.382932	0.156297	0	1	1	1698.7	2084.46	2110.02	-0.295048	0.155964	0	1	1	1937.99	2084.46	2110.02	-0.104979	0.155662	0	1	1
RSUY_RS04365	-	hypothetical protein	8171.32	4697.03	4625.41	0.79863	0.382087	0	1	1	4096.76	4697.03	4625.41	-0.197259	0.382078	0	1	1	1536.54	4697.03	4625.41	-1.61206	0.382301	-0.293128	0.769424	1
RSUY_RS04370	-	Holliday junction resolvase-like protein	1607.79	1069.83	1046.23	0.586802	0.326619	0	1	1	931.178	1069.83	1046.23	-0.200195	0.326417	0	1	1	576.105	1069.83	1046.23	-0.892905	0.326738	0	1	1
RSUY_RS04375	pyrR	pyrimidine regulatory protein PyrR	922.335	1290.62	928.445	-0.483341	0.180992	0	1	1	845.451	1290.62	928.445	-0.610314	0.179261	0	1	1	655.379	1290.62	928.445	-0.977922	0.179388	0	1	1
RSUY_RS04380	pyrB	aspartate carbamoyltransferase catalytic subunit	3733.82	3149.44	2872.71	0.24498	0.226617	0	1	1	2561.07	3149.44	2872.71	-0.298279	0.2264	0	1	1	2046.5	3149.44	2872.71	-0.621904	0.226417	0	1	1
RSUY_RS04385	pyrX	dihydroorotase	2599.1	5100.27	2766.64	-0.973665	0.132525	0	1	1	1796.35	5100.27	2766.64	-1.50544	0.131984	-0.0412182	0.967122	1	1570.83	5100.27	2766.64	-1.69913	0.131917	-1.50949	0.131174	0.398269
RSUY_RS04390	plsC	1-acyl-sn-glycerol-3-phosphate acyltransferase transmembrane protein	1832.87	1518.35	1614.61	0.271342	0.171804	0	1	1	1484.21	1518.35	1614.61	-0.0326658	0.171016	0	1	1	1623.02	1518.35	1614.61	0.0962857	0.170737	0	1	1
RSUY_RS04395	apaH	diadenosine tetraphosphatase	2152.85	1845.53	1909.76	0.22056	0.167567	0	1	1	1626.23	1845.53	1909.76	-0.182506	0.166949	0	1	1	2014.45	1845.53	1909.76	0.126383	0.166593	0	1	1
RSUY_RS04400	rfbB	dTDP-glucose 4,6-dehydratase protein	28008.9	15831.8	13139.5	0.822986	0.279121	0	1	1	5604.98	15831.8	13139.5	-1.49805	0.279229	0	1	1	3112.38	15831.8	13139.5	-2.34672	0.27932	-3.03137	0.00243445	0.0117821
RSUY_RS04405	rfbD	dTDP-4-dehydrorhamnose reductase oxidoreductase protein	6564.72	8847.48	4568.43	-0.430543	0.215053	0	1	1	1851.54	8847.48	4568.43	-2.25651	0.215352	-3.51293	0.000443202	0.00443202	1009.97	8847.48	4568.43	-3.131	0.215727	-7.56047	4.01624e-14	9.1425e-13
RSUY_RS04410	rfbA	glucose-1-phosphate thymidylyltransferase protein	13871	6185.74	5840.11	1.16501	0.470443	0	1	1	2014.26	6185.74	5840.11	-1.61868	0.470656	-0.252167	0.800912	1	1289.4	6185.74	5840.11	-2.26223	0.470745	-1.6192	0.105404	0.329752
RSUY_RS04415	rfbC	dTDP-4-dehydrorhamnose 3,5-epimerase protein	5849.94	4260.38	3218.12	0.456893	0.238185	0	1	1	1463.17	4260.38	3218.12	-1.54189	0.238582	-0.175561	0.860639	1	1298.98	4260.38	3218.12	-1.7136	0.238525	-0.895513	0.370513	0.974563
RSUY_RS04420	-	putative lipopolysaccharide O-SIDE chain biosynthesis transmembrane protein	10851.8	5315.28	5524.08	1.02947	0.20428	0	1	1	2906.86	5315.28	5524.08	-0.870658	0.204495	0	1	1	3022.4	5315.28	5524.08	-0.814424	0.204395	0	1	1
RSUY_RS04425	rfbF	dTDP-rhamnosyl transferase rfbf protein	7971.64	2742.67	3334.27	1.53912	0.278558	0.14044	0.888312	1	1363.04	2742.67	3334.27	-1.00874	0.279049	0	1	1	1259.72	2742.67	3334.27	-1.12241	0.278968	0	1	1
RSUY_RS04430	-	glycosyl transferase protein	6437.09	2518.07	2808.78	1.3539	0.299225	0	1	1	1231.72	2518.07	2808.78	-1.03163	0.299697	0	1	1	1048.25	2518.07	2808.78	-1.26425	0.299674	0	1	1
RSUY_RS04435	-	putative undecaprenyl phosphate N- acetylglucosaminyltransferase transmembrane protein	5341.3	3033.1	2640.59	0.816193	0.372303	0	1	1	1075.59	3033.1	2640.59	-1.49565	0.372723	0	1	1	1112.38	3033.1	2640.59	-1.44709	0.372577	0	1	1
RSUY_RS04440	-	hypothetical protein	9911.48	6240.28	4577.48	0.667274	0.315289	0	1	1	1227.67	6240.28	4577.48	-2.34576	0.315844	-2.67779	0.00741099	0.0515696	930.491	6240.28	4577.48	-2.74545	0.315912	-3.94241	8.06668e-05	0.000519064
RSUY_RS04445	-	putative phosphomannomutase or phosphoglucomutase protein	13639.8	9797.35	7374.82	0.477105	0.238766	0	1	1	3227.22	9797.35	7374.82	-1.60211	0.238956	-0.42732	0.669146	1	2834.92	9797.35	7374.82	-1.78907	0.238934	-1.20985	0.226337	0.635651
RSUY_RS04450	rfaC1	lipopolysaccharide heptosyltransferase protein	3154.71	3493.65	2171.67	-0.148173	0.13617	0	1	1	1102.73	3493.65	2171.67	-1.66369	0.136691	-1.19753	0.2311	0.878256	935.605	3493.65	2171.67	-1.90082	0.136642	-2.93335	0.00335321	0.015676
RSUY_RS04455	kdtA	3-deoxy-D-manno-octulosonic-acid transferase	993.066	1535.12	1017.25	-0.628179	0.217762	0	1	1	746.857	1535.12	1017.25	-1.03958	0.216745	0	1	1	793.972	1535.12	1017.25	-0.951375	0.216346	0	1	1
RSUY_RS04460	-	hypothetical protein	1094.57	2425.05	1217.71	-1.1499	0.141876	0	1	1	670.057	2425.05	1217.71	-1.85565	0.14103	-2.52183	0.0116746	0.0757504	681.137	2425.05	1217.71	-1.83194	0.140455	-2.36334	0.0181113	0.0707887
RSUY_RS04465	-	porin (omp) ABC transporter protein	3847.23	4403.13	3240.33	-0.194993	0.222497	0	1	1	2354.24	4403.13	3240.33	-0.903172	0.222342	0	1	1	2356.73	4403.13	3240.33	-0.901723	0.222246	0	1	1
RSUY_RS04470	-	hypothetical protein	2039.19	2564.42	1441.32	-0.331373	0.255097	0	1	1	694.922	2564.42	1441.32	-1.88349	0.255568	-1.50055	0.133471	0.569325	466.726	2564.42	1441.32	-2.45803	0.255945	-3.7431	0.000181766	0.0010964
RSUY_RS04475	pcm	protein-L-isoaspartate O-methyltransferase	4807.26	4915.57	3083.83	-0.0324544	0.238313	0	1	1	1675.08	4915.57	3083.83	-1.55301	0.238511	-0.222267	0.824106	1	937.422	4915.57	3083.83	-2.39062	0.238857	-3.72868	0.000192486	0.00115339
RSUY_RS04480	-	putative transcription regulator protein	4630.87	1193.83	2208.47	1.955	0.243862	1.8658	0.0620687	0.379961	1648.16	1193.83	2208.47	0.465264	0.244047	0	1	1	1361.03	1193.83	2208.47	0.189049	0.244048	0	1	1
RSUY_RS04485	#N/A	#N/A	121.921	204.985	207.49	-0.747349	0.524477	0	1	1	213.762	204.985	207.49	0.0598531	0.517576	0	1	1	289.292	204.985	207.49	0.496392	0.516554	0	1	1
RSUY_RS04490	-	hypothetical protein	246.467	431.63	378.522	-0.79659	0.200592	0	1	1	386.001	431.63	378.522	-0.160771	0.192102	0	1	1	449.99	431.63	378.522	0.060207	0.190961	0	1	1
RSUY_RS04495	uppP	undecaprenyl pyrophosphate phosphatase	6025.29	4570.16	3104.59	0.398528	0.373378	0	1	1	1076.54	4570.16	3104.59	-2.08587	0.373831	-1.56722	0.117064	0.511378	746.379	4570.16	3104.59	-2.61421	0.373969	-2.97943	0.00288788	0.0137706
RSUY_RS04500	-	putative NADH-dependent flavin oxidoreductase oxidoreductase protein	1312.5	1174.33	1295.67	0.161044	0.259022	0	1	1	1264.62	1174.33	1295.67	0.106741	0.258124	0	1	1	1431.23	1174.33	1295.67	0.285218	0.257884	0	1	1
RSUY_RS04505	trmB	tRNA (guanine-N(7))-methyltransferase	2645.37	1476.89	1659.2	0.839694	0.166541	0	1	1	1093.88	1476.89	1659.2	-0.432997	0.166757	0	1	1	1420.66	1476.89	1659.2	-0.0558835	0.166177	0	1	1
RSUY_RS04510	#N/A	#N/A	101.988	25.5972	37.472	1.99175	0.643081	0.764677	0.444464	1	10.3341	25.5972	37.472	-1.30699	0.676639	0	1	1	11.9691	25.5972	37.472	-1.09382	0.664628	0	1	1
RSUY_RS04515	-	hypothetical protein	1515.95	835.97	1571.62	0.859651	0.17444	0	1	1	1734.04	835.97	1571.62	1.05257	0.173106	0	1	1	2200.54	835.97	1571.62	1.39629	0.172769	0	1	1
RSUY_RS04520	-	hypothetical protein	1842.06	1198.43	1310.82	0.619894	0.344516	0	1	1	1145.03	1198.43	1310.82	-0.0656276	0.344296	0	1	1	1057.76	1198.43	1310.82	-0.180016	0.344219	0	1	1
RSUY_RS04525	-	hypothetical protein	2975.55	1511.39	1765.72	0.977018	0.386983	0	1	1	1393.61	1511.39	1765.72	-0.116977	0.386994	0	1	1	1182.35	1511.39	1765.72	-0.354134	0.386981	0	1	1
RSUY_RS04530	-	hypothetical protein	1018.68	569.754	1018.9	0.837453	0.256759	0	1	1	1122.46	569.754	1018.9	0.977893	0.255445	0	1	1	1364.7	569.754	1018.9	1.25977	0.255121	0	1	1
RSUY_RS04535	-	succinate-semialdehyde dehydrogenase protein	3388.72	2076.74	2512.29	0.705416	0.148421	0	1	1	2110.63	2076.74	2512.29	0.0233541	0.148142	0	1	1	2473.08	2076.74	2512.29	0.251972	0.147868	0	1	1
RSUY_RS04540	-	hypothetical protein	4585.21	3237.51	3357.77	0.501458	0.211838	0	1	1	2415.12	3237.51	3357.77	-0.422779	0.211781	0	1	1	3193.24	3237.51	3357.77	-0.0198157	0.211568	0	1	1
RSUY_RS04545	-	hypothetical protein	7324.07	1595.56	3628.46	2.19842	0.345315	2.02256	0.0431184	0.275885	3420.47	1595.56	3628.46	1.10008	0.34532	0	1	1	2173.76	1595.56	3628.46	0.446136	0.345394	0	1	1
RSUY_RS04550	-	aminotransferase	3166.05	2640.09	2774.57	0.261925	0.23487	0	1	1	2339.73	2640.09	2774.57	-0.174167	0.234582	0	1	1	2952.41	2640.09	2774.57	0.161396	0.234399	0	1	1
RSUY_RS04555	nusB	transcription antitermination protein NusB	4406.85	3745.67	2497.48	0.234254	0.32445	0	1	1	1064.98	3745.67	2497.48	-1.81439	0.324866	-0.967763	0.333163	1	772.418	3745.67	2497.48	-2.27772	0.324983	-2.3931	0.0167067	0.0659821
RSUY_RS04560	ribH	riboflavin synthase subunit beta	6233.48	6490.26	3734.8	-0.0587019	0.169651	0	1	1	1317.17	6490.26	3734.8	-2.30091	0.170375	-4.7009	2.5902e-06	4.41113e-05	898.313	6490.26	3734.8	-2.85286	0.170649	-7.92775	2.23159e-15	5.77662e-14
RSUY_RS04565	ribAB	bifunctional 3,4-dihydroxy-2-butanone 4- phosphate synthase/GTP cyclohydrolase II protein	4457.66	6122.58	3238.98	-0.458357	0.223955	0	1	1	1202.44	6122.58	3238.98	-2.34819	0.224424	-3.77941	0.0001572	0.00177529	1173.23	6122.58	3238.98	-2.38359	0.22426	-3.94002	8.14755e-05	0.000523523
RSUY_RS04570	ribE	riboflavin synthase subunit alpha	2673.85	1379.63	1681.18	0.954499	0.265194	0	1	1	1311.31	1379.63	1681.18	-0.0731198	0.265173	0	1	1	1359.93	1379.63	1681.18	-0.020627	0.265003	0	1	1
RSUY_RS04575	ribD	diaminohydroxyphosphoribosylaminopyrimidinedeaminase/5-amino-6-(5-phosphoribosylamino)uracilreductase	2871.26	2409.03	1989.73	0.252141	0.166422	0	1	1	1395.05	2409.03	1989.73	-0.788061	0.166403	0	1	1	1283.59	2409.03	1989.73	-0.908248	0.166276	0	1	1
RSUY_RS04580	-	putative type 4 fimbrial pilin related transmembrane protein	305.282	314.131	317.398	-0.0426982	0.273029	0	1	1	297.938	314.131	317.398	-0.0770446	0.269319	0	1	1	352.239	314.131	317.398	0.164502	0.268229	0	1	1
RSUY_RS04585	-	putative type-4 frimbrial pilin-related signal peptide protein	86.9677	88.7771	148.007	-0.0211369	0.631557	0	1	1	194.083	88.7771	148.007	1.12726	0.622921	0	1	1	222.2	88.7771	148.007	1.32241	0.622254	0	1	1
RSUY_RS04590	-	putative type 4 fimbrial biogenesis PILY1- related protein transmembrane	884.043	437.154	1494.19	1.01635	0.593676	0	1	1	2064.97	437.154	1494.19	2.23962	0.592756	1.24776	0.212118	0.824096	2590.6	437.154	1494.19	2.56678	0.592676	1.79994	0.0718706	0.234825
RSUY_RS04595	-	signal peptide protein	128.525	128.23	178.331	0.00345098	0.708709	0	1	1	218.658	128.23	178.331	0.769114	0.703918	0	1	1	237.91	128.23	178.331	0.89083	0.703465	0	1	1
RSUY_RS04600	-	hypothetical protein	1207	123.182	1209.07	3.29197	0.494065	3.62698	0.000286754	0.00352988	1690.91	123.182	1209.07	3.77787	0.493395	4.61673	3.8984e-06	6.51651e-05	1815.19	123.182	1209.07	3.88016	0.493315	4.82483	1.40125e-06	1.22305e-05
RSUY_RS04610	-	putative type 4 fimbrial pilin related transmembrane protein	5206.13	809.554	1894.19	2.68499	0.439896	2.69379	0.00706452	0.0587198	858.771	809.554	1894.19	0.085281	0.4404	0	1	1	702.32	809.554	1894.19	-0.20492	0.440408	0	1	1
RSUY_RS04615	-	type-4 fimbrial pilin-like transmembrane protein	3216.15	664.694	1067.29	2.27446	0.426847	1.81436	0.0696218	0.414061	246.126	664.694	1067.29	-1.43317	0.429162	0	1	1	142.194	664.694	1067.29	-2.22476	0.430346	-1.68414	0.0921554	0.293369
RSUY_RS04620	-	putative type-4 fimbrial biogenesis pily1- related signal peptide protein	44781.9	5053.64	14625.4	3.14752	0.479442	3.43633	0.000589657	0.00666121	4496.22	5053.64	14625.4	-0.16859	0.479548	0	1	1	4169.82	5053.64	14625.4	-0.277321	0.479534	0	1	1
RSUY_RS04625	-	hypothetical protein	7142.35	843.592	2475.34	3.08176	0.487107	3.24726	0.00116524	0.012333	1008.01	843.592	2475.34	0.257015	0.487523	0	1	1	907.412	843.592	2475.34	0.105321	0.487475	0	1	1
RSUY_RS04630	-	hypothetical protein	8411.07	678.785	2580.52	3.63127	0.551548	3.86417	0.00011147	0.00154895	561.079	678.785	2580.52	-0.27467	0.552355	0	1	1	671.147	678.785	2580.52	-0.0161769	0.552066	0	1	1
RSUY_RS04635	-	putative type-4 fimbrial biogenesis PILV-related transmembrane protein	7003.81	1070.75	2521.21	2.70939	0.41229	2.93335	0.00335325	0.0312556	1081.42	1070.75	2521.21	0.0143945	0.412731	0	1	1	928.851	1070.75	2521.21	-0.204984	0.412707	0	1	1
RSUY_RS04640	-	transcriptional regulator NrdR	1818.33	1128.24	1106.66	0.688117	0.356745	0	1	1	740.191	1128.24	1106.66	-0.608035	0.356908	0	1	1	739.878	1128.24	1106.66	-0.608516	0.356718	0	1	1
RSUY_RS04645	glyA	serine hydroxymethyltransferase	14900.8	15335.3	9583.55	-0.0415048	0.34109	0	1	1	4172.59	15335.3	9583.55	-1.87783	0.341174	-1.10743	0.268106	0.988219	3925.52	15335.3	9583.55	-1.96588	0.341149	-1.36561	0.172061	0.506126
RSUY_RS04650	-	oxidoreductase protein	5705.86	3058.42	3205.33	0.899131	0.238832	0	1	1	2128.69	3058.42	3205.33	-0.522819	0.238958	0	1	1	1928.35	3058.42	3205.33	-0.665361	0.238908	0	1	1
RSUY_RS04655	-	putative thioesterase protein	1287.5	637.218	739.96	1.0135	0.278767	0	1	1	601.498	637.218	739.96	-0.0831293	0.278808	0	1	1	433.627	637.218	739.96	-0.555074	0.279061	0	1	1
RSUY_RS04660	tolQ	TOLQ-like transport transmembrane protein	3162.43	1791.13	1949.06	0.819876	0.324022	0	1	1	1559.3	1791.13	1949.06	-0.199884	0.324004	0	1	1	1283.39	1791.13	1949.06	-0.480793	0.324007	0	1	1
RSUY_RS04665	tolR	putative TOLR-related transport transmembrane protein	2885.2	2119.25	1764.18	0.444622	0.33631	0	1	1	1339.56	2119.25	1764.18	-0.661801	0.336329	0	1	1	712.72	2119.25	1764.18	-1.57208	0.336685	-0.214086	0.83048	1
RSUY_RS04670	tolA (marina)	hypothetical protein (partial sequence c terminus)	2962.86	4937.76	2685.43	-0.737343	0.276726	0	1	1	1819.87	4937.76	2685.43	-1.44011	0.276563	0	1	1	1021.25	4937.76	2685.43	-2.27358	0.276835	-2.79435	0.0052004	0.023164
RSUY_RS04675	tolB	translocation protein TolB	8100	7503.69	5190.34	0.11012	0.293943	0	1	1	3231.59	7503.69	5190.34	-1.21536	0.293994	0	1	1	1926.09	7503.69	5190.34	-1.96193	0.294112	-1.57059	0.116277	0.359055
RSUY_RS04680	pal	peptidoglycan-associated lipoprotein precursor	15539.8	14856.5	8931.13	0.064788	0.347822	0	1	1	4466.32	14856.5	8931.13	-1.73396	0.347896	-0.672501	0.501265	1	861.92	14856.5	8931.13	-4.10745	0.348509	-7.48173	7.33519e-14	1.6209e-12
RSUY_RS04685	ybgF	hypothetical protein	17595.1	8760.8	7720.71	1.00597	0.351942	0	1	1	3042.53	8760.8	7720.71	-1.5258	0.352115	-0.0732808	0.941583	1	1484.4	8760.8	7720.71	-2.56119	0.352303	-3.01216	0.00259396	0.0124741
RSUY_RS04690	-	putative signal peptide protein	1594.45	1447.61	1349.88	0.138327	0.17447	0	1	1	1171.22	1447.61	1349.88	-0.305633	0.17371	0	1	1	1186.23	1447.61	1349.88	-0.287326	0.173447	0	1	1
RSUY_RS04695	-	hypothetical protein	1922.78	1669.4	1803.68	0.202849	0.15824	0	1	1	1743.71	1669.4	1803.68	0.0628029	0.157297	0	1	1	1878.84	1669.4	1803.68	0.170354	0.157051	0	1	1
RSUY_RS04700	#N/A	#N/A	168.364	21.6442	134.288	2.9586	0.388147	3.75785	0.00017138	0.00227003	168.789	21.6442	134.288	2.96575	0.38328	3.82423	0.000131179	0.00151592	178.355	21.6442	134.288	3.04555	0.382302	4.04274	5.28297e-05	0.000354546
RSUY_RS04705	aroG2	phospho-2-dehydro-3-deoxyheptonate aldolase	8405.75	2916.76	4228.65	1.52672	0.253849	0.105277	0.916156	1	3345.06	2916.76	4228.65	0.197696	0.253907	0	1	1	2247.03	2916.76	4228.65	-0.376355	0.253986	0	1	1
RSUY_RS04710	-	putative DNA/RNA non-specific endonuclease protein	2302.93	634.889	1576.81	1.85888	0.228676	1.5694	0.116554	0.637344	1587.47	634.889	1576.81	1.32231	0.228324	0	1	1	1781.95	634.889	1576.81	1.48897	0.228112	0	1	1
RSUY_RS04715	-	hypothetical protein	990.714	380.759	876.965	1.3797	0.250532	0	1	1	1050.23	380.759	876.965	1.46363	0.249191	0	1	1	1086.16	380.759	876.965	1.51205	0.248968	0.0484184	0.961383	1
RSUY_RS04720	TIS1021	TIS1021 transposase	55.3103	8.72451	22.539	2.65969	0.663196	1.74864	0.0803534	0.467868	12.8902	8.72451	22.539	0.567046	0.680379	0	1	1	13.231	8.72451	22.539	0.604741	0.673907	0	1	1
RSUY_RS04725	-	acyl coa dehydrogenase protein	661.776	495.783	772.93	0.416699	0.416396	0	1	1	947.058	495.783	772.93	0.933396	0.414929	0	1	1	987.102	495.783	772.93	0.993125	0.414777	0	1	1
RSUY_RS04730	tauD	putative alpha-ketoglutarate-dependent taurine dioxygenase oxidoreductase protein	696.6	274.638	1081.77	1.34354	0.504566	0	1	1	1506.62	274.638	1081.77	2.45521	0.503222	1.89819	0.0576713	0.285209	1849.21	274.638	1081.77	2.75079	0.503097	2.48619	0.0129121	0.0520852
RSUY_RS04735	-	hypothetical protein	394.842	348.618	717.594	0.185561	0.292813	0	1	1	1013.1	348.618	717.594	1.5389	0.288549	0.134796	0.892773	1	1113.82	348.618	717.594	1.67552	0.288302	0.608822	0.542643	1
RSUY_RS04740	-	hypothetical protein	225.964	561.331	392.107	-1.31192	0.312963	0	1	1	367.84	561.331	392.107	-0.60998	0.306888	0	1	1	413.293	561.331	392.107	-0.442091	0.306208	0	1	1
RSUY_RS04745	-	ABC transporter ATP-binding protein	305.799	812.646	620.984	-1.40491	0.308819	0	1	1	575.753	812.646	620.984	-0.497197	0.304032	0	1	1	789.739	812.646	620.984	-0.0412931	0.303373	0	1	1
RSUY_RS04750	-	hypothetical protein	1411.73	653.004	1291.95	1.11165	0.244321	0	1	1	1482.35	653.004	1291.95	1.18282	0.243362	0	1	1	1620.71	653.004	1291.95	1.31162	0.243166	0	1	1
RSUY_RS04755	-	hypothetical protein	240.198	2826.37	992.067	-3.55489	0.244107	-8.41799	3.83013e-17	2.71101e-15	396.294	2826.37	992.067	-2.83434	0.236727	-5.63661	1.73431e-08	4.67644e-07	505.408	2826.37	992.067	-2.48326	0.235636	-4.17278	3.00904e-05	0.000213154
RSUY_RS04760	-	hypothetical protein	2465.45	4034.21	2438.18	-0.710656	0.325635	0	1	1	2076.33	4034.21	2438.18	-0.958253	0.325309	0	1	1	1176.73	4034.21	2438.18	-1.77744	0.325506	-0.852343	0.394024	1
RSUY_RS04765	-	hypothetical protein	9831.64	14358.7	8869.76	-0.546557	0.345729	0	1	1	9422.35	14358.7	8869.76	-0.607768	0.345639	0	1	1	1866.38	14358.7	8869.76	-2.94361	0.345922	-4.17322	3.00327e-05	0.000213154
RSUY_RS04770	-	antioxidant oxidoreductase protein	12083.6	11347.2	8150.19	0.0906669	0.482829	0	1	1	7393.83	11347.2	8150.19	-0.617941	0.482806	0	1	1	1776.18	11347.2	8150.19	-2.67546	0.483005	-2.43364	0.014948	0.0596376
RSUY_RS04775	-	hypothetical protein	821.326	487.789	1690.77	0.752235	0.683144	0	NA	NA	2353.73	487.789	1690.77	2.2704	0.682244	1.12922	NA	NA	3100.22	487.789	1690.77	2.66782	0.682176	1.7119	NA	NA
RSUY_RS04780	gcdH	glutaryl-CoA dehydrogenase oxidoreductase	2280.45	1073.21	2514.54	1.08736	0.121793	0	1	1	3152.53	1073.21	2514.54	1.55456	0.120361	0.453302	0.650331	1	3551.97	1073.21	2514.54	1.72675	0.120158	1.88713	0.0591431	0.197872
RSUY_RS04785	-	putative transcription regulator protein	803.16	572.861	1082.32	0.488341	0.333542	0	1	1	1330.77	572.861	1082.32	1.21568	0.33193	0	1	1	1622.5	572.861	1082.32	1.50163	0.331719	0.00492003	0.996074	1
RSUY_RS04790	-	putative oxygenase oxidoreductase protein	7259.34	327.423	2824.61	4.47009	0.253906	11.6976	1.31087e-31	1.97941e-29	2070.31	327.423	2824.61	2.66054	0.254128	4.56673	4.95392e-06	7.95789e-05	1641.38	327.423	2824.61	2.32561	0.254152	3.2485	0.00116017	0.00608988
RSUY_RS04795	-	hydrolase protein	3213.68	572.425	1595.54	2.48855	0.366068	2.70046	0.00692441	0.057661	1346.08	572.425	1595.54	1.23327	0.366141	0	1	1	1249.99	572.425	1595.54	1.1264	0.366076	0	1	1
RSUY_RS04800	-	hypothetical protein	1346.35	323.543	756.89	2.05575	0.370282	1.50087	0.133388	0.71088	616.781	323.543	756.89	0.930271	0.370335	0	1	1	740.885	323.543	756.89	1.19481	0.369939	0	1	1
RSUY_RS04805	-	transcription regulator protein	315.797	255.005	572.256	0.309334	0.400341	0	1	1	642.435	255.005	572.256	1.33235	0.396666	0	1	1	1075.78	255.005	572.256	2.07615	0.396089	1.45459	0.145784	0.438513
RSUY_RS04810	-	hypothetical protein	84.1086	216.153	189.461	-1.3652	0.544408	0	1	1	249.316	216.153	189.461	0.205663	0.533201	0	1	1	208.264	216.153	189.461	-0.0539887	0.533179	0	1	1
RSUY_RS04815	-	putative monooxygenase oxidoreductase protein	798.091	1076.92	1036.84	-0.430206	0.154192	0	1	1	1055.88	1076.92	1036.84	-0.0283564	0.151043	0	1	1	1216.46	1076.92	1036.84	0.175917	0.150528	0	1	1
RSUY_RS04820	msrA	methionine sulfoxide reductase A	2038.45	912.614	1647.02	1.15825	0.197239	0	1	1	1910.37	912.614	1647.02	1.06588	0.196499	0	1	1	1726.63	912.614	1647.02	0.919986	0.196433	0	1	1
RSUY_RS04825	-	hypothetical protein	328.683	913.864	704.589	-1.47158	0.355659	0	1	1	791.686	913.864	704.589	-0.20724	0.3515	0	1	1	784.125	913.864	704.589	-0.221079	0.351327	0	1	1
RSUY_RS04830	cfa2	putative cyclopropane-fatty-acyl-phospholipid synthase protein	1931.52	1974.35	2560.67	-0.0314297	0.312573	0	1	1	3631.83	1974.35	2560.67	0.87937	0.311823	0	1	1	2704.96	1974.35	2560.67	0.454314	0.311851	0	1	1
RSUY_RS04835	pdxH1	pyridoxamine 5'-phosphate oxidase	1017.44	1167.8	1091.34	-0.199888	0.171374	0	1	1	1063.92	1167.8	1091.34	-0.134189	0.169483	0	1	1	1116.21	1167.8	1091.34	-0.0650429	0.169142	0	1	1
RSUY_RS04840	-	putative hydrolase glycosidase protein	1227.61	6867.71	3197.94	-2.48113	0.220697	-4.44558	8.76565e-06	0.000161416	2400.84	6867.71	3197.94	-1.51628	0.219006	-0.0743215	0.940755	1	2295.61	6867.71	3197.94	-1.58098	0.218932	-0.369903	0.711455	1
RSUY_RS04845	-	putative transmembrane dehydrogenase (small subunit) oxidoreductase protein	189.71	1033.74	420.654	-2.44197	0.328025	-2.87163	0.00408363	0.036777	294.59	1033.74	420.654	-1.81138	0.32128	-0.969171	0.33246	1	164.574	1033.74	420.654	-2.65122	0.322749	-3.56691	0.000361217	0.00206605
RSUY_RS04850	-	putative transmembrane dehydrogenase (large subunit) oxidoreductase protein	1139.01	1696.09	2136.54	-0.571507	0.24289	0	1	1	3084.95	1696.09	2136.54	0.863071	0.241084	0	1	1	2626.11	1696.09	2136.54	0.630741	0.241073	0	1	1
RSUY_RS04855	-	putative oxidoreductase dehydrogenase (cytochrome C subunit) signal peptide protein	390.17	766.26	876.362	-0.967641	0.313045	0	1	1	1213.55	766.26	876.362	0.663189	0.308846	0	1	1	1135.46	766.26	876.362	0.567203	0.308756	0	1	1
RSUY_RS04860	asmA	hypothetical protein	1615.69	3469.69	2474.53	-1.10126	0.144523	0	1	1	2553.56	3469.69	2474.53	-0.442384	0.142709	0	1	1	2259.19	3469.69	2474.53	-0.619039	0.142657	0	1	1
RSUY_RS04865	-	hypothetical protein	1016.63	1737.83	1152.01	-0.773192	0.144489	0	1	1	910.761	1737.83	1152.01	-0.932242	0.14257	0	1	1	942.834	1737.83	1152.01	-0.882315	0.142119	0	1	1
RSUY_RS04870	katGb	peroxidase/catalase oxidoreductase protein	19703.7	14768.4	12242.2	0.415959	0.254743	0	1	1	8567.19	14768.4	12242.2	-0.785608	0.254755	0	1	1	5929.31	14768.4	12242.2	-1.31656	0.25478	0	1	1
RSUY_RS04875	-	hypothetical protein	338.709	555.153	525.369	-0.710695	0.26646	0	1	1	546.12	555.153	525.369	-0.0237047	0.261725	0	1	1	661.494	555.153	525.369	0.252774	0.26108	0	1	1
RSUY_RS04880	-	hypothetical protein	388.719	699.939	628.805	-0.842261	0.194246	0	1	1	646.823	699.939	628.805	-0.113819	0.188523	0	1	1	779.738	699.939	628.805	0.155564	0.187774	0	1	1
RSUY_RS04885	-	putative thioredoxin protein	1097.23	1547.66	1278.13	-0.497623	0.218851	0	1	1	1086.66	1547.66	1278.13	-0.510187	0.217542	0	1	1	1380.98	1547.66	1278.13	-0.164271	0.217112	0	1	1
RSUY_RS04890	fadD2	acyl-CoA synthetase	1858.23	410.467	2319.14	2.17841	0.499789	1.3574	0.174654	0.89635	2928.61	410.467	2319.14	2.83452	0.499334	2.67259	0.0075268	0.0522951	4079.25	410.467	2319.14	3.3126	0.499253	3.63063	0.000282731	0.00164836
RSUY_RS04895	-	aankyrin repeat-containing protein	295.656	550.952	521.027	-0.895199	0.388881	0	1	1	651.54	550.952	521.027	0.241691	0.384749	0	1	1	585.959	550.952	521.027	0.0885757	0.384655	0	1	1
RSUY_RS04900	-	hypothetical protein	2254.15	1017.53	1659.49	1.14687	0.153614	0	1	1	1929.38	1017.53	1659.49	0.92334	0.152841	0	1	1	1436.89	1017.53	1659.49	0.498052	0.15295	0	1	1
RSUY_RS04905	#N/A	#N/A	640.89	103.501	221.815	2.63008	0.526115	2.14796	0.0317168	0.21129	85.7034	103.501	221.815	-0.271735	0.530734	0	1	1	57.1672	103.501	221.815	-0.855194	0.532257	0	1	1
RSUY_RS04910	fkpA	FKBP-type peptidyl-prolyl cis-trans isomerase	2121.36	1819	1328.61	0.221362	0.277376	0	1	1	707.237	1819	1328.61	-1.3628	0.277824	0	1	1	666.822	1819	1328.61	-1.44762	0.277642	0	1	1
RSUY_RS04915	-	hypothetical protein	2757.69	2116.08	1814.43	0.382801	0.138994	0	1	1	1146.99	2116.08	1814.43	-0.883345	0.139234	0	1	1	1236.97	2116.08	1814.43	-0.774396	0.138809	0	1	1
RSUY_RS04920	-	hypothetical protein	1229.84	2629.12	2048.81	-1.09569	0.331013	0	1	1	1885.35	2629.12	2048.81	-0.479797	0.329987	0	1	1	2450.93	2629.12	2048.81	-0.101326	0.329817	0	1	1
RSUY_RS04925	-	hypothetical protein	148.919	1053.68	471.901	-2.81739	0.427438	-3.08206	0.00205571	0.0205118	305.072	1053.68	471.901	-1.78828	0.420138	-0.686148	0.49262	1	379.93	1053.68	471.901	-1.47181	0.419376	0	1	1
RSUY_RS04930	-	hypothetical protein	276.613	317.546	442.565	-0.196521	0.336973	0	1	1	513.976	317.546	442.565	0.694179	0.332137	0	1	1	662.124	317.546	442.565	1.05955	0.331528	0	1	1
RSUY_RS04935	-	hypothetical protein	40.6958	278.716	97.3924	-2.74543	0.387609	-3.21312	0.00131302	0.013705	32.9673	278.716	97.3924	-3.07836	0.372891	-4.23276	2.30841e-05	0.000321756	37.1903	278.716	97.3924	-2.90675	0.36657	-3.83759	0.000124246	0.000772066
RSUY_RS04940	-	signal peptide protein	859.387	762.821	893.224	0.173288	0.258225	0	1	1	917.383	762.821	893.224	0.266464	0.256718	0	1	1	1033.31	762.821	893.224	0.438114	0.25639	0	1	1
RSUY_RS04945	glnS	glutaminyl-tRNA synthetase	9725.15	11277.5	7318.17	-0.213746	0.296828	0	1	1	4626.58	11277.5	7318.17	-1.28543	0.29683	0	1	1	3643.42	11277.5	7318.17	-1.63007	0.29684	-0.438192	0.661247	1
RSUY_RS04950	-	hypothetical protein	1199.9	823.331	1723.71	0.545215	0.22528	0	1	1	2092.33	823.331	1723.71	1.34541	0.223651	0	1	1	2779.28	823.331	1723.71	1.75498	0.223417	1.14129	0.253748	0.702616
RSUY_RS04955	-	hypothetical protein	898.348	706.004	982.324	0.348152	0.168016	0	1	1	1021.79	706.004	982.324	0.533694	0.165686	0	1	1	1303.15	706.004	982.324	0.884555	0.165082	0	1	1
RSUY_RS04960	-	hypothetical protein	498.203	870.189	876.615	-0.799761	0.263364	0	1	1	975.27	870.189	876.615	0.164671	0.259873	0	1	1	1162.8	870.189	876.615	0.418385	0.259521	0	1	1
RSUY_RS04965	-	putative transmembrane protein	944.792	1677.67	1294.95	-0.825587	0.166602	0	1	1	1136.21	1677.67	1294.95	-0.562001	0.164285	0	1	1	1421.12	1677.67	1294.95	-0.2393	0.163757	0	1	1
RSUY_RS04970	alaS	alanyl-tRNA synthetase	21578.9	22845.2	14547.8	-0.0823833	0.177601	0	1	1	7664.63	22845.2	14547.8	-1.57559	0.177655	-0.425491	0.670479	1	6102.39	22845.2	14547.8	-1.90444	0.177664	-2.27645	0.0228192	0.087233
RSUY_RS04975	-	putative peptidase m, neutral zinc metallopeptidases, zinc-binding site; protein	284.806	124.286	166.397	1.19248	0.305723	0	1	1	125.946	124.286	166.397	0.0196347	0.306297	0	1	1	130.55	124.286	166.397	0.0721323	0.304767	0	1	1
RSUY_RS04980	-	protein of unknown function duf1016	1556.25	792.027	1124.18	0.973563	0.278895	0	1	1	1009.4	792.027	1124.18	0.350037	0.278527	0	1	1	1139.04	792.027	1124.18	0.52438	0.278251	0	1	1
RSUY_RS04985	-	putative purine nucleoside permease protein	542.039	2420.58	1274.2	-2.15344	0.252538	-2.58749	0.00966778	0.076802	1097.02	2420.58	1274.2	-1.14175	0.249158	0	1	1	1037.15	2420.58	1274.2	-1.22272	0.249025	0	1	1
RSUY_RS04990	-	putative purine nucleoside permease protein	754.999	3194.43	1902.42	-2.07743	0.283017	-2.04028	0.0413222	0.266787	1706.92	3194.43	1902.42	-0.904135	0.28078	0	1	1	1953.32	3194.43	1902.42	-0.709587	0.280612	0	1	1
RSUY_RS04995	-	putative ferrisiderophore receptor signal peptide protein	4196.55	1460.89	2916.31	1.52231	0.25604	0.0871516	0.930551	1	2621.88	1460.89	2916.31	0.843669	0.255908	0	1	1	3385.94	1460.89	2916.31	1.2126	0.255752	0	1	1
RSUY_RS05000	-	putative lipoprotein transmembrane	1019.41	633.447	829.666	0.686683	0.355283	0	1	1	776.089	633.447	829.666	0.292786	0.354661	0	1	1	889.718	633.447	829.666	0.489853	0.354367	0	1	1
RSUY_RS05005	-	putative stomatin-like transmembrane protein	481.636	142.781	841.797	1.75469	0.45609	0.558417	0.57656	1	1343.2	142.781	841.797	3.23268	0.453801	3.81815	0.000134456	0.00154828	1399.57	142.781	841.797	3.292	0.453703	3.94971	7.82448e-05	0.000504886
RSUY_RS05010	-	hypothetical protein	357.015	632.756	745.712	-0.823867	0.528503	0	1	1	900.929	632.756	745.712	0.509559	0.525897	0	1	1	1092.15	632.756	745.712	0.787229	0.525702	0	1	1
RSUY_RS05015	-	transcription regulator protein	457.444	480.315	619.235	-0.0707429	0.387965	0	1	1	679.868	480.315	619.235	0.500963	0.385643	0	1	1	859.313	480.315	619.235	0.838861	0.38526	0	1	1
RSUY_RS05020	-	hypothetical protein	452.551	784.283	861.3	-0.791701	0.443281	0	1	1	1002.88	784.283	861.3	0.354512	0.440909	0	1	1	1205.49	784.283	861.3	0.619978	0.440704	0	1	1
RSUY_RS05025	-	hypothetical protein	476.739	516.548	611.061	-0.114431	0.261768	0	1	1	689.152	516.548	611.061	0.415578	0.258514	0	1	1	761.806	516.548	611.061	0.560066	0.258103	0	1	1
RSUY_RS05030	-	4-oxalocrotonate tautomerase	349.841	524.608	269.976	-0.587977	0.328183	0	1	1	139.048	524.608	269.976	-1.916	0.329258	-1.26343	0.206434	0.809618	66.406	524.608	269.976	-2.98238	0.333865	-4.44006	8.99318e-06	6.98784e-05
RSUY_RS05035	ltaA	low specificity L-threonine aldolase protein	1449.72	2290.73	1561.54	-0.66117	0.155963	0	1	1	1306.47	2290.73	1561.54	-0.810061	0.154704	0	1	1	1199.25	2290.73	1561.54	-0.933584	0.154561	0	1	1
RSUY_RS05040	-	hypothetical protein	471.475	828.888	563.068	-0.811492	0.158349	0	1	1	506.337	828.888	563.068	-0.71136	0.153859	0	1	1	445.57	828.888	563.068	-0.89594	0.153634	0	1	1
RSUY_RS05045	-	hypothetical protein	1168.43	1368.1	995.854	-0.228506	0.299217	0	1	1	818.092	1368.1	995.854	-0.741737	0.298666	0	1	1	628.797	1368.1	995.854	-1.12143	0.298756	0	1	1
RSUY_RS05050	sorB	sulfite:cytochrome C oxidoreductase subunit B	359.761	330.685	592.921	0.127029	0.307726	0	1	1	809.015	330.685	592.921	1.29037	0.303418	0	1	1	872.225	330.685	592.921	1.39888	0.303142	0	1	1
RSUY_RS05055	sorAa	sulfite:cytochrome C oxidoreductase subunit A	2156.4	1904.3	1920.42	0.179122	0.229859	0	1	1	2051.22	1904.3	1920.42	0.107208	0.22925	0	1	1	1569.75	1904.3	1920.42	-0.278745	0.2293	0	1	1
RSUY_RS05060	-	hypothetical protein	2690.13	987.4	1544.98	1.44544	0.225169	0	1	1	1475.67	987.4	1544.98	0.579791	0.225041	0	1	1	1026.71	987.4	1544.98	0.0564963	0.225205	0	1	1
RSUY_RS05065	-	universal stress protein (usp)	432.4	127.825	624.712	1.7584	0.350682	0.736859	0.461208	1	880.915	127.825	624.712	2.78342	0.347618	3.69205	0.000222452	0.00240503	1057.71	127.825	624.712	3.04731	0.347323	4.45497	8.39051e-06	6.55328e-05
RSUY_RS05070	-	hypothetical transmembrane protein	660.152	3698.17	1686.15	-2.48606	0.357329	-2.75954	0.00578837	0.0491805	1562.87	3698.17	1686.15	-1.24267	0.355273	0	1	1	823.396	3698.17	1686.15	-2.16713	0.35557	-1.87622	0.0606244	0.202379
RSUY_RS05075	-	hypothetical protein	561.755	321.439	704.442	0.807515	0.254938	0	1	1	912.987	321.439	704.442	1.50564	0.251948	0.0223943	0.982133	1	1021.59	321.439	704.442	1.66771	0.251618	0.666527	0.505074	1
RSUY_RS05080	gst1	glutathione S-transferase protein	1333.16	3552.57	1904.57	-1.41374	0.253669	0	1	1	1354.67	3552.57	1904.57	-1.39091	0.25272	0	1	1	1377.86	3552.57	1904.57	-1.36644	0.252561	0	1	1
RSUY_RS05085	-	putative endoglucanase protein	1480.95	4949.99	3257.63	-1.74101	0.531709	-0.453268	0.650356	1	5419.95	4949.99	3257.63	0.130845	0.531038	0	1	1	1179.65	4949.99	3257.63	-2.06908	0.531321	-1.07107	0.284139	0.777735
RSUY_RS05095	RipS5	hypothetical protein type III effector RipS5	434.895	79.7586	481.479	2.44831	0.256779	3.69311	0.000221527	0.00283479	605.879	79.7586	481.479	2.92593	0.253209	5.63143	1.78721e-08	4.79058e-07	805.383	79.7586	481.479	3.33649	0.252493	7.27344	3.50456e-13	7.11913e-12
RSUY_RS05100	-	putative bacteriophage mu gp30-like protein	721.916	142.68	827.418	2.33854	0.317906	2.63771	0.00834685	0.0679299	1044.05	142.68	827.418	2.87031	0.316135	4.33455	1.46056e-05	0.000215517	1401.02	142.68	827.418	3.29458	0.315798	5.6827	1.32587e-08	1.5283e-07
RSUY_RS05105	-	putative mu-like prophage flumu protein gp29	644.69	230.711	651.411	1.48152	0.374248	0	1	1	759.989	230.711	651.411	1.71912	0.372753	0.587856	0.556629	1	970.253	230.711	651.411	2.07155	0.372391	1.5348	0.124833	0.381833
RSUY_RS05110	-	putative phage uncharacterized protein, c- terminal	676.905	114.191	641.394	2.5668	0.304277	3.50602	0.000454869	0.00538004	811.999	114.191	641.394	2.82974	0.302503	4.39579	1.1037e-05	0.000167217	962.482	114.191	641.394	3.07502	0.302146	5.21278	1.8603e-07	1.83596e-06
RSUY_RS05115	-	putative dna-binding protein	102.934	36.6208	98.7149	1.48466	0.440435	0	1	1	117.825	36.6208	98.7149	1.68354	0.432604	0.424262	0.671375	1	137.479	36.6208	98.7149	1.90642	0.430939	0.943101	0.345629	0.923173
RSUY_RS05120	-	hypothetical transmembrane protein	72.0282	23.6111	84.2934	1.6144	0.475807	0.240433	0.809994	1	130.551	23.6111	84.2934	2.46646	0.462785	2.08835	0.0367666	0.19875	110.983	23.6111	84.2934	2.23152	0.462655	1.58113	0.113849	0.353001
RSUY_RS05125	-	Hypothetical Protein	78.7476	36.22	63.9248	1.11438	0.441838	0	1	1	56.0922	36.22	63.9248	0.630863	0.43611	0	1	1	84.6396	36.22	63.9248	1.22626	0.430697	0	1	1
RSUY_RS05130	-	putative lytic transglycosylase, catalytic protein	305.928	52.5457	347.938	2.54186	0.441469	2.35998	0.0182759	0.132464	532.856	52.5457	347.938	3.34005	0.438212	4.19899	2.68104e-05	0.000363728	500.422	52.5457	347.938	3.24934	0.438063	3.99335	6.51463e-05	0.000425848
RSUY_RS05135	-	putative phage-related protein	208.598	57.6801	149.586	1.85618	0.385791	0.923239	0.355882	1	164.426	57.6801	149.586	1.51303	0.382839	0.0340389	0.972846	1	167.642	57.6801	149.586	1.54066	0.381967	0.106459	0.915218	1
RSUY_RS05140	-	putative lipocalin; protein	2962.18	3927.08	1927.15	-0.407074	0.485267	0	1	1	749.1	3927.08	1927.15	-2.39029	0.485644	-1.83322	0.0667701	0.321092	70.2381	3927.08	1927.15	-5.80549	0.491844	-8.75377	2.06345e-18	7.30269e-17
RSUY_RS05145	-	putative helix-turn-helix motif protein	1996.61	2816.64	1458.34	-0.4968	0.602258	0	1	1	703.335	2816.64	1458.34	-2.00174	0.602439	-0.832854	0.404927	1	316.756	2816.64	1458.34	-3.15247	0.603011	-2.74036	0.00613719	0.0266563
RSUY_RS05150	-	putative phage-related dna-binding protein	62.6853	18.497	96.7317	1.74979	0.431881	0.578379	0.563008	1	105.067	18.497	96.7317	2.50641	0.415585	2.42168	0.0154489	0.0962637	200.677	18.497	96.7317	3.4411	0.411793	4.71376	2.43182e-06	2.06295e-05
RSUY_RS05155	-	hypothetical transmembrane protein	350.238	142.198	400.389	1.30077	0.300534	0	1	1	474.197	142.198	400.389	1.73822	0.296799	0.802618	0.422196	1	634.924	142.198	400.389	2.15949	0.296009	2.22796	0.0258835	0.0973854
RSUY_RS05160	-	mua-transposase/repressor protein ci-related protein (partial sequence)	826.883	337.154	1364.46	1.29559	0.422583	0	1	1	2022.58	337.154	1364.46	2.58433	0.421187	2.57447	0.0100394	0.0673757	2271.22	337.154	1364.46	2.75159	0.421097	2.97221	0.00295666	0.0140542
RSUY_RS05165	-	putative lambda repressor-like, dna-binding; protein	563.417	117.609	770.375	2.26366	0.337463	2.26294	0.0236396	0.164481	1125.21	117.609	770.375	3.25831	0.335038	5.24808	1.53689e-07	3.34716e-06	1275.27	117.609	770.375	3.43888	0.33483	5.79066	7.01114e-09	8.46945e-08
RSUY_RS05170	-	Hypothetical Protein	5.39697	13.8777	6.97561	-1.39847	1.01602	0	1	1	2.00197	13.8777	6.97561	-2.80942	1.04816	-1.24925	0.211573	0.82292	6.62577	13.8777	6.97561	-1.06413	0.936911	0	1	1
RSUY_RS05175	-	Hypothetical Protein	38.3148	57.0222	72.8117	-0.552437	0.65716	0	1	1	96.8705	57.0222	72.8117	0.763098	0.637847	0	1	1	99.0393	57.0222	72.8117	0.79488	0.636947	0	1	1
RSUY_RS05180	-	conserved hypothetical protein	200.634	122.575	290.699	0.714699	0.531525	0	1	1	410.215	122.575	290.699	1.74177	0.527176	0.458614	0.646512	1	429.372	122.575	290.699	1.80755	0.526894	0.58371	0.559416	1
RSUY_RS05185	-	conserved hypothetical protein	316.865	116.069	348.384	1.454	0.285529	0	1	1	432.719	116.069	348.384	1.89905	0.281184	1.41919	0.155845	0.649473	527.882	116.069	348.384	2.18592	0.280414	2.44608	0.0144417	0.0578434
RSUY_RS05190	-	dna-binding protein hu-beta (ns1) (hu-1)	611.017	475.886	339.931	0.35995	0.543226	0	1	1	184.812	475.886	339.931	-1.36458	0.544289	0	1	1	88.0107	475.886	339.931	-2.4348	0.546409	-1.71081	0.087117	0.278701
RSUY_RS05195	-	hypothetical transmembrane protein	358.211	99.5614	479.706	1.84828	0.467248	0.745396	0.456033	1	712.138	99.5614	479.706	2.83721	0.464496	2.87884	0.00399146	0.0299359	748.912	99.5614	479.706	2.9098	0.464308	3.03635	0.00239463	0.0116018
RSUY_RS05200	-	conserved hypothetical protein	210.328	91.2139	257.281	1.20936	0.345747	0	1	1	361.792	91.2139	257.281	1.98883	0.339721	1.43892	0.150174	0.630481	365.791	91.2139	257.281	2.0045	0.339291	1.48692	0.137036	0.413024
RSUY_RS05205	-	hypothetical protein	266.383	35.1402	288.373	2.92567	0.284962	5.00302	5.64395e-07	1.23512e-05	331.405	35.1402	288.373	3.23858	0.280055	6.20799	5.36669e-10	1.91426e-08	520.563	35.1402	288.373	3.89044	0.278569	8.58113	9.39435e-18	3.09609e-16
RSUY_RS05210	-	hypothetical transmembrane protein	1003.69	3197.85	1205.84	-1.67253	0.569645	-0.302871	0.761988	1	384.586	3197.85	1205.84	-3.05586	0.569908	-2.73002	0.00633298	0.0447557	237.239	3197.85	1205.84	-3.75256	0.570358	-3.94939	7.83521e-05	0.000504886
RSUY_RS05215	-	tpr domain protein	1890.07	7295.91	2594.57	-1.94934	0.454327	-0.989015	0.322656	1	869.05	7295.91	2594.57	-3.06965	0.454356	-3.45468	0.000550943	0.00535574	323.261	7295.91	2594.57	-4.49636	0.455254	-6.58173	4.65001e-11	7.22042e-10
RSUY_RS05220	-	putative mu phage/prophage-related protein	591.637	117.482	781.886	2.3322	0.581344	1.43152	0.152283	0.798426	1154.39	117.482	781.886	3.29557	0.580013	3.09574	0.00196323	0.0158528	1264.04	117.482	781.886	3.42647	0.579906	3.32203	0.000893641	0.00480213
RSUY_RS05225	-	hypothetical protein	421.455	138.479	492.664	1.60755	0.352735	0.304891	0.760449	1	673.01	138.479	492.664	2.28149	0.349874	2.23364	0.0255066	0.145877	737.71	138.479	492.664	2.41387	0.349571	2.61425	0.0089423	0.0377527
RSUY_RS05230	-	Hypothetical protein	29.3079	50.8637	24.4128	-0.813156	0.611515	0	1	1	13.0652	50.8637	24.4128	-1.96013	0.613838	-0.749592	0.4535	1	4.4145	50.8637	24.4128	-3.53072	0.664416	-3.0564	0.00224009	0.0108997
RSUY_RS05235	-	hypothetical protein	135.111	55.9757	220.42	1.2759	0.44363	0	1	1	353.734	55.9757	220.42	2.65811	0.435361	2.66011	0.00781143	0.0539418	336.861	55.9757	220.42	2.58741	0.435112	2.49916	0.012449	0.0503966
RSUY_RS05240	-	hypothetical protein	114.868	31.6539	129.627	1.87196	0.395132	0.941346	0.346527	1	175.634	31.6539	129.627	2.47196	0.386035	2.5178	0.0118091	0.076313	196.351	31.6539	129.627	2.63263	0.384918	2.94252	0.00325548	0.0152664
RSUY_RS05245	gpl	putative bacteriophage tail sheath protein	753.208	272.414	1007.08	1.46985	0.310148	0	1	1	1415.04	272.414	1007.08	2.37691	0.308213	2.84514	0.00443913	0.032912	1587.66	272.414	1007.08	2.54292	0.308038	3.38568	0.000710011	0.00385654
RSUY_RS05250	-	Conserved hypothetical protein	159.558	77.9385	189.626	1.03365	0.318262	0	1	1	251.727	77.9385	189.626	1.69074	0.309905	0.615471	0.538244	1	269.28	77.9385	189.626	1.78806	0.309058	0.932069	0.351301	0.933369
RSUY_RS05255	-	hypothetical protein	70.1095	35.1206	70.4488	1.01017	0.40103	0	1	1	83.493	35.1206	70.4488	1.24873	0.388298	0	1	1	93.0722	35.1206	70.4488	1.4065	0.385972	0	1	1
RSUY_RS05260	-	Hypothetical protein	331.545	114.765	351.761	1.53274	0.323602	0.101174	0.919412	1	511.308	114.765	351.761	2.15483	0.319704	2.04825	0.0405354	0.214016	449.424	114.765	351.761	1.96855	0.319599	1.46607	0.14263	0.429491
RSUY_RS05265	-	phage tail tape measure protein tp901, core region	1278.02	176.973	1619.77	2.85217	0.433354	3.12025	0.00180698	0.0182715	2413.37	176.973	1619.77	3.76867	0.432536	5.24505	1.56236e-07	3.38437e-06	2610.71	176.973	1619.77	3.88205	0.43247	5.50801	3.6292e-08	3.93308e-07
RSUY_RS05270	-	putative dna circulation protein	610.09	175.96	796.147	1.79441	0.407514	0.722445	0.470021	1	1113.84	175.96	796.147	2.6614	0.405713	2.86263	0.00420147	0.0313037	1284.7	175.96	796.147	2.86726	0.405531	3.37152	0.000747554	0.00405074
RSUY_RS05275	-	putative bacteriophage tail protein	461.299	198.196	603.659	1.21987	0.468889	0	1	1	822.73	198.196	603.659	2.05284	0.466837	1.18422	0.236327	0.894372	932.413	198.196	603.659	2.23335	0.466632	1.57157	0.11605	0.3586
RSUY_RS05280	-	probable phage baseplate assembly protein	516.474	238.567	498.725	1.11462	0.243692	0	1	1	547.643	238.567	498.725	1.19904	0.241047	0	1	1	692.216	238.567	498.725	1.53709	0.240285	0.154348	0.877335	1
RSUY_RS05285	-	probable bacteriophage protein	1114.67	457.802	1400.01	1.28545	0.265904	0	1	1	1813.85	457.802	1400.01	1.98609	0.264459	1.83806	0.066054	0.317986	2213.73	457.802	1400.01	2.27347	0.264264	2.9269	0.00342355	0.0159227
RSUY_RS05290	-	putative bacteriophage protein	245.207	185.242	382.201	0.408227	0.434426	0	1	1	514.379	185.242	382.201	1.47273	0.430034	0	1	1	583.975	185.242	382.201	1.65571	0.429677	0.362398	0.717055	1
RSUY_RS05295	-	putative tail fiber protein	467.292	355.973	505.545	0.393767	0.281222	0	1	1	520.581	355.973	505.545	0.548686	0.278589	0	1	1	678.336	355.973	505.545	0.930598	0.277856	0	1	1
RSUY_RS05305	TIS1021	TIS1021 transposase	81.3475	14.3844	33.7722	2.50011	0.761276	1.31373	0.188938	0.953108	23.0097	14.3844	33.7722	0.678757	0.768047	0	1	1	16.3474	14.3844	33.7722	0.188214	0.770701	0	1	1
RSUY_RS05315	-	putative pirin-like protein	598.727	131.345	1062.31	2.19003	0.453972	1.51999	0.128514	0.688723	1574	131.345	1062.31	3.58213	0.452147	4.60498	4.12496e-06	6.77031e-05	1945.18	131.345	1062.31	3.88758	0.452012	5.28211	1.27706e-07	1.28272e-06
RSUY_RS05320	-	NADH-dependent flavin oxidoreductase oxidoreductase protein	476.071	352.428	938.299	0.435295	0.530552	0	1	1	1323	352.428	938.299	1.90804	0.528563	0.771983	0.440124	1	1601.7	352.428	938.299	2.18382	0.528432	1.29405	0.195648	0.563794
RSUY_RS05325	-	oxidoreductase protein	508.029	187.24	956.628	1.44111	0.553999	0	1	1	1337.04	187.24	956.628	2.83542	0.552236	2.4182	0.0155973	0.0969216	1794.2	187.24	956.628	3.25972	0.552085	3.1874	0.00143557	0.00738991
RSUY_RS05330	-	transcription regulator protein	1286.73	540.879	1588.89	1.2518	0.201338	0	1	1	1963.41	540.879	1588.89	1.86009	0.19973	1.80288	0.0714067	0.340139	2564.55	540.879	1588.89	2.24542	0.199458	3.73721	0.000186071	0.00111939
RSUY_RS05335	-	putative transcription regulator protein	496.977	356.394	468.563	0.475633	0.252509	0	1	1	458.777	356.394	468.563	0.36448	0.250169	0	1	1	562.103	356.394	468.563	0.657763	0.249344	0	1	1
RSUY_RS05340	-	hypothetical protein	472.6	446.974	581.517	0.0813477	0.173548	0	1	1	650.523	446.974	581.517	0.541212	0.168709	0	1	1	755.969	446.974	581.517	0.75822	0.167944	0	1	1
RSUY_RS05345	-	-	201.945	86.3368	296.487	1.22952	0.31498	0	1	1	329.309	86.3368	296.487	1.93118	0.308239	1.39886	0.161855	0.668373	568.356	86.3368	296.487	2.71883	0.306745	3.97342	7.08466e-05	0.000458479
RSUY_RS05350	-	putative transmembrane protein	3935.42	4974.51	5277.87	-0.337416	0.158915	0	1	1	5703.16	4974.51	5277.87	0.197261	0.158265	0	1	1	6498.39	4974.51	5277.87	0.385574	0.158176	0	1	1
RSUY_RS05355	-	hydrolase protein	1333.61	1891.81	1454.08	-0.504391	0.248745	0	1	1	1208.76	1891.81	1454.08	-0.646357	0.247881	0	1	1	1382.14	1891.81	1454.08	-0.452954	0.247613	0	1	1
RSUY_RS05360	ubiG	3-demethylubiquinone-9 3-methyltransferase	4457.85	3282.95	2743.1	0.44109	0.346674	0	1	1	1667.02	3282.95	2743.1	-0.977701	0.346783	0	1	1	1564.6	3282.95	2743.1	-1.06913	0.346723	0	1	1
RSUY_RS05365	-	outer membrane lipoprotein transmembrane	7164.59	8811.34	6740.51	-0.298626	0.412089	0	1	1	8794.04	8811.34	6740.51	-0.00283037	0.411963	0	1	1	2192.06	8811.34	6740.51	-2.00707	0.412149	-1.2303	0.218585	0.617326
RSUY_RS05370	-	signal peptide protein	315098	165348	132953	0.930292	0.42537	0	1	1	47048.2	165348	132953	-1.81329	0.42538	-0.736496	0.461429	1	4316.13	165348	132953	-5.25962	0.425496	-8.83586	9.93337e-19	3.62888e-17
RSUY_RS05375	gyrA	DNA gyrase subunit A	44854.5	27324.6	22945.7	0.715008	0.335439	0	1	1	12380.9	27324.6	22945.7	-1.14208	0.335469	0	1	1	7222.73	27324.6	22945.7	-1.91958	0.335498	-1.25061	0.211078	0.598738
RSUY_RS05380	-	signal peptide protein	72559.7	52301.6	34828.6	0.472288	0.383755	0	1	1	12755.4	52301.6	34828.6	-2.03575	0.383792	-1.39594	0.162732	0.671379	1697.62	52301.6	34828.6	-4.94527	0.384101	-8.96969	2.97343e-19	1.18155e-17
RSUY_RS05385	serC	phosphoserine aminotransferase	12393.1	5865.78	5984.85	1.07902	0.340343	0	1	1	3499.54	5865.78	5984.85	-0.745137	0.340443	0	1	1	2180.95	5865.78	5984.85	-1.42734	0.340522	0	1	1
RSUY_RS05390	pheA	bifunctional chorismate mutase/prephenate dehydratase	6090.98	6054.33	4290.49	0.00836673	0.191603	0	1	1	3243.87	6054.33	4290.49	-0.900149	0.19155	0	1	1	1772.77	6054.33	4290.49	-1.77198	0.19179	-1.41811	0.156158	0.465085
RSUY_RS05395	hisC2	histidinol-phosphate aminotransferase	4440.8	3226.13	3238.75	0.460855	0.193357	0	1	1	2767.78	3226.13	3238.75	-0.220962	0.193192	0	1	1	2520.29	3226.13	3238.75	-0.356127	0.193142	0	1	1
RSUY_RS05400	tyrA	putative prephenate dehydrogenase oxidoreductase protein	2073.13	2919.89	1819.27	-0.494318	0.159818	0	1	1	1115.15	2919.89	1819.27	-1.38861	0.159618	0	1	1	1168.9	2919.89	1819.27	-1.32086	0.159273	0	1	1
RSUY_RS05405	aroA	3-phosphoshikimate 1-carboxyvinyltransferase	3359.64	4802.15	2967.78	-0.515568	0.214903	0	1	1	1721.58	4802.15	2967.78	-1.47996	0.214847	0	1	1	1987.76	4802.15	2967.78	-1.27256	0.214624	0	1	1
RSUY_RS05410	cmk	cytidylate kinase protein	15730.1	10741.5	7668.07	0.550175	0.28167	0	1	1	2437.54	10741.5	7668.07	-2.13973	0.281956	-2.26889	0.023275	0.136046	1763.14	10741.5	7668.07	-2.60695	0.282017	-3.92512	8.66852e-05	0.000555317
RSUY_RS05415	rpsA	30S ribosomal protein S1	381258	173393	146929	1.13671	0.4349	0	1	1	26510	173393	146929	-2.70944	0.434922	-2.78082	0.00542221	0.0390447	6555.63	173393	146929	-4.72517	0.434981	-7.41452	1.22071e-13	2.64584e-12
RSUY_RS05420	ihfB	integration host factor subunit beta	33958.9	20693.6	15014.1	0.714584	0.300966	0	1	1	3770.72	20693.6	15014.1	-2.45627	0.301163	-3.17527	0.00149698	0.0123073	1633.31	20693.6	15014.1	-3.66336	0.301395	-7.17782	7.08293e-13	1.35383e-11
RSUY_RS05425	-	hypothetical protein	2400.24	1315.32	1212.16	0.867125	0.297937	0	1	1	671.096	1315.32	1212.16	-0.970822	0.298539	0	1	1	461.975	1315.32	1212.16	-1.50944	0.29883	-0.0315789	0.974808	1
RSUY_RS05430	-	hypothetical protein	6396	3759.08	3711.16	0.766422	0.193176	0	1	1	2544.52	3759.08	3711.16	-0.562971	0.193275	0	1	1	2145.02	3759.08	3711.16	-0.809421	0.193264	0	1	1
RSUY_RS05435	ugd	UDP-glucose 6-dehydrogenase	9488.46	5723.88	5047.33	0.729	0.240359	0	1	1	2934.18	5723.88	5047.33	-0.964027	0.240504	0	1	1	2042.78	5723.88	5047.33	-1.48649	0.240581	0	1	1
RSUY_RS05440	rfaE	ADP-heptose synthase protein	2706.16	3594.73	2125.51	-0.410152	0.237587	0	1	1	1258.15	3594.73	2125.51	-1.5146	0.237614	-0.061444	0.951006	1	943.024	3594.73	2125.51	-1.93069	0.237714	-1.81178	0.0700206	0.230104
RSUY_RS05445	rfaD	ADP-L-glycero-D-manno-heptose-6-epimeraseprotein	8363.9	4285.92	4124.89	0.964437	0.418376	0	1	1	2328.85	4285.92	4124.89	-0.879976	0.418501	0	1	1	1520.9	4285.92	4124.89	-1.49467	0.41858	0	1	1
RSUY_RS05450	-	putative ComEA-related signal peptide protein	1407.11	903.716	837.735	0.636836	0.200056	0	1	1	549.781	903.716	837.735	-0.71712	0.200539	0	1	1	490.336	903.716	837.735	-0.882099	0.200347	0	1	1
RSUY_RS05455	cysM	cysteine synthase B	6171.44	3419.52	3563.69	0.851536	0.256068	0	1	1	2451.88	3419.52	3563.69	-0.479867	0.256146	0	1	1	2211.92	3419.52	3563.69	-0.628476	0.256107	0	1	1
RSUY_RS05460	mltB	putative membrane-bound lytic murein transglycosylase B protein	1864.68	3293.61	2186.23	-0.820677	0.186471	0	1	1	1754.46	3293.61	2186.23	-0.908566	0.185613	0	1	1	1832.18	3293.61	2186.23	-0.846057	0.185428	0	1	1
RSUY_RS05470	TIS1021	TIS1021 transposase	2582.12	1131.33	1084.56	1.19027	0.592342	0	1	1	463.534	1131.33	1084.56	-1.28725	0.593002	0	1	1	161.279	1131.33	1084.56	-2.81024	0.594454	-2.20411	0.0275163	0.102856
RSUY_RS05475	-	Hypothetical Protein	76.4888	12.6573	32.2947	2.58397	0.668617	1.62121	0.104972	0.585617	28.7244	12.6573	32.2947	1.18201	0.671807	0	1	1	11.3085	12.6573	32.2947	-0.161667	0.688146	0	1	1
RSUY_RS05480	-	probable n-6 adenine-specific dna methylase; protein	526.145	116.736	244.601	2.16865	0.394966	1.69294	0.0904672	0.520733	237.234	116.736	244.601	1.0234	0.395139	0	1	1	98.2866	116.736	244.601	-0.247838	0.39821	0	1	1
RSUY_RS05490	-	probable helix-turn-helix domain transcription regulator protein	1507.92	791.458	717.549	0.929476	0.56828	0	1	1	428.511	791.458	717.549	-0.885168	0.568764	0	1	1	142.309	791.458	717.549	-2.47531	0.570535	-1.70947	0.0873642	0.279294
RSUY_RS05495	-	probable type II restriction enzyme (endonuclease) protein	274.642	127.467	186.63	1.10274	0.443881	0	1	1	250.475	127.467	186.63	0.97494	0.441498	0	1	1	93.9361	127.467	186.63	-0.440021	0.444649	0	1	1
RSUY_RS05505	-	putative replication primase protein	1933.5	413.509	714.824	2.22471	0.494656	1.46509	0.142897	0.754455	383.808	413.509	714.824	-0.107464	0.49555	0	1	1	128.474	413.509	714.824	-1.68643	0.497788	-0.374516	0.708021	1
RSUY_RS05510	-	conserved hypothetical protein	1711.78	950.144	835.488	0.848124	0.36716	0	1	1	393.581	950.144	835.488	-1.27163	0.368201	0	1	1	286.449	950.144	835.488	-1.73005	0.368474	-0.624344	0.532402	1
RSUY_RS05515	-	conserved hypothetical protein	3676.72	2296.26	1732.79	0.678782	0.436544	0	1	1	741.158	2296.26	1732.79	-1.63147	0.437063	-0.300807	0.763562	1	217.046	2296.26	1732.79	-3.4033	0.438694	-4.33856	1.43422e-05	0.000108646
RSUY_RS05520	-	putative helicase-like protein	8254.85	4969.73	3712.71	0.731947	0.468492	0	1	1	1347.23	4969.73	3712.71	-1.88319	0.468795	-0.817402	0.413699	1	279.048	4969.73	3712.71	-4.15472	0.470169	-5.64632	1.63914e-08	1.85633e-07
RSUY_RS05525	-	hypothetical truncated protein (n-terminal fragment)	8499.45	4055.65	3553.22	1.06734	0.514566	0	1	1	1353.51	4055.65	3553.22	-1.58324	0.514844	-0.161686	0.871553	1	304.272	4055.65	3553.22	-3.73654	0.515958	-4.33474	1.45934e-05	0.00011018
RSUY_RS05530	-	hypothetical protein	10821.4	8276.23	5668.94	0.386763	0.496591	0	1	1	3333.17	8276.23	5668.94	-1.31209	0.496653	0	1	1	244.932	8276.23	5668.94	-5.07865	0.498448	-7.17959	6.99214e-13	1.34213e-11
RSUY_RS05535	-	probable site-specific recombinase protein	2842.51	1132.7	1308.23	1.32705	0.517555	0	1	1	967.864	1132.7	1308.23	-0.226834	0.517722	0	1	1	289.859	1132.7	1308.23	-1.96634	0.518742	-0.898974	0.368666	0.970964
RSUY_RS05545	-	recombination factor protein RarA	6696.01	6531.86	4829.94	0.0354802	0.22533	0	1	1	3395.14	6531.86	4829.94	-0.944016	0.225307	0	1	1	2696.75	6531.86	4829.94	-1.27626	0.225323	0	1	1
RSUY_RS05550	#N/A	#N/A	207.175	197.458	104.663	0.0671199	0.802178	0	1	1	12.6473	197.458	104.663	-3.96217	0.826713	-2.97826	0.00289885	0.0225632	1.37004	197.458	104.663	-7.164	0.993067	-5.70355	1.17341e-08	1.356e-07
RSUY_RS05555	-	putative dna-invertase/recombinase protein	4922.18	618.583	1619.02	2.99221	0.514012	2.90306	0.00369534	0.0337497	731.87	618.583	1619.02	0.242718	0.514543	0	1	1	203.436	618.583	1619.02	-1.60429	0.516063	-0.202095	0.839843	1
RSUY_RS05560	-	conserved hypothetical protein	818.784	686.299	723.655	0.25361	0.365505	0	1	1	626.822	686.299	723.655	-0.130745	0.364743	0	1	1	762.714	686.299	723.655	0.152505	0.364336	0	1	1
RSUY_RS05565	-	probable bacteriophage protein	1081.96	484.146	1302	1.16096	0.259731	0	1	1	1682.99	484.146	1302	1.79735	0.258235	1.15148	0.249535	0.934065	1958.92	484.146	1302	2.01637	0.258041	2.00112	0.0453795	0.159356
RSUY_RS05570	-	hypothetical protein	15.4633	14.3282	15.3415	0.0756614	0.642622	0	1	1	14.6188	14.3282	15.3415	0.0232785	0.611365	0	1	1	16.9555	14.3282	15.3415	0.241445	0.601884	0	1	1
RSUY_RS05575	-	putative adsorption transmembrane protein	599.309	191.614	796.252	1.64576	0.418938	0.347931	0.727892	1	1035.99	191.614	796.252	2.43397	0.41719	2.23873	0.0251738	0.144472	1358.1	191.614	796.252	2.82455	0.416942	3.17682	0.00148898	0.00762156
RSUY_RS05580	-	hypothetical transmembrane protein	215.829	155.665	153.515	0.46805	0.351778	0	1	1	133.384	155.665	153.515	-0.223763	0.349982	0	1	1	109.183	155.665	153.515	-0.512571	0.350045	0	1	1
RSUY_RS05585	-	hypothetical transmembrane protein	61.5816	49.2621	34.3382	0.310431	0.757363	0	1	1	20.2796	49.2621	34.3382	-1.2811	0.763171	0	1	1	6.22957	49.2621	34.3382	-2.98272	0.794252	-1.86682	0.061927	0.206271
RSUY_RS05590	-	Hypothetical Protein	83.9732	71.7228	73.8006	0.222603	0.658894	0	1	1	71.759	71.7228	73.8006	-0.000852347	0.654051	0	1	1	67.7473	71.7228	73.8006	-0.0838584	0.653281	0	1	1
RSUY_RS05600	-	hypothetical transmembrane protein	207.029	74.5214	206.265	1.47167	0.500603	0	1	1	243.284	74.5214	206.265	1.70499	0.497127	0.41235	0.680083	1	300.228	74.5214	206.265	2.00848	0.496334	1.02447	0.305614	0.827515
RSUY_RS05605	-	Hypothetical Protein	21.602	4.28261	14.6628	2.30316	0.784281	1.02407	0.305802	1	13.0622	4.28261	14.6628	1.60643	0.77637	0.137083	0.890965	1	19.7044	4.28261	14.6628	2.19988	0.76333	0.916876	0.359207	0.949364
RSUY_RS05610	-	hypothetical protein	5935.26	608.148	2010.66	3.28678	0.621485	2.87501	0.00404012	0.0365304	1163.71	608.148	2010.66	0.936316	0.621722	0	1	1	335.529	608.148	2010.66	-0.857854	0.622471	0	1	1
RSUY_RS05615	-	putative lambda repressor-like, dna-binding; protein	5669.49	2493.68	2743.28	1.18481	0.623922	0	1	1	2084.2	2493.68	2743.28	-0.258772	0.623973	0	1	1	725.766	2493.68	2743.28	-1.78066	0.62428	-0.449573	0.653018	1
RSUY_RS05625	-	hypothetical protein	41.1567	3.39727	49.285	3.61581	0.612171	3.45624	0.000547777	0.0062821	52.1761	3.39727	49.285	3.94442	0.59749	4.09116	4.29225e-05	0.000553957	100.41	3.39727	49.285	4.89037	0.592147	5.72555	1.03098e-08	1.2037e-07
RSUY_RS05635	-	hypothetical protein	529.898	527.442	833.665	0.0083403	0.355139	0	1	1	1038.95	527.442	833.665	0.977742	0.352701	0	1	1	1238.37	527.442	833.665	1.23101	0.352458	0	1	1
RSUY_RS05640	-	cation-efflux system protein	257.593	396.113	614.463	-0.617603	0.627686	0	1	1	802.475	396.113	614.463	1.01828	0.624513	0	1	1	1001.67	396.113	614.463	1.33814	0.624317	0	1	1
RSUY_RS05645	-	transporter protein	2106.88	1048.79	2919.34	1.00665	0.318112	0	1	1	3647.08	1048.79	2919.34	1.79783	0.317457	0.93818	0.348152	1	4874.64	1048.79	2919.34	2.21638	0.317361	2.25731	0.0239888	0.0913188
RSUY_RS05660	-	putative acyl-coa dehydrogenase protein	2309.18	1390.39	1943.7	0.731655	0.241153	0	1	1	1923.95	1390.39	1943.7	0.468698	0.240689	0	1	1	2151.3	1390.39	1943.7	0.629846	0.240525	0	1	1
RSUY_RS05670	-	tryptophan synthase alpha chain protein	1483.57	1713.64	1188.85	-0.208999	0.260391	0	1	1	843.31	1713.64	1188.85	-1.02295	0.260142	0	1	1	714.865	1713.64	1188.85	-1.2613	0.260109	0	1	1
RSUY_RS05675	-	tryptophan synthase beta chain protein	3036.93	3544.52	2526.49	-0.223277	0.220027	0	1	1	1859.58	3544.52	2526.49	-0.930602	0.219829	0	1	1	1664.95	3544.52	2526.49	-1.09014	0.219774	0	1	1
RSUY_RS05680	-	putative amidohydrolase 2 protein	818.424	311.924	1035.22	1.39245	0.303428	0	1	1	1374.21	311.924	1035.22	2.13883	0.301681	2.11758	0.034211	0.187622	1636.33	311.924	1035.22	2.39066	0.301466	2.95443	0.00313247	0.0147813
RSUY_RS05685	-	conserved hypothetical protein	1168.34	356.127	1359.4	1.71506	0.291827	0.736951	0.461152	1	1888.06	356.127	1359.4	2.40638	0.290574	3.11926	0.00181306	0.0147985	2025.07	356.127	1359.4	2.50739	0.290453	3.46833	0.000523695	0.00291442
RSUY_RS05690	TIS1021	TIS1021 transposase	62.0904	10.3275	34.3749	2.5833	0.745298	1.45352	0.14608	0.76947	28.883	10.3275	34.3749	1.48822	0.745627	0	1	1	36.1986	10.3275	34.3749	1.81514	0.741016	0.425286	0.670628	1
RSUY_RS05695	-	Hypothetical protein	103.678	46.1836	72.1296	1.15664	0.451186	0	1	1	62.6568	46.1836	72.1296	0.437272	0.44847	0	1	1	75.9996	46.1836	72.1296	0.716437	0.445165	0	1	1
RSUY_RS05700	-	hypothetical protein	304.887	328.212	204.269	-0.112458	0.32081	0	1	1	103.065	328.212	204.269	-1.67219	0.323374	-0.532468	0.594402	1	80.9099	328.212	204.269	-2.0197	0.323827	-1.60486	0.108525	0.337882
RSUY_RS05705	-	signal peptide protein	839.558	225.093	762.905	1.89914	0.330005	1.20949	0.226474	1	957.223	225.093	762.905	2.08865	0.328732	1.79066	0.0733483	0.34756	1029.75	225.093	762.905	2.19394	0.328519	2.11234	0.0346575	0.12651
RSUY_RS05710	-	transcription regulator protein	2258.03	1480.11	1379.95	0.608789	0.371452	0	1	1	1021.33	1480.11	1379.95	-0.53522	0.371493	0	1	1	760.347	1480.11	1379.95	-0.960958	0.371578	0	1	1
RSUY_RS05715	TIS1021	TIS1021 transposase	69.1613	23.2028	30.3302	1.57362	0.989496	0.0743975	0.940694	1	18.5869	23.2028	30.3302	-0.318135	0.996375	0	1	1	10.3697	23.2028	30.3302	-1.16036	1.0039	0	1	1
RSUY_RS05730	#N/A	#N/A	335.688	167.504	203.195	1.00035	0.501832	0	1	1	163.005	167.504	203.195	-0.0388305	0.501775	0	1	1	146.583	167.504	203.195	-0.191998	0.501488	0	1	1
RSUY_RS05740	-	flagellar hook-associated protein 2 (filament cap protein)	1272.71	1142.12	1440.04	0.158079	0.225256	0	1	1	1630.05	1142.12	1440.04	0.513029	0.223932	0	1	1	1715.27	1142.12	1440.04	0.586548	0.223761	0	1	1
RSUY_RS05745	-	putative signal peptide protein	2560.86	2806.44	2040.33	-0.132069	0.356633	0	1	1	1771.49	2806.44	2040.33	-0.663776	0.356428	0	1	1	1022.55	2806.44	2040.33	-1.45651	0.356626	0	1	1
RSUY_RS05750	-	putative transmembrane protein	1305.04	1109.32	1574.03	0.236079	0.183045	0	1	1	1546.55	1109.32	1574.03	0.479555	0.181532	0	1	1	2335.21	1109.32	1574.03	1.07398	0.181063	0	1	1
RSUY_RS05755	-	putative typeIphosphodiesterase/nucleotide pyrophosphatase protein	1223.51	663.899	2418.79	0.882703	0.464859	0	1	1	3206.97	663.899	2418.79	2.27196	0.463987	1.66376	0.0961606	0.430868	4580.77	663.899	2418.79	2.78634	0.463905	2.77285	0.0055568	0.0244892
RSUY_RS05760	-	signal peptide protein	3224.65	1117.27	1337.07	1.5283	0.264952	0.106797	0.91495	1	497.539	1117.27	1337.07	-1.16699	0.266439	0	1	1	508.826	1117.27	1337.07	-1.13465	0.26602	0	1	1
RSUY_RS05765	-	hypothetical protein	176.849	7180.91	1940.74	-5.34848	0.283793	-13.5609	6.831e-42	1.82026e-39	218.099	7180.91	1940.74	-5.04137	0.276333	-12.8156	1.34129e-37	2.02535e-34	187.122	7180.91	1940.74	-5.26187	0.276157	-13.6222	2.95402e-42	1.48686e-39
RSUY_RS05770	-	hypothetical protein	187.046	734.355	435.954	-1.95963	0.217194	-2.11623	0.0343257	0.227	382.745	734.355	435.954	-0.940106	0.205741	0	1	1	439.67	734.355	435.954	-0.740136	0.204705	0	1	1
RSUY_RS05775	-	4-carboxymuconolactone decarboxylase	397.223	256.921	574.945	0.634106	0.221948	0	1	1	733.92	256.921	574.945	1.51493	0.216846	0.0688663	0.945096	1	911.716	256.921	574.945	1.82795	0.216235	1.51662	0.129363	0.393826
RSUY_RS05780	-	hypothetical protein	2098.22	1513.23	2576.25	0.471984	0.187888	0	1	1	3161.21	1513.23	2576.25	1.06301	0.186837	0	1	1	3532.33	1513.23	2576.25	1.22316	0.186709	0	1	1
RSUY_RS05790	ragA	putative signal peptide protein	2672.33	3482.1	3368.67	-0.381607	0.253659	0	1	1	3346.08	3482.1	3368.67	-0.0575343	0.253106	0	1	1	3974.18	3482.1	3368.67	0.190637	0.253002	0	1	1
RSUY_RS05795	ragC	putative lipoprotein	243.742	611.312	387.904	-1.31785	0.19768	0	1	1	318.72	611.312	387.904	-0.939415	0.189732	0	1	1	377.842	611.312	387.904	-0.694199	0.188276	0	1	1
RSUY_RS05800	ragD	hypothetical protein	1117.19	1404.91	1309.98	-0.329859	0.161454	0	1	1	1218.57	1404.91	1309.98	-0.205296	0.159567	0	1	1	1499.25	1404.91	1309.98	0.0935566	0.159076	0	1	1
RSUY_RS05805	ragE	hypothetical protein	327.365	650.549	445.399	-0.992488	0.292709	0	1	1	367.052	650.549	445.399	-0.825819	0.28907	0	1	1	436.63	650.549	445.399	-0.57561	0.288234	0	1	1
RSUY_RS05810	ragF	hypothetical protein	1365.04	1272.97	1426.83	0.0996453	0.185172	0	1	1	1390.1	1272.97	1426.83	0.126921	0.183897	0	1	1	1679.2	1272.97	1426.83	0.399419	0.183539	0	1	1
RSUY_RS05815	ragG	hypothetical protein	1500.27	469.72	1185.29	1.67523	0.331955	0.527886	0.597578	1	1177.64	469.72	1185.29	1.32629	0.331479	0	1	1	1593.51	469.72	1185.29	1.76262	0.331189	0.792951	0.427807	1
RSUY_RS05820	-	D-amino acid dehydrogenase small subunit	329.943	572.253	446.217	-0.794455	0.60507	0	1	1	434.2	572.253	446.217	-0.398484	0.603135	0	1	1	448.473	572.253	446.217	-0.351893	0.602913	0	1	1
RSUY_RS05825	-	putative amino-acid-binding periplasmic (PBP) ABC transporter protein	638.859	480.899	674.963	0.408272	0.211552	0	1	1	726.298	480.899	674.963	0.594852	0.208946	0	1	1	853.796	480.899	674.963	0.828154	0.208377	0	1	1
RSUY_RS05830	-	amino-acid ATP-binding ABC transporter protein	503.205	364.192	718.947	0.4687	0.313074	0	1	1	939.468	364.192	718.947	1.36673	0.31021	0	1	1	1068.92	364.192	718.947	1.55293	0.309937	0.170791	0.864388	1
RSUY_RS05835	-	amino acid ABC transporter transmembrane protein	261.549	255.207	420.832	0.0401402	0.318001	0	1	1	540.935	255.207	420.832	1.0833	0.312395	0	1	1	625.639	255.207	420.832	1.29308	0.311905	0	1	1
RSUY_RS05840	-	amino acid ABC transporter transmembrane protein	341.071	325.755	544.36	0.0713017	0.33531	0	1	1	698.463	325.755	544.36	1.10005	0.331251	0	1	1	812.15	325.755	544.36	1.31754	0.330888	0	1	1
RSUY_RS05845	-	amino-acid-binding periplasmic ABC transporter protein	1185.12	1392.91	1534.61	-0.23149	0.200809	0	1	1	1807.3	1392.91	1534.61	0.375873	0.199059	0	1	1	1753.12	1392.91	1534.61	0.33198	0.19894	0	1	1
RSUY_RS05850	-	putative signal peptide protein	433.351	1384.17	766.818	-1.67927	0.218897	-0.818968	0.412804	1	547.043	1384.17	766.818	-1.33949	0.2149	0	1	1	702.713	1384.17	766.818	-0.977826	0.214018	0	1	1
RSUY_RS05855	-	transcription regulator protein	658.882	1095.68	948.49	-0.735865	0.180493	0	1	1	896.599	1095.68	948.49	-0.289331	0.177168	0	1	1	1142.8	1095.68	948.49	0.0608653	0.176525	0	1	1
RSUY_RS05860	pcaI	3-oxoadipate CoA-transferase subunit A protein	322.516	739.248	668.803	-1.18894	0.295064	0	1	1	736.717	739.248	668.803	-0.00509255	0.290035	0	1	1	876.729	739.248	668.803	0.245918	0.28962	0	1	1
RSUY_RS05865	pcaJ	3-oxoadipate CoA-transferase subunit B protein	610.642	897.18	791.683	-0.555116	0.128972	0	1	1	793.638	897.18	791.683	-0.176589	0.124082	0	1	1	865.273	897.18	791.683	-0.0522701	0.123368	0	1	1
RSUY_RS05870	pacF	beta-ketoadipyl CoA thiolase	327.876	1783.38	799.476	-2.43672	0.237799	-3.93911	8.17828e-05	0.00117986	552.204	1783.38	799.476	-1.69127	0.232237	-0.8236	0.410167	1	534.439	1783.38	799.476	-1.73877	0.231907	-1.0296	0.303196	0.82195
RSUY_RS05875	pcaB	3-carboxy-cis,cis-muconate cycloisomerase	63.5392	1144.51	361.444	-4.16163	0.406537	-6.54709	5.86696e-11	2.21478e-09	117.943	1144.51	361.444	-3.27838	0.389081	-4.57073	4.86019e-06	7.83511e-05	119.783	1144.51	361.444	-3.25661	0.387905	-4.52845	5.94182e-06	4.73048e-05
RSUY_RS05880	pcaD	B-ketoadipate enol-lactone hydrolase transmembrane protein	151.631	773.706	402.94	-2.33768	0.278675	-3.00594	0.00264759	0.0255677	337.06	773.706	402.94	-1.19883	0.267425	0	1	1	349.364	773.706	402.94	-1.14729	0.266773	0	1	1
RSUY_RS05885	pcaC	putative 4-carboxymuconolactone decarboxylase protein	91.3987	333.803	222.486	-1.85004	0.210342	-1.66413	0.0960863	0.547511	221.495	333.803	222.486	-0.591019	0.18446	0	1	1	243.249	333.803	222.486	-0.456661	0.1827	0	1	1
RSUY_RS05890	-	transmembrane ABC transporter protein	553.435	788.66	944.89	-0.506305	0.228791	0	1	1	1058.6	788.66	944.89	0.424612	0.2252	0	1	1	1378.86	788.66	944.89	0.805844	0.224755	0	1	1
RSUY_RS05895	-	transmembrane ABC transporter protein	182.597	549.983	332.253	-1.59112	0.379598	-0.240033	0.810305	1	276.325	549.983	332.253	-0.993233	0.373594	0	1	1	320.106	549.983	332.253	-0.781189	0.372788	0	1	1
RSUY_RS05900	-	ABC transporter ATP-binding protein	218.064	458.386	412.047	-1.0601	0.320368	0	1	1	476.897	458.386	412.047	0.0569914	0.313618	0	1	1	494.84	458.386	412.047	0.110161	0.313224	0	1	1
RSUY_RS05905	-	ABC transporter ATP-binding protein	213.654	454.761	423.78	-1.08496	0.525832	0	1	1	481.586	454.761	423.78	0.0824428	0.521587	0	1	1	545.118	454.761	423.78	0.261163	0.521275	0	1	1
RSUY_RS05910	-	substrate-binding periplasmic ABC transporter protein	1197.42	2151.84	1890.52	-0.84389	0.228468	0	1	1	1954.03	2151.84	1890.52	-0.139027	0.2269	0	1	1	2258.78	2151.84	1890.52	0.0700069	0.226714	0	1	1
RSUY_RS05915	-	transcription regulator protein	693.175	441.02	1036.89	0.653404	0.404306	0	1	1	1405.38	441.02	1036.89	1.6717	0.402652	0.426418	0.669803	1	1607.98	441.02	1036.89	1.86596	0.40251	0.909195	0.363247	0.958922
RSUY_RS05920	pobB	4-hydroxybenzoate 3-monooxygenase	630.234	308.174	1400.61	1.03315	0.605832	0	1	1	2097.36	308.174	1400.61	2.76638	0.604471	2.09503	0.0361685	0.196691	2566.68	308.174	1400.61	3.05771	0.604397	2.5773	0.00995764	0.0413836
RSUY_RS05925	-	hypothetical protein	2206.29	4408.98	2753.76	-0.998966	0.167533	0	1	1	2077.17	4408.98	2753.76	-1.08577	0.166725	0	1	1	2322.58	4408.98	2753.76	-0.92467	0.166506	0	1	1
RSUY_RS05930	-	hypothetical protein	3898.89	1817.37	2478.11	1.10066	0.309261	0	1	1	2731.68	1817.37	2478.11	0.587978	0.309101	0	1	1	1464.48	1817.37	2478.11	-0.311413	0.309287	0	1	1
RSUY_RS05935	infA2	translation initiation factor IF-1	28318.3	6372.05	9436.1	2.15186	0.424974	1.53387	0.125061	0.676045	2175.21	6372.05	9436.1	-1.5506	0.425237	-0.119003	0.905273	1	878.884	6372.05	9436.1	-2.85795	0.425565	-3.19094	0.0014181	0.00730831
RSUY_RS05940	-	hypothetical protein	6046.25	250.6	2821.17	4.59246	0.38511	8.03007	9.74176e-16	5.73119e-14	1998.37	250.6	2821.17	2.99556	0.385226	3.88229	0.000103479	0.00121441	2989.46	250.6	2821.17	3.57663	0.385058	5.39303	6.92787e-08	7.1488e-07
RSUY_RS05945	galU1	UTP--glucose-1-phosphate uridylyltransferase protein	7773.07	3545.03	4072.25	1.13241	0.269345	0	1	1	2573.53	3545.03	4072.25	-0.462022	0.269474	0	1	1	2397.38	3545.03	4072.25	-0.564297	0.269427	0	1	1
RSUY_RS05950	valS	valyl-tRNA synthetase	17599.9	15561.5	11925.6	0.177403	0.167549	0	1	1	7407.19	15561.5	11925.6	-1.07098	0.167577	0	1	1	7133.73	15561.5	11925.6	-1.12523	0.167544	0	1	1
RSUY_RS05955	uvrD	DNA helicase II protein	6714.81	5647.39	5868.64	0.249503	0.157677	0	1	1	5415.24	5647.39	5868.64	-0.0604968	0.157444	0	1	1	5697.11	5647.39	5868.64	0.0127058	0.157371	0	1	1
RSUY_RS05960	-	hypothetical protein	2095.05	1407.34	1422.16	0.573115	0.202684	0	1	1	1024.55	1407.34	1422.16	-0.457799	0.202654	0	1	1	1161.72	1407.34	1422.16	-0.276566	0.202274	0	1	1
RSUY_RS05965	thrB	homoserine kinase	1500.31	2097.5	1226.28	-0.484881	0.206512	0	1	1	653.301	2097.5	1226.28	-1.68285	0.206706	-0.884614	0.376365	1	654.006	2097.5	1226.28	-1.6812	0.206331	-0.878184	0.379844	0.99462
RSUY_RS05970	-	putative transmembrane protein	2711.95	3657.53	1981.25	-0.432091	0.364005	0	1	1	1054.96	3657.53	1981.25	-1.79368	0.364146	-0.80648	0.419966	1	500.54	3657.53	1981.25	-2.86927	0.364707	-3.75444	0.000173727	0.00105353
RSUY_RS05975	-	hypothetical protein	4180.07	6169.72	3579.72	-0.56207	0.28805	0	1	1	2266.14	6169.72	3579.72	-1.44496	0.287991	0	1	1	1702.94	6169.72	3579.72	-1.85714	0.288035	-1.23992	0.215004	0.607969
RSUY_RS05980	polA	DNA polymerase I	14306.8	10291.9	8647.44	0.474979	0.220478	0	1	1	4957.61	10291.9	8647.44	-1.05379	0.220551	0	1	1	5033.5	10291.9	8647.44	-1.03186	0.220502	0	1	1
RSUY_RS05985	ndh	NADH dehydrogenase, membrane flavoprotein FAD NAD ubiquinone electron transport oxidoreductase	5024.39	4664.2	3436.79	0.106713	0.250037	0	1	1	2049.42	4664.2	3436.79	-1.1864	0.25012	0	1	1	2009.15	4664.2	3436.79	-1.215	0.250032	0	1	1
RSUY_RS05990	-	putative carboxymethylenebutenolidase (dienelactone hydrolase) protein	5854.38	4632.73	4156.09	0.3374	0.280433	0	1	1	3583.9	4632.73	4156.09	-0.370328	0.280352	0	1	1	2553.34	4632.73	4156.09	-0.859426	0.280399	0	1	1
RSUY_RS05995	-	hypothetical protein	1719.7	1329.95	1837.43	0.370645	0.216737	0	1	1	1819.17	1329.95	1837.43	0.452066	0.215845	0	1	1	2480.9	1329.95	1837.43	0.899681	0.215554	0	1	1
RSUY_RS06000	sseA	thiosulfate sulfurtransferase protein	857.958	2016.04	1402.85	-1.23097	0.194333	0	1	1	1302.34	2016.04	1402.85	-0.630282	0.191838	0	1	1	1435.07	2016.04	1402.85	-0.490261	0.191548	0	1	1
RSUY_RS06005	-	hypothetical protein	1826.34	1021.09	1684.52	0.839423	0.158586	0	1	1	1812.45	1021.09	1684.52	0.82818	0.157501	0	1	1	2078.21	1021.09	1684.52	1.02552	0.157218	0	1	1
RSUY_RS06010	-	dioxygenase alpha subunit	18978.6	6710.61	7956.55	1.49977	0.320746	0	1	1	3238.61	6710.61	7956.55	-1.05106	0.320926	0	1	1	2898.38	6710.61	7956.55	-1.21117	0.320905	0	1	1
RSUY_RS06015	xseB	exodeoxyribonuclease VII small subunit	2226.73	1362.67	1376.99	0.707973	0.331652	0	1	1	981.889	1362.67	1376.99	-0.472711	0.331721	0	1	1	936.679	1362.67	1376.99	-0.540665	0.331602	0	1	1
RSUY_RS06020	#N/A	#N/A	629.993	3038.57	1120.41	-2.26972	0.28312	-2.71872	0.00655342	0.0550779	443.553	3038.57	1120.41	-2.77613	0.282033	-4.52474	6.04692e-06	9.4457e-05	369.539	3038.57	1120.41	-3.03967	0.282016	-5.4595	4.7747e-08	5.03009e-07
RSUY_RS06025	dxs	1-deoxy-D-xylulose-5-phosphate synthase	8233.34	6929.85	6098.6	0.248526	0.281851	0	1	1	4396.2	6929.85	6098.6	-0.656537	0.281824	0	1	1	4835.01	6929.85	6098.6	-0.519268	0.281766	0	1	1
RSUY_RS06030	-	putative GTP cyclohydrolase	32223.7	5563.4	11147.2	2.53404	0.337006	3.0683	0.00215279	0.0213395	4327.47	5563.4	11147.2	-0.362411	0.33715	0	1	1	2474.36	5563.4	11147.2	-1.16888	0.337238	0	1	1
RSUY_RS06035	gcp	O-sialoglycoprotein endopeptidase	1155.68	1497.23	1497.66	-0.372111	0.160805	0	1	1	1458.09	1497.23	1497.66	-0.0381034	0.158778	0	1	1	1879.66	1497.23	1497.66	0.32821	0.158328	0	1	1
RSUY_RS06040	-	putative transmembrane protein	2535.77	2528.4	2020.37	0.00304504	0.200157	0	1	1	1412.45	2528.4	2020.37	-0.840042	0.199988	0	1	1	1604.84	2528.4	2020.37	-0.655845	0.199708	0	1	1
RSUY_RS06045	-	hypothetical protein	3724.6	3845.62	2205.39	-0.0466957	0.328622	0	1	1	721.814	3845.62	2205.39	-2.41357	0.329349	-2.77385	0.00553971	0.0397071	529.532	3845.62	2205.39	-2.86036	0.329504	-4.1285	3.65142e-05	0.000254085
RSUY_RS06050	dnaG	DNA primase	4852.98	6082.56	4289.32	-0.326388	0.192492	0	1	1	2745.02	6082.56	4289.32	-1.14783	0.192391	0	1	1	3476.73	6082.56	4289.32	-0.806895	0.1922	0	1	1
RSUY_RS06055	rpoD	RNA polymerase sigma factor RpoD	109937	44931.9	46462.2	1.29083	0.275061	0	1	1	20701.5	44931.9	46462.2	-1.118	0.275092	0	1	1	10278.6	44931.9	46462.2	-2.12809	0.275126	-2.28292	0.0224348	0.0859084
RSUY_RS06060	#N/A	#N/A	938.738	89.1851	371.1	3.39604	0.438178	4.3271	1.51089e-05	0.000259254	203.387	89.1851	371.1	1.19021	0.439957	0	1	1	253.091	89.1851	371.1	1.50609	0.438866	0.0138813	0.988925	1
RSUY_RS06065	-	hypothetical protein	1149.24	1083.45	1313.51	0.0854509	0.220755	0	1	1	1281.41	1083.45	1313.51	0.241925	0.219389	0	1	1	1739.96	1083.45	1313.51	0.683249	0.218985	0	1	1
RSUY_RS06070	-	putative transcription regulator transcription regulator protein	1053.16	1474.77	1067.04	-0.486694	0.142052	0	1	1	904.66	1474.77	1067.04	-0.704697	0.140258	0	1	1	835.584	1474.77	1067.04	-0.819405	0.140018	0	1	1
RSUY_RS06075	-	hypothetical protein	798.721	998.942	1462.04	-0.322437	0.624121	0	1	1	1893.82	998.942	1462.04	0.922842	0.623149	0	1	1	2156.67	998.942	1462.04	1.11033	0.623081	0	1	1
RSUY_RS06080	rhlE2	ATP-dependent RNA helicase protein	17338.2	11234.7	8921.71	0.625853	0.228586	0	1	1	4140.29	11234.7	8921.71	-1.44013	0.22874	0	1	1	2973.64	11234.7	8921.71	-1.91763	0.228786	-1.8254	0.0679403	0.224159
RSUY_RS06085	-	glutamyl-Q tRNA(Asp) synthetase	533.392	1244.25	934.229	-1.22095	0.20424	0	1	1	955.943	1244.25	934.229	-0.380295	0.200143	0	1	1	1003.33	1244.25	934.229	-0.31058	0.199821	0	1	1
RSUY_RS06090	-	transcriptional regulator transcription regulator protein	694.362	1285.4	1013.08	-0.889895	0.237486	0	1	1	921.611	1285.4	1013.08	-0.479997	0.235125	0	1	1	1150.94	1285.4	1013.08	-0.159357	0.234672	0	1	1
RSUY_RS06095	-	putative pirin-like protein	4807	6050.02	5973.11	-0.331853	0.376616	0	1	1	8612.87	6050.02	5973.11	0.509591	0.376371	0	1	1	4422.56	6050.02	5973.11	-0.452046	0.376425	0	1	1
RSUY_RS06100	-	putative TRP repressor binding protein	3719.56	5810.76	4680.62	-0.643757	0.533108	0	1	1	5914.19	5810.76	4680.62	0.0254798	0.532894	0	1	1	3277.99	5810.76	4680.62	-0.825906	0.532939	0	1	1
RSUY_RS06105	-	hypothetical protein	1374.66	1920.54	1555.13	-0.483364	0.25207	0	1	1	1352.48	1920.54	1555.13	-0.505806	0.251169	0	1	1	1572.85	1920.54	1555.13	-0.287992	0.250922	0	1	1
RSUY_RS06110	dnaE	DNA polymerase III subunit alpha	19420.5	12432.9	12652.3	0.643242	0.199973	0	1	1	10069	12432.9	12652.3	-0.304235	0.199961	0	1	1	8686.83	12432.9	12652.3	-0.517246	0.199955	0	1	1
RSUY_RS06115	-	hypothetical protein	993.871	1945.81	1102.05	-0.970135	0.189843	0	1	1	659.739	1945.81	1102.05	-1.5603	0.188949	-0.319109	0.749644	1	808.756	1945.81	1102.05	-1.26669	0.188189	0	1	1
RSUY_RS06120	-	hypothetical protein	2409.19	2525.73	2054.66	-0.0685248	0.160793	0	1	1	1539.25	2525.73	2054.66	-0.71447	0.1604	0	1	1	1744.47	2525.73	2054.66	-0.533979	0.160082	0	1	1
RSUY_RS06125	-	glycosyl transferase protein	1200.27	972.598	1449.96	0.3051	0.180489	0	1	1	1562.93	972.598	1449.96	0.684317	0.178718	0	1	1	2064.04	972.598	1449.96	1.0855	0.178329	0	1	1
RSUY_RS06130	-	putative signal peptide protein	1891.19	1908.67	1417.81	-0.0145635	0.278702	0	1	1	808.287	1908.67	1417.81	-1.23962	0.278839	0	1	1	1063.1	1908.67	1417.81	-0.844192	0.27836	0	1	1
RSUY_RS06135	-	ABC transporter ATP-binding protein	6213.12	3276.73	4149.1	0.922814	0.229799	0	1	1	3129.54	3276.73	4149.1	-0.0662433	0.229777	0	1	1	3977.01	3276.73	4149.1	0.279485	0.229636	0	1	1
RSUY_RS06140	-	hypothetical protein	2678.56	549.578	1632.88	2.28473	0.318229	2.46595	0.0136652	0.104039	1562.47	549.578	1632.88	1.50764	0.318101	0.0240108	0.980844	1	1740.91	549.578	1632.88	1.66369	0.31795	0.514839	0.606666	1
RSUY_RS06145	-	hypothetical protein	595.119	214.174	863.991	1.47884	0.232563	0	1	1	1194.17	214.174	863.991	2.47884	0.229227	4.27016	1.95333e-05	0.00027395	1452.5	214.174	863.991	2.76143	0.228887	5.51116	3.56483e-08	3.87258e-07
RSUY_RS06150	cafA	ribonuclease G	5192.53	3250.55	3608.63	0.67558	0.240999	0	1	1	3036.93	3250.55	3608.63	-0.0980125	0.240911	0	1	1	2954.51	3250.55	3608.63	-0.137721	0.240851	0	1	1
RSUY_RS06155	maf	Maf-like protein	1089.23	816.781	866.768	0.414624	0.21211	0	1	1	751.396	816.781	866.768	-0.120468	0.211307	0	1	1	809.66	816.781	866.768	-0.0128992	0.210882	0	1	1
RSUY_RS06165	-	SPOUT methyltransferase superfamily protein	6550.94	5079.45	3647.34	0.366832	0.299262	0	1	1	1776.42	5079.45	3647.34	-1.51572	0.299499	-0.0524718	0.958153	1	1182.55	5079.45	3647.34	-2.10277	0.299631	-2.01169	0.0442523	0.155881
RSUY_RS06170	-	nicotinic acid mononucleotide adenylyltransferase	682.907	2308.4	947.367	-1.75828	0.209027	-1.23565	0.216589	1	402.847	2308.4	947.367	-2.51842	0.208231	-4.89081	1.0042e-06	1.91135e-05	395.313	2308.4	947.367	-2.54599	0.207686	-5.03639	4.74404e-07	4.44019e-06
RSUY_RS06175	hemF	coproporphyrinogen III oxidase	2115.89	3307.21	1703.63	-0.645901	0.161599	0	1	1	777.864	3307.21	1703.63	-2.088	0.162133	-3.62664	0.00028713	0.00301965	613.567	3307.21	1703.63	-2.43051	0.162244	-5.73526	9.73614e-09	1.14261e-07
RSUY_RS06180	purD	phosphoribosylamine--glycine ligase	5583.24	6744.8	3912.33	-0.272844	0.178733	0	1	1	1773.96	6744.8	3912.33	-1.92677	0.17904	-2.38364	0.0171422	0.104796	1547.31	6744.8	3912.33	-2.12407	0.178992	-3.48659	0.000489221	0.00274279
RSUY_RS06185	-	hypothetical protein	10868.7	6613.26	5156.12	0.716558	0.248951	0	1	1	1800.94	6613.26	5156.12	-1.87664	0.249374	-1.51034	0.130956	0.562305	1341.58	6613.26	5156.12	-2.30145	0.249445	-3.21292	0.00131392	0.00686514
RSUY_RS06190	-	hypothetical protein	2119.22	2990.84	2343.94	-0.496848	0.161984	0	1	1	1964.28	2990.84	2343.94	-0.606475	0.161129	0	1	1	2301.41	2990.84	2343.94	-0.378082	0.160859	0	1	1
RSUY_RS06195	upp	uracil phosphoribosyltransferase	1249.16	823.254	1091.46	0.600882	0.186145	0	1	1	1125.14	823.254	1091.46	0.450906	0.184921	0	1	1	1168.27	823.254	1091.46	0.505004	0.184636	0	1	1
RSUY_RS06200	-	hypothetical protein	1088.7	1771.95	1347.12	-0.701936	0.177028	0	1	1	1211.45	1771.95	1347.12	-0.548611	0.175235	0	1	1	1316.39	1771.95	1347.12	-0.428936	0.174907	0	1	1
RSUY_RS06210	-	dehydrogenase/reductase oxidoreductase protein	628.813	1104.99	776.336	-0.811352	0.243776	0	1	1	682.177	1104.99	776.336	-0.695528	0.241567	0	1	1	689.37	1104.99	776.336	-0.680628	0.241247	0	1	1
RSUY_RS06215	qor	NADPH:quinone reductase, zeta-crystallin homolog oxidoreductase protein	661.472	3189.54	1528.65	-2.26509	0.238181	-3.21223	0.00131709	0.0137159	1178.77	3189.54	1528.65	-1.43602	0.235367	0	1	1	1084.81	3189.54	1528.65	-1.55599	0.235261	-0.237976	0.811899	1
RSUY_RS06220	-	hypothetical protein	477.494	395.865	535.581	0.271343	0.279036	0	1	1	609.585	395.865	535.581	0.622351	0.27619	0	1	1	659.38	395.865	535.581	0.735532	0.275783	0	1	1
RSUY_RS06225	-	hypothetical protein	480.336	3426.64	1394.88	-2.8302	0.223404	-5.95422	2.61309e-09	8.22033e-08	924.613	3426.64	1394.88	-1.89004	0.219153	-1.77978	0.075112	0.354804	747.924	3426.64	1394.88	-2.19587	0.219185	-3.17482	0.0014993	0.00766572
RSUY_RS06230	-	hypothetical protein	1058.56	6654.94	2647.19	-2.65223	0.236114	-4.88	1.06084e-06	2.22483e-05	1644.53	6654.94	2647.19	-2.01683	0.234431	-2.20461	0.0274814	0.155419	1230.72	6654.94	2647.19	-2.43498	0.23451	-3.98694	6.69317e-05	0.00043626
RSUY_RS06235	-	putative transmembrane protein	825.093	4216.76	2187.52	-2.34984	0.241284	-3.52215	0.000428057	0.00511636	1841.95	4216.76	2187.52	-1.19493	0.238891	0	1	1	1866.28	4216.76	2187.52	-1.17602	0.238769	0	1	1
RSUY_RS06240	-	hypothetical protein	325.853	2065.55	841.743	-2.66534	0.196997	-5.91553	3.30805e-09	1.01942e-07	533.442	2065.55	841.743	-1.9535	0.190254	-2.38365	0.0171417	0.104796	442.125	2065.55	841.743	-2.22429	0.190247	-3.8071	0.000140605	0.000863061
RSUY_RS06245	-	hypothetical protein	647.759	2654.61	1389.45	-2.03294	0.188712	-2.82408	0.00474167	0.0417083	1169.51	2654.61	1389.45	-1.18277	0.185055	0	1	1	1085.93	2654.61	1389.45	-1.28964	0.184907	0	1	1
RSUY_RS06250	-	lipoprotein	2244.55	5141.95	3043.42	-1.19619	0.222982	0	1	1	2574.92	5141.95	3043.42	-0.9978	0.222274	0	1	1	2212.25	5141.95	3043.42	-1.21678	0.222255	0	1	1
RSUY_RS06255	-	transmembrane ABC transporter protein	558.203	769.741	859.114	-0.458279	0.222562	0	1	1	1016.95	769.741	859.114	0.401799	0.218965	0	1	1	1091.56	769.741	859.114	0.50379	0.218665	0	1	1
RSUY_RS06260	-	transmembrane ABC transporter protein	354.363	847.909	656.784	-1.25212	0.223446	0	1	1	682.817	847.909	656.784	-0.312597	0.217687	0	1	1	742.045	847.909	656.784	-0.192713	0.21722	0	1	1
RSUY_RS06265	-	sugar ATP binding ABC transporter protein	1857.85	2482.37	2180.95	-0.418572	0.102804	0	1	1	2335.28	2482.37	2180.95	-0.0881305	0.100832	0	1	1	2048.29	2482.37	2180.95	-0.277378	0.100761	0	1	1
RSUY_RS06270	-	drug transport transmembrane protein	580.903	834.511	746.564	-0.523106	0.382661	0	1	1	692.299	834.511	746.564	-0.269749	0.381025	0	1	1	878.544	834.511	746.564	0.0739668	0.380642	0	1	1
RSUY_RS06275	ahs1	hypothetical protein	501.055	1620.82	883.937	-1.69291	0.279215	-0.690913	0.48962	1	692.682	1620.82	883.937	-1.22655	0.276377	0	1	1	721.187	1620.82	883.937	-1.16835	0.276064	0	1	1
RSUY_RS06280	ahs2	hypothetical protein	145.912	1297.92	511.831	-3.1489	0.348454	-4.73204	2.22277e-06	4.41628e-05	271.74	1297.92	511.831	-2.25582	0.339569	-2.22582	0.0260265	0.148302	331.752	1297.92	511.831	-1.96818	0.338552	-1.38288	0.166702	0.492925
RSUY_RS06285	-	hypothetical protein	233.24	1087.68	553.63	-2.21352	0.278283	-2.564	0.0103472	0.0808155	429.318	1087.68	553.63	-1.34115	0.271378	0	1	1	464.279	1087.68	553.63	-1.22842	0.270791	0	1	1
RSUY_RS06290	-	hypothetical protein	433.722	1188.26	720.012	-1.4499	0.236314	0	1	1	588.33	1188.26	720.012	-1.01399	0.23249	0	1	1	669.741	1188.26	720.012	-0.827182	0.231908	0	1	1
RSUY_RS06295	-	hypothetical protein	1004.77	2008.66	1256.41	-0.997219	0.228913	0	1	1	980.364	2008.66	1256.41	-1.03479	0.227573	0	1	1	1031.86	2008.66	1256.41	-0.961028	0.227294	0	1	1
RSUY_RS06300	-	putative signal peptide protein	2373.93	1432.58	1805.04	0.72894	0.190734	0	1	1	1656.59	1432.58	1805.04	0.209779	0.190313	0	1	1	1757.06	1432.58	1805.04	0.294614	0.19011	0	1	1
RSUY_RS06305	pcp1	pyrrolidone-carboxylate peptidase	834.47	548.236	956.611	0.608731	0.210255	0	1	1	1135.13	548.236	956.611	1.0498	0.208016	0	1	1	1308.61	548.236	956.611	1.25487	0.207668	0	1	1
RSUY_RS06310	-	signal peptide protein	1096.05	856.113	976.246	0.357152	0.230216	0	1	1	883.718	856.113	976.246	0.0456425	0.229241	0	1	1	1069.1	856.113	976.246	0.320268	0.228787	0	1	1
RSUY_RS06315	#N/A	#N/A	193.771	129.168	111.302	0.57762	0.317335	0	1	1	54.822	129.168	111.302	-1.23818	0.324094	0	1	1	67.4486	129.168	111.302	-0.937776	0.318678	0	1	1
RSUY_RS06320	-	coproporphyrinogen III oxidase	2875.18	1707.78	2189.24	0.751096	0.185132	0	1	1	1937.22	1707.78	2189.24	0.182036	0.184801	0	1	1	2236.79	1707.78	2189.24	0.389395	0.184571	0	1	1
RSUY_RS06325	-	putative deoxyribonucleotide triphosphate pyrophosphatase	419.896	1183.76	558.308	-1.48997	0.228514	0	1	1	288.097	1183.76	558.308	-2.03826	0.22664	-2.37496	0.0175507	0.106901	341.474	1183.76	558.308	-1.7935	0.225293	-1.30275	0.19266	0.556106
RSUY_RS06330	rph	ribonuclease PH	1596.45	2189.56	1338.72	-0.456245	0.225099	0	1	1	776.888	2189.56	1338.72	-1.49481	0.225072	0	1	1	791.988	2189.56	1338.72	-1.46714	0.224758	0	1	1
RSUY_RS06335	-	hypothetical protein	10283.2	3012.65	4482.07	1.77102	0.293795	0.922471	0.356283	1	2406.8	3012.65	4482.07	-0.323871	0.294005	0	1	1	2225.6	3012.65	4482.07	-0.43681	0.293962	0	1	1
RSUY_RS06340	-	protein kinase	21095.3	4062.22	7351.33	2.37653	0.43622	2.00938	0.0444964	0.283102	2044.59	4062.22	7351.33	-0.990431	0.43648	0	1	1	2203.2	4062.22	7351.33	-0.882624	0.436404	0	1	1
RSUY_RS06345	-	hypothetical protein	4083.89	4013.9	3030.82	0.0241388	0.232024	0	1	1	2071.24	4013.9	3030.82	-0.95448	0.231987	0	1	1	1954.25	4013.9	3030.82	-1.03834	0.231913	0	1	1
RSUY_RS06350	gmk	guanylate kinase	2302.61	2455.96	1965.36	-0.0931781	0.207117	0	1	1	1629.87	2455.96	1965.36	-0.5914	0.206705	0	1	1	1473.01	2455.96	1965.36	-0.737428	0.206631	0	1	1
RSUY_RS06355	rpoZ	DNA-directed RNA polymerase subunit omega	6120.7	4533	3242.09	0.43311	0.472664	0	1	1	1626.71	4533	3242.09	-1.47851	0.472832	0	1	1	687.969	4533	3242.09	-2.72003	0.473192	-2.5783	0.00992867	0.041339
RSUY_RS06360	spoT	bifunctional (P)ppGpp synthetase II/guanosine- 3',5'-bisdiphosphate 3'-pyrophosphohydrolase	15223.2	9222.68	8876.36	0.722831	0.218921	0	1	1	5977.87	9222.68	8876.36	-0.625552	0.218961	0	1	1	5081.65	9222.68	8876.36	-0.859892	0.218954	0	1	1
RSUY_RS06365	#N/A	#N/A	248.677	51.3037	329.935	2.27556	0.743413	1.04324	0.296837	1	395.667	51.3037	329.935	2.94522	0.741117	1.95006	0.0511689	0.25986	624.094	51.3037	329.935	3.60272	0.740646	2.83903	0.00452508	0.0204577
RSUY_RS06370	greB	transcription elongation factor GreB	1097.37	1263.53	1521.29	-0.204293	0.228607	0	1	1	2113.48	1263.53	1521.29	0.742303	0.226783	0	1	1	1610.78	1263.53	1521.29	0.350503	0.226835	0	1	1
RSUY_RS06375	-	signal peptide protein	1136.24	1267.34	1387.33	-0.157786	0.244622	0	1	1	1894.97	1267.34	1387.33	0.580402	0.243062	0	1	1	1250.76	1267.34	1387.33	-0.0190092	0.243221	0	1	1
RSUY_RS06380	-	hypothetical protein	416.681	255.628	609.951	0.705249	0.30663	0	1	1	967.679	255.628	609.951	1.91966	0.30285	1.38571	0.165836	0.681705	799.816	255.628	609.951	1.64485	0.30285	0.4783	0.632437	1
RSUY_RS06385	-	hypothetical protein	1026.8	814.134	1380.01	0.335666	0.184268	0	1	1	1685.34	814.134	1380.01	1.04955	0.181992	0	1	1	1993.76	814.134	1380.01	1.29185	0.181707	0	1	1
RSUY_RS06390	-	hypothetical protein	2931.61	8430.67	4008.79	-1.52441	0.317675	-0.0768449	0.938747	1	3200.47	8430.67	4008.79	-1.3974	0.317308	0	1	1	1472.41	8430.67	4008.79	-2.51745	0.317536	-3.20422	0.0013543	0.00704358
RSUY_RS06395	#N/A	#N/A	223.213	62.9617	106.184	1.82045	0.462264	0.693225	0.488168	1	58.8574	62.9617	106.184	-0.0956847	0.467009	0	1	1	79.705	62.9617	106.184	0.341401	0.462881	0	1	1
RSUY_RS06400	fbp	fructose-1,6-bisphosphatase	11333.1	10210.4	6780.03	0.150394	0.334722	0	1	1	3528.86	10210.4	6780.03	-1.53277	0.334808	-0.0978811	0.922027	1	2047.69	10210.4	6780.03	-2.31797	0.334912	-2.44233	0.0145926	0.0583447
RSUY_RS06405	pepN	aminopeptidase N	4013.62	13405.1	6393.28	-1.74	0.276898	-0.866742	0.386083	1	4383.43	13405.1	6393.28	-1.61265	0.276591	-0.407276	0.683805	1	3770.99	13405.1	6393.28	-1.82974	0.276582	-1.19221	0.23318	0.652039
RSUY_RS06410	-	lipoprotein transmembrane	1652.07	2010.79	2024.07	-0.283547	0.235476	0	1	1	2144.52	2010.79	2024.07	0.0929811	0.23449	0	1	1	2288.9	2010.79	2024.07	0.186979	0.23436	0	1	1
RSUY_RS06415	maeB1	malic enzyme	36789.5	28834.8	20365.5	0.351409	0.220326	0	1	1	8883.3	28834.8	20365.5	-1.69864	0.220399	-0.901288	0.367435	1	6954.51	28834.8	20365.5	-2.05179	0.220407	-2.5035	0.0122971	0.0499155
RSUY_RS06420	-	porin precursor transmembrane protein	263.887	209.903	474.131	0.33567	0.401587	0	1	1	636.166	209.903	474.131	1.59915	0.397007	0.249737	0.80279	1	786.566	209.903	474.131	1.90528	0.396626	1.02181	0.30687	0.83008
RSUY_RS06425	-	hypothetical protein	83.3491	229.314	190.897	-1.44636	0.51081	0	1	1	224.064	229.314	190.897	-0.0337884	0.49916	0	1	1	226.861	229.314	190.897	-0.0160394	0.498684	0	1	1
RSUY_RS06430	-	hypothetical protein	525.624	475.637	878.502	0.148948	0.285174	0	1	1	1210.38	475.637	878.502	1.34746	0.281971	0	1	1	1302.37	475.637	878.502	1.45305	0.281774	0	1	1
RSUY_RS06435	atzB	hydroxydechloroatrazine ethylaminohydrolase	279.085	508.347	580.908	-0.8617	0.511717	0	1	1	732.49	508.347	580.908	0.52677	0.508246	0	1	1	803.709	508.347	580.908	0.660581	0.508053	0	1	1
RSUY_RS06440	-	putative xanthine permease transmembrane protein	1057.56	726.641	1549.07	0.54327	0.275467	0	1	1	1990.23	726.641	1549.07	1.45343	0.273914	0	1	1	2421.86	726.641	1549.07	1.73656	0.273743	0.864179	0.387489	1
RSUY_RS06445	-	transcription regulator protein	1247.52	578.353	1132.97	1.10748	0.241269	0	1	1	1341.51	578.353	1132.97	1.21388	0.240148	0	1	1	1364.49	578.353	1132.97	1.23829	0.239979	0	1	1
RSUY_RS06450	-	putative transthyretin-like protein precursor	1121.79	207.122	725.476	2.43597	0.306845	3.05029	0.00228618	0.0225139	768.164	207.122	725.476	1.89151	0.306312	1.27815	0.201196	0.79595	804.831	207.122	725.476	1.95873	0.306052	1.49886	0.133909	0.405487
RSUY_RS06455	-	hypothetical protein	1981.87	785.96	1683.51	1.33368	0.206279	0	1	1	1934.4	785.96	1683.51	1.29943	0.205521	0	1	1	2031.81	785.96	1683.51	1.37018	0.205366	0	1	1
RSUY_RS06460	-	hypothetical protein	414.331	258.045	564.645	0.686916	0.242525	0	1	1	797.595	258.045	564.645	1.62817	0.237983	0.538547	0.590199	1	788.609	258.045	564.645	1.6118	0.237732	0.47028	0.638155	1
RSUY_RS06465	-	oxidoreductase protein	631	518.027	655.879	0.283208	0.368141	0	1	1	830.614	518.027	655.879	0.681242	0.366473	0	1	1	643.877	518.027	655.879	0.314004	0.366537	0	1	1
RSUY_RS06475	-	putative dimeric alpha-beta barrel protein	204.923	99.1702	253.65	1.05017	0.35037	0	1	1	377.547	99.1702	253.65	1.92981	0.3441	1.24908	0.211634	0.82292	332.96	99.1702	253.65	1.7485	0.343961	0.722475	0.470002	1
RSUY_RS06480	-	putative NADP-dependent alcohol dehydrogenase oxidoreductase protein	470.528	183.691	592.974	1.35618	0.317801	0	1	1	733.783	183.691	592.974	1.99863	0.314979	1.58306	0.113408	0.499258	983.895	183.691	592.974	2.42197	0.314497	2.93158	0.00337242	0.0157333
RSUY_RS06485	-	hypothetical protein	202.045	73.3342	271.413	1.46527	0.336688	0	1	1	383.672	73.3342	271.413	2.38503	0.330021	2.68174	0.0073241	0.0511268	426.599	73.3342	271.413	2.53818	0.329432	3.15141	0.00162482	0.00822396
RSUY_RS06490	-	hypothetical protein	2081.46	1028.27	1844.43	1.01668	0.228961	0	1	1	2053.16	1028.27	1844.43	0.997805	0.228304	0	1	1	2214.84	1028.27	1844.43	1.10717	0.22816	0	1	1
RSUY_RS06500	RipAJ	hypothetical protein type III effector RipAJ	1009.49	330.751	1269.32	1.60971	0.449561	0.244036	0.807203	1	1690.13	330.751	1269.32	2.35281	0.448605	1.90103	0.0572977	0.284292	2046.9	330.751	1269.32	2.62912	0.448484	2.51763	0.0118147	0.0480004
RSUY_RS06505	-	hypothetical protein	2908.44	317.312	1477	3.19565	0.207483	8.17247	3.02128e-16	1.90089e-14	1206.39	317.312	1477	1.92698	0.207637	2.05638	0.0397458	0.211077	1475.86	317.312	1477	2.21786	0.20726	3.46358	0.000533031	0.00296273
RSUY_RS06510	guaD	guanine deaminase	564.604	894.069	1040.22	-0.658145	0.294683	0	1	1	1264.48	894.069	1040.22	0.500032	0.29182	0	1	1	1437.75	894.069	1040.22	0.685255	0.291606	0	1	1
RSUY_RS06515	add	adenosine deaminase	516.01	690.323	891.134	-0.4143	0.276693	0	1	1	1150.09	690.323	891.134	0.736425	0.273361	0	1	1	1208.11	690.323	891.134	0.807376	0.273164	0	1	1
RSUY_RS06520	xdhC	xanthine dehydrogenase protein	159.78	405.755	399.667	-1.33856	0.552045	0	1	1	489.875	405.755	399.667	0.271529	0.546251	0	1	1	543.258	405.755	399.667	0.42071	0.545974	0	1	1
RSUY_RS06525	xdhB	xanthine dehydrogenase subunit B	1101.16	1510.97	2018.68	-0.454057	0.284475	0	1	1	2646.59	1510.97	2018.68	0.8086	0.282924	0	1	1	2816	1510.97	2018.68	0.898084	0.282838	0	1	1
RSUY_RS06530	xdhA	putative xanthine dehydrogenase (subunit A) oxidoreductase protein	605.461	1057.21	1037.15	-0.801135	0.252466	0	1	1	1218.36	1057.21	1037.15	0.204509	0.24944	0	1	1	1267.56	1057.21	1037.15	0.261572	0.249244	0	1	1
RSUY_RS06535	TIS1021	TIS1021 transposase	76.1451	5.27818	80.9888	3.86305	0.505078	4.67858	2.88872e-06	5.68952e-05	96.1674	5.27818	80.9888	4.19737	0.495354	5.44533	5.17085e-08	1.24596e-06	146.364	5.27818	80.9888	4.80336	0.492563	6.70647	1.99386e-11	3.19158e-10
RSUY_RS06540	-	ABC transporter ATP-binding protein	350.71	252.746	656.073	0.474242	0.54975	0	1	1	913.221	252.746	656.073	1.85277	0.547182	0.644705	0.519119	1	1107.61	252.746	656.073	2.13117	0.546997	1.15389	0.248546	0.689898
RSUY_RS06545	-	transmembrane ABC transporter protein	170.29	106.011	326.506	0.685424	0.589526	0	1	1	443.824	106.011	326.506	2.06463	0.584591	0.965851	0.334119	1	585.9	106.011	326.506	2.46526	0.584173	1.65235	0.0984624	0.310754
RSUY_RS06550	-	signal peptide protein	1163.71	328.709	1124.1	1.82198	0.21937	1.46775	0.142172	0.751505	1329.16	328.709	1124.1	2.01567	0.217984	2.36564	0.0179989	0.109004	1674.84	328.709	1124.1	2.34922	0.217639	3.90196	9.54161e-05	0.000607072
RSUY_RS06555	etfB	electron transfer flavoprotein subunit beta	6366.46	7270	4580.2	-0.191808	0.226039	0	1	1	2964.89	7270	4580.2	-1.29399	0.22605	0	1	1	1719.46	7270	4580.2	-2.08001	0.226235	-2.56376	0.0103544	0.0427581
RSUY_RS06560	etfA	electron transfer flavoprotein subunit alpha	1462.74	5603.19	2116.87	-1.93831	0.286777	-1.5284	0.126413	0.680916	844.283	5603.19	2116.87	-2.7304	0.286529	-4.29415	1.75362e-05	0.00025139	557.29	5603.19	2116.87	-3.32976	0.286832	-6.37919	1.78029e-10	2.55212e-09
RSUY_RS06565	-	putative acyl-CoA dehydrogenase oxidoreductase protein	1982.74	2531.36	2645.95	-0.351744	0.146281	0	1	1	2823.09	2531.36	2645.95	0.157339	0.14489	0	1	1	3246.59	2531.36	2645.95	0.358919	0.144691	0	1	1
RSUY_RS06570	dadA	D-amino acid dehydrogenase small subunit	8366.76	19103.7	8818.89	-1.19129	0.259357	0	1	1	4609.21	19103.7	8818.89	-2.05123	0.25932	-2.12567	0.0335309	0.184339	3195.89	19103.7	8818.89	-2.57954	0.259367	-4.16223	3.15153e-05	0.000222721
RSUY_RS06575	lrp	leucine-responsive regulatory DNA-binding transcription regulator protein	6108.46	1946.96	3025.23	1.64936	0.409267	0.36494	0.715156	1	2449.39	1946.96	3025.23	0.331245	0.409314	0	1	1	1596.1	1946.96	3025.23	-0.286597	0.409392	0	1	1
RSUY_RS06580	-	hypothetical protein	2096.21	872.826	2183.21	1.26366	0.217482	0	1	1	2455.94	872.826	2183.21	1.49259	0.216694	0	1	1	3307.85	872.826	2183.21	1.9222	0.216483	1.95028	0.0511422	0.176716
RSUY_RS06585	-	hypothetical protein	3069.44	1411.5	2078.78	1.12043	0.320207	0	1	1	1662.4	1411.5	2078.78	0.236147	0.320134	0	1	1	2171.77	1411.5	2078.78	0.621768	0.319934	0	1	1
RSUY_RS06590	-	hypothetical protein	243.814	26.6767	370.529	3.18547	0.398918	4.22511	2.38821e-05	0.000387763	485.93	26.6767	370.529	4.18178	0.39416	6.80379	1.01904e-11	5.24575e-10	725.695	26.6767	370.529	4.76041	0.393482	8.28603	1.17093e-16	3.40021e-15
RSUY_RS06595	-	signal peptide protein	903.127	429.348	982.347	1.07149	0.284967	0	1	1	1420.24	429.348	982.347	1.72569	0.283323	0.7966	0.425683	1	1176.67	429.348	982.347	1.45415	0.283321	0	1	1
RSUY_RS06600	-	putative membrane-bound dehydrogenase oxidoreductase protein	815.29	697.465	1577.99	0.228056	0.243833	0	1	1	2016.84	697.465	1577.99	1.53184	0.24137	0.131915	0.895052	1	2782.36	697.465	1577.99	1.99607	0.241131	2.05726	0.0396609	0.141803
RSUY_RS06605	rpsP	30S ribosomal protein S16	26172.1	11523.4	10165.4	1.18341	0.442827	0	1	1	2507.59	11523.4	10165.4	-2.2002	0.443036	-1.58045	0.114003	0.500907	458.436	11523.4	10165.4	-4.6516	0.443956	-7.0989	1.25752e-12	2.31568e-11
RSUY_RS06610	rimM	16S rRNA-processing protein	32328.7	18830.7	13963.4	0.779668	0.269216	0	1	1	3502.5	18830.7	13963.4	-2.42663	0.269454	-3.43891	0.000584065	0.00565345	1191.65	18830.7	13963.4	-3.98206	0.269893	-9.19645	3.69959e-20	1.64305e-18
RSUY_RS06615	trmD	tRNA (guanine-N(1)-)-methyltransferase	36476.4	14356.1	13630.5	1.34522	0.297327	0	1	1	2447.88	14356.1	13630.5	-2.55206	0.29767	-3.53432	0.00040882	0.00413383	1241.58	14356.1	13630.5	-3.53141	0.297921	-6.81861	9.19234e-12	1.53658e-10
RSUY_RS06620	rplS	50S ribosomal protein L19	93678.5	28980.3	31852.5	1.69263	0.392112	0.491251	0.623249	1	3837.8	28980.3	31852.5	-2.91673	0.392289	-3.61144	0.000304506	0.00318571	913.507	28980.3	31852.5	-4.98752	0.392765	-8.8794	6.72223e-19	2.53764e-17
RSUY_RS06625	-	hypothetical protein	2125.6	2265.41	1503.25	-0.0936421	0.18857	0	1	1	750.74	2265.41	1503.25	-1.59329	0.189105	-0.49333	0.621779	1	871.25	2265.41	1503.25	-1.37859	0.188517	0	1	1
RSUY_RS06630	cobD	adenosylcobinamide-phosphate synthase	3939.61	2768.75	2541.71	0.508199	0.264219	0	1	1	1781.66	2768.75	2541.71	-0.635984	0.264253	0	1	1	1676.81	2768.75	2541.71	-0.723443	0.264178	0	1	1
RSUY_RS06635	-	hypothetical protein	211.664	291.941	326.534	-0.457227	0.264814	0	1	1	386.467	291.941	326.534	0.40463	0.256826	0	1	1	416.065	291.941	326.534	0.510701	0.256147	0	1	1
RSUY_RS06640	rsgA	ribosome-associated GTPase	1640.09	1843.16	1627.13	-0.169504	0.211381	0	1	1	1423.46	1843.16	1627.13	-0.372658	0.210594	0	1	1	1601.82	1843.16	1627.13	-0.202337	0.210337	0	1	1
RSUY_RS06645	-	integral membrane protease transmembrane protein	4463.11	2995.88	3835.72	0.574884	0.288416	0	1	1	3731.2	2995.88	3835.72	0.31672	0.288214	0	1	1	4152.7	2995.88	3835.72	0.471137	0.288145	0	1	1
RSUY_RS06650	orn	oligoribonuclease	3692.48	2076.39	2615.28	0.830169	0.353318	0	1	1	2397.9	2076.39	2615.28	0.20777	0.353195	0	1	1	2294.34	2076.39	2615.28	0.144077	0.353149	0	1	1
RSUY_RS06655	mogA	molybdenum cofactor biosynthesis protein	1148.61	1322.29	1179.06	-0.202198	0.140487	0	1	1	1031.54	1322.29	1179.06	-0.35808	0.138736	0	1	1	1213.8	1322.29	1179.06	-0.123302	0.138132	0	1	1
RSUY_RS06660	-	hypothetical protein	1061.04	2106.92	1109.58	-0.992646	0.180389	0	1	1	600.702	2106.92	1109.58	-1.81042	0.179898	-1.72554	0.0844306	0.388902	669.662	2106.92	1109.58	-1.65343	0.179202	-0.85619	0.391893	1
RSUY_RS06665	pmbA	putative PMBA protein (tlde protein)	7889.29	7494.58	5600	0.0738164	0.242137	0	1	1	3806.44	7494.58	5600	-0.97739	0.242134	0	1	1	3209.68	7494.58	5600	-1.22339	0.242128	0	1	1
RSUY_RS06670	folA	dihydrofolate reductase oxidoreductase protein	472.995	693.446	664.714	-0.5453	0.186936	0	1	1	661.903	693.446	664.714	-0.0669914	0.182435	0	1	1	830.511	693.446	664.714	0.260347	0.181614	0	1	1
RSUY_RS06675	thyA	thymidylate synthase	3420.93	2077.93	2235.69	0.718966	0.352107	0	1	1	1596.71	2077.93	2235.69	-0.379982	0.352119	0	1	1	1847.2	2077.93	2235.69	-0.169729	0.351972	0	1	1
RSUY_RS06680	-	hypothetical protein	1161.99	1327.79	1324.75	-0.192278	0.197666	0	1	1	1411.99	1327.79	1324.75	0.0885365	0.196063	0	1	1	1397.23	1327.79	1324.75	0.0734264	0.195891	0	1	1
RSUY_RS06685	-	hypothetical protein	4707.89	1981.33	2676.41	1.2482	0.21716	0	1	1	1883.54	1981.33	2676.41	-0.0729938	0.217276	0	1	1	2132.86	1981.33	2676.41	0.106431	0.217085	0	1	1
RSUY_RS06690	-	hypothetical protein	1620.97	8293.61	4601.84	-2.35495	0.444466	-1.92355	0.0544109	0.338573	5669.28	8293.61	4601.84	-0.548847	0.443738	0	1	1	2823.49	8293.61	4601.84	-1.5545	0.443815	-0.1228	0.902265	1
RSUY_RS06695	-	hypothetical protein	647.026	5048.33	2065.21	-2.96317	0.240911	-6.0735	1.25153e-09	4.07873e-08	1426.27	5048.33	2065.21	-1.82367	0.237855	-1.36078	0.173584	0.704602	1139.2	5048.33	2065.21	-2.14777	0.237885	-2.72303	0.00646864	0.0280143
RSUY_RS06700	-	putative ATP-dependent RNA helicase protein	118255	7408.75	33710.1	3.99652	0.46361	5.38496	7.2459e-08	1.80351e-06	6328.88	7408.75	33710.1	-0.227263	0.463698	0	1	1	2847.73	7408.75	33710.1	-1.3794	0.463781	0	1	1
RSUY_RS06705	-	hypothetical protein	3430.08	525.464	2582.01	2.70617	0.348665	3.4594	0.000541377	0.00625621	4224.37	525.464	2582.01	3.00727	0.348354	4.32683	1.5127e-05	0.000222485	2148.13	525.464	2582.01	2.03164	0.348478	1.5256	0.127108	0.387745
RSUY_RS06710	-	hypothetical protein	20303.2	6416.92	8453.97	1.66169	0.462921	0.349275	0.726883	1	5953.02	6416.92	8453.97	-0.10826	0.462962	0	1	1	1142.77	6416.92	8453.97	-2.48932	0.46331	-2.13532	0.0327349	0.120364
RSUY_RS06715	-	hypothetical protein	2737.45	509.813	1043.56	2.42445	0.448954	2.05912	0.0394829	0.256243	568.602	509.813	1043.56	0.157582	0.449597	0	1	1	358.378	509.813	1043.56	-0.508315	0.449951	0	1	1
RSUY_RS06720	-	putative VGR-related protein	11255.4	7296.89	7129.73	0.62512	0.412422	0	1	1	4761.49	7296.89	7129.73	-0.615856	0.412439	0	1	1	5205.13	7296.89	7129.73	-0.487334	0.412403	0	1	1
RSUY_RS06725	-	hypothetical protein	2356.58	2198.93	1340.38	0.0992813	0.563787	0	1	1	458.279	2198.93	1340.38	-2.26253	0.564453	-1.35092	0.17672	0.715407	347.739	2198.93	1340.38	-2.66069	0.564554	-2.05595	0.0397878	0.142144
RSUY_RS06735	-	hypothetical protein	102.925	22.0768	136.774	2.22198	0.344239	2.09732	0.0359649	0.236118	149.711	22.0768	136.774	2.75943	0.332755	3.78486	0.000153796	0.00174611	272.384	22.0768	136.774	3.62375	0.329558	6.44425	1.16171e-10	1.73109e-09
RSUY_RS06740	-	hypothetical protein	407.603	116.406	511.225	1.81359	0.24966	1.25607	0.209092	1	686.326	116.406	511.225	2.56015	0.245399	4.32008	1.55969e-05	0.000227916	834.567	116.406	511.225	2.84232	0.244847	5.48227	4.19906e-08	4.4652e-07
RSUY_RS06745	-	-	71.1138	29.9847	76.3396	1.23405	0.335261	0	1	1	90.6866	29.9847	76.3396	1.59384	0.319155	0.294039	0.768728	1	113.573	29.9847	76.3396	1.91923	0.315725	1.32784	0.18423	0.535661
RSUY_RS06750	-	hypothetical protein	290.944	132.929	529.227	1.1341	0.386415	0	1	1	683.993	132.929	529.227	2.36243	0.382121	2.25695	0.0240111	0.139808	1009.04	132.929	529.227	2.92333	0.381633	3.72958	0.0001918	0.0011508
RSUY_RS06755	-	hypothetical protein	2384.08	930.597	3707.6	1.35746	0.335802	0	1	1	4762.28	930.597	3707.6	2.35523	0.335225	2.55121	0.0107351	0.0709925	6753.45	930.597	3707.6	2.8592	0.335149	4.05551	5.00248e-05	0.000337723
RSUY_RS06760	-	cp4-like integrase protein	1966.34	443.977	1437.55	2.14681	0.362991	1.78188	0.0747685	0.441027	1255.42	443.977	1437.55	1.49985	0.362778	0	1	1	2084.46	443.977	1437.55	2.23141	0.362457	2.01792	0.0435998	0.153942
RSUY_RS06765	#N/A	#N/A	438.712	227.791	180.114	0.943795	0.700087	0	1	1	47.5476	227.791	180.114	-2.26073	0.706802	-1.0763	0.281793	1	6.40642	227.791	180.114	-5.14936	0.749762	-4.86737	1.13095e-06	9.98677e-06
RSUY_RS06770	-	putative transmembrane protein	851.356	773.909	1358.08	0.13782	0.353207	0	1	1	1620.11	773.909	1358.08	1.06563	0.351695	0	1	1	2186.92	773.909	1358.08	1.49844	0.351497	0	1	1
RSUY_RS06775	-	hypothetical protein	2210.65	2063.22	1700.24	0.0991617	0.553837	0	1	1	2172.04	2063.22	1700.24	0.0741599	0.553583	0	1	1	355.052	2063.22	1700.24	-2.53873	0.554561	-1.87307	0.0610582	0.203677
RSUY_RS06780	-	hypothetical protein	2465.44	2140.62	2229.23	0.203327	0.221987	0	1	1	2395.36	2140.62	2229.23	0.162229	0.221423	0	1	1	1915.49	2140.62	2229.23	-0.160334	0.221442	0	1	1
RSUY_RS06785	-	amino-acid-binding periplasmic (PBP) ABC transporter protein	4014.12	380.708	1948.48	3.3978	0.331228	5.72961	1.00664e-08	2.86797e-07	1530.62	380.708	1948.48	2.00738	0.331344	1.53129	0.125699	0.542817	1868.45	380.708	1948.48	2.29509	0.331159	2.40092	0.016354	0.0648151
RSUY_RS06790	-	hypothetical protein	489.714	80.5071	698.663	2.60593	0.255055	4.33603	1.45082e-05	0.000249894	938.043	80.5071	698.663	3.54114	0.251409	8.11879	4.70841e-16	5.07835e-14	1286.39	80.5071	698.663	3.99676	0.250919	9.95043	2.51091e-23	1.77725e-21
RSUY_RS06795	-	ABC transporter ATP-binding protein	4452.1	3958.45	3798.83	0.169117	0.203939	0	1	1	3034.58	3958.45	3798.83	-0.38345	0.203739	0	1	1	3750.21	3958.45	3798.83	-0.0779964	0.203584	0	1	1
RSUY_RS06800	-	lipoprotein	1429.65	384.735	2081.35	1.89382	0.173174	2.27415	0.0229572	0.160736	3067.49	384.735	2081.35	2.9947	0.171265	8.72742	2.6054e-18	3.93415e-16	3443.54	384.735	2081.35	3.16155	0.171119	9.70989	2.7363e-22	1.698e-20
RSUY_RS06805	parE	DNA topoisomerase IV subunit B	14718.6	11473.5	9660.08	0.359071	0.169139	0	1	1	6240.54	11473.5	9660.08	-0.878552	0.16917	0	1	1	6207.72	11473.5	9660.08	-0.886151	0.169123	0	1	1
RSUY_RS06810	-	putative transglycosylase signal peptide protein	900.7	1472.3	907.921	-0.710583	0.183594	0	1	1	613.653	1472.3	907.921	-1.2626	0.182505	0	1	1	645.03	1472.3	907.921	-1.19084	0.181951	0	1	1
RSUY_RS06815	parC	DNA topoisomerase IV subunit A	7138.87	8134.86	5553.41	-0.1889	0.191953	0	1	1	3566.25	8134.86	5553.41	-1.1897	0.191934	0	1	1	3373.65	8134.86	5553.41	-1.26983	0.191881	0	1	1
RSUY_RS06820	-	hypothetical protein	277.954	764.475	380.254	-1.45981	0.231367	0	1	1	225.828	764.475	380.254	-1.75913	0.227513	-1.13898	0.254711	0.949662	252.76	764.475	380.254	-1.59721	0.226035	-0.430061	0.667151	1
RSUY_RS06825	-	hypothetical protein	164.69	465.775	305.905	-1.49538	0.359301	0	1	1	261.192	465.775	305.905	-0.83472	0.352147	0	1	1	331.962	465.775	305.905	-0.489064	0.351043	0	1	1
RSUY_RS06830	lldP	putative L-lactate permease transmembrane protein	2485.72	1554.15	2985.97	0.678592	0.136904	0	1	1	3553.44	1554.15	2985.97	1.19315	0.135717	0	1	1	4350.57	1554.15	2985.97	1.48512	0.135521	0	1	1
RSUY_RS06835	-	patatin-like lipid acyl hydrolase protein	1322.27	998.869	2312.06	0.405526	0.368422	0	1	1	2927.25	998.869	2312.06	1.55102	0.367445	0.138849	0.88957	1	3999.85	998.869	2312.06	2.00141	0.367339	1.36498	0.172258	0.506378
RSUY_RS06840	-	hypothetical protein	1316.53	2077.14	1661.75	-0.65784	0.166259	0	1	1	1558.67	2077.14	1661.75	-0.414312	0.164605	0	1	1	1694.65	2077.14	1661.75	-0.293733	0.164334	0	1	1
RSUY_RS06845	#N/A	#N/A	516.803	1507.61	728.563	-1.54768	0.211989	-0.224932	0.822032	1	437.02	1507.61	728.563	-1.78649	0.209581	-1.36698	0.171633	0.700448	452.815	1507.61	728.563	-1.73534	0.208939	-1.12634	0.260022	0.718231
RSUY_RS06850	-	gst-related protein	1886.87	2961.3	1632.13	-0.650723	0.191433	0	1	1	978.381	2961.3	1632.13	-1.59784	0.191304	-0.511437	0.609045	1	701.973	2961.3	1632.13	-2.0766	0.19154	-3.01033	0.00260966	0.0125352
RSUY_RS06855	-	aminotransferase protein	9290.19	9539.03	6874.11	-0.03819	0.331006	0	1	1	5272.41	9539.03	6874.11	-0.855375	0.330975	0	1	1	3394.82	9539.03	6874.11	-1.49048	0.331022	0	1	1
RSUY_RS06860	-	hypothetical protein	1001.26	2320.03	1337.07	-1.21229	0.317794	0	1	1	1141.62	2320.03	1337.07	-1.02305	0.316687	0	1	1	885.386	2320.03	1337.07	-1.38965	0.31674	0	1	1
RSUY_RS06865	-	hypothetical protein	132.411	1101.12	487.985	-3.05277	0.523932	-2.96368	0.00303989	0.0286479	307.66	1101.12	487.985	-1.83969	0.516981	-0.657056	0.511145	1	410.747	1101.12	487.985	-1.42277	0.516286	0	1	1
RSUY_RS06870	-	hypothetical protein	467.18	777.601	729.115	-0.730867	0.224131	0	1	1	739.771	777.601	729.115	-0.0720331	0.220091	0	1	1	931.91	777.601	729.115	0.26106	0.219477	0	1	1
RSUY_RS06875	-	putative transcription regulator protein	2055.8	1809.89	2761.36	0.184902	0.164275	0	1	1	3025.11	1809.89	2761.36	0.741055	0.163062	0	1	1	4154.63	1809.89	2761.36	1.19877	0.162827	0	1	1
RSUY_RS06880	htpG	heat shock protein 90	6541.71	13851.5	7065.94	-1.08266	0.228142	0	1	1	3971.14	13851.5	7065.94	-1.80239	0.228056	-1.32595	0.184857	0.744359	3899.42	13851.5	7065.94	-1.82869	0.228005	-1.44161	0.149413	0.447054
RSUY_RS06885	-	hypothetical protein	664.032	1193.33	843.907	-0.846717	0.209191	0	1	1	675.816	1193.33	843.907	-0.819885	0.206873	0	1	1	842.449	1193.33	843.907	-0.502162	0.206173	0	1	1
RSUY_RS06890	-	glutathione S-transferase-like transmembrane protein	828.872	922.892	1600.25	-0.150931	0.241294	0	1	1	2104.08	922.892	1600.25	1.18895	0.238833	0	1	1	2545.17	922.892	1600.25	1.46348	0.23865	0	1	1
RSUY_RS06895	-	putative transcriptional regulatory DNA-binding transcription regulator protein	204.026	427.343	368.689	-1.06314	0.334904	0	1	1	368.217	427.343	368.689	-0.215258	0.328374	0	1	1	475.168	427.343	368.689	0.152636	0.32751	0	1	1
RSUY_RS06900	-	hypothetical protein	1432.14	1141.8	902.961	0.324621	0.256296	0	1	1	475.843	1141.8	902.961	-1.26264	0.25702	0	1	1	562.06	1141.8	902.961	-1.02238	0.256307	0	1	1
RSUY_RS06905	-	hypothetical protein	1125.71	1571.74	1173.46	-0.480756	0.175206	0	1	1	927.481	1571.74	1173.46	-0.760974	0.173921	0	1	1	1068.94	1571.74	1173.46	-0.556404	0.173411	0	1	1
RSUY_RS06910	-	hypothetical protein	1894.74	1062.64	1590.17	0.83368	0.183191	0	1	1	1716.96	1062.64	1590.17	0.692328	0.182365	0	1	1	1686.32	1062.64	1590.17	0.666368	0.182218	0	1	1
RSUY_RS06915	-	hypothetical protein	683.949	495.529	642.958	0.466242	0.209282	0	1	1	749.995	495.529	642.958	0.598264	0.206895	0	1	1	642.361	495.529	642.958	0.374525	0.20683	0	1	1
RSUY_RS06920	-	hypothetical protein	2257.04	877.177	1667.48	1.36331	0.299635	0	1	1	1753.28	877.177	1667.48	0.999294	0.29929	0	1	1	1782.42	877.177	1667.48	1.02308	0.299187	0	1	1
RSUY_RS06925	-	putative periplasmic cytochrome type-c oxidoreductase signal peptide protein	5142.46	5616.5	3309.13	-0.127416	0.516062	0	1	1	1696.89	5616.5	3309.13	-1.7268	0.516165	-0.439386	0.660382	1	780.653	5616.5	3309.13	-2.8469	0.516429	-2.6081	0.0091047	0.0383668
RSUY_RS06930	-	putative periplasmic cytochrome type-c oxidoreductase signal peptide protein	1266.71	2694.77	1394.98	-1.08947	0.452436	0	1	1	905.506	2694.77	1394.98	-1.57336	0.452086	-0.162267	0.871095	1	712.942	2694.77	1394.98	-1.91825	0.452121	-0.925082	0.354923	0.939685
RSUY_RS06935	-	hypothetical protein	957.454	665.05	981.676	0.523739	0.155096	0	1	1	1043.09	665.05	981.676	0.649594	0.152798	0	1	1	1261.11	665.05	981.676	0.92345	0.152221	0	1	1
RSUY_RS06940	-	hypothetical protein	936.069	1320.36	1099.88	-0.49657	0.228022	0	1	1	1007.5	1320.36	1099.88	-0.390193	0.226441	0	1	1	1135.59	1320.36	1099.88	-0.217673	0.226102	0	1	1
RSUY_RS06945	-	carboxypeptidase	1832.7	1469.28	2405.49	0.319456	0.340485	0	1	1	3272.64	1469.28	2405.49	1.1554	0.339773	0	1	1	3047.34	1469.28	2405.49	1.05252	0.339744	0	1	1
RSUY_RS06950	-	hypothetical protein	4509.28	2695.39	2647.03	0.74222	0.372937	0	1	1	1706.6	2695.39	2647.03	-0.659327	0.373032	0	1	1	1676.85	2695.39	2647.03	-0.684715	0.37296	0	1	1
RSUY_RS06955	nth	endonuclease III protein	1415.38	962.471	1515.37	0.555524	0.17646	0	1	1	1684.46	962.471	1515.37	0.807631	0.175004	0	1	1	1999.18	962.471	1515.37	1.05468	0.174705	0	1	1
RSUY_RS06960	-	ferredoxin	462.399	1394.3	746.22	-1.59106	0.242311	-0.375811	0.707057	1	526.867	1394.3	746.22	-1.40401	0.239172	0	1	1	601.31	1394.3	746.22	-1.21341	0.238537	0	1	1
RSUY_RS06965	-	transcription regulator protein	1316.26	999.233	1399.23	0.396608	0.216751	0	1	1	1425.12	999.233	1399.23	0.512369	0.215561	0	1	1	1856.3	999.233	1399.23	0.893758	0.215216	0	1	1
RSUY_RS06970	phaZ	poly[D(-)-3-hydroxybutyrate] depolymerase protein	64333.5	6371.09	20264.5	3.33595	0.503015	3.6499	0.000262339	0.00327933	5811.41	6371.09	20264.5	-0.132639	0.503095	0	1	1	4542.15	6371.09	20264.5	-0.488149	0.503101	0	1	1
RSUY_RS06975	tyrB	aromatic amino acid aminotransferase	11561.3	13816.5	8039.62	-0.257152	0.306849	0	1	1	3716.44	13816.5	8039.62	-1.89439	0.306933	-1.28493	0.198815	0.788645	3064.25	13816.5	8039.62	-2.17276	0.306933	-2.19188	0.0283879	0.105668
RSUY_RS06980	uvrB	excinuclease ABC subunit B	4751.85	2649.28	4582.97	0.842899	0.255638	0	1	1	5197.8	2649.28	4582.97	0.972383	0.255357	0	1	1	5732.96	2649.28	4582.97	1.11376	0.255302	0	1	1
RSUY_RS06985	-	putative site-specific recombinase transmembrane protein	1155.44	1134.93	1805.75	0.0268554	0.352489	0	1	1	2172.3	1134.93	1805.75	0.936484	0.351378	0	1	1	2760.34	1134.93	1805.75	1.28209	0.351245	0	1	1
RSUY_RS06990	-	putative ribokinase protein	135.35	476.732	271.75	-1.81377	0.432527	-0.725422	0.468193	1	223.685	476.732	271.75	-1.09195	0.425159	0	1	1	251.233	476.732	271.75	-0.924511	0.424353	0	1	1
RSUY_RS06995	-	transcriptional regulatory DNA-binding repressor transcription regulator protein	364.618	471.875	733.074	-0.367474	0.341783	0	1	1	915.761	471.875	733.074	0.95627	0.337844	0	1	1	1180.04	471.875	733.074	1.32202	0.337508	0	1	1
RSUY_RS07000	-	transmembrane ABC transporter protein	314.33	244.771	676.342	0.364032	0.567499	0	1	1	946.988	244.771	676.342	1.95147	0.564642	0.799565	0.423963	1	1199.28	244.771	676.342	2.2922	0.564453	1.40348	0.160473	0.476372
RSUY_RS07005	-	ABC transporter ATP-binding protein	305.56	817.666	819.67	-1.41592	0.444881	0	1	1	883.781	817.666	819.67	0.112041	0.441159	0	1	1	1271.67	817.666	819.67	0.636976	0.440842	0	1	1
RSUY_RS07010	-	sugar-binding periplasmic (PBP) ABC transporter protein	3325.45	4762.54	3819.91	-0.518341	0.333415	0	1	1	3870.67	4762.54	3819.91	-0.299142	0.333093	0	1	1	3320.99	4762.54	3819.91	-0.52008	0.333084	0	1	1
RSUY_RS07015	-	hypothetical protein	6195.21	1924.64	3727.15	1.68627	0.343128	0.54286	0.587226	1	4004.45	1924.64	3727.15	1.05706	0.343054	0	1	1	2784.31	1924.64	3727.15	0.532747	0.343094	0	1	1
RSUY_RS07020	nifS	pyridoxal-phosphate-dependent aminotransferase (NIFS protein)	24209.9	6404.61	12919.8	1.91837	0.443655	0.943009	0.345676	1	11695.9	6404.61	12919.8	0.868839	0.443655	0	1	1	9368.96	6404.61	12919.8	0.548785	0.443657	0	1	1
RSUY_RS07025	nifU	scaffold protein	7947.75	4010.7	4384.41	0.986509	0.463571	0	1	1	3224.55	4010.7	4384.41	-0.314762	0.463601	0	1	1	2354.64	4010.7	4384.41	-0.768382	0.463626	0	1	1
RSUY_RS07030	-	hypothetical protein	2902.13	1105.24	1446.2	1.39228	0.421406	0	1	1	1061.72	1105.24	1446.2	-0.0578319	0.421559	0	1	1	715.708	1105.24	1446.2	-0.6269	0.421706	0	1	1
RSUY_RS07035	#N/A	#N/A	508.868	759.012	436.007	-0.578126	0.487513	0	1	1	268.149	759.012	436.007	-1.50095	0.487286	-0.00195094	0.998443	1	207.998	759.012	436.007	-1.86788	0.487433	-0.754727	0.450413	1
RSUY_RS07040	hscB	co-chaperone HscB	1547.38	842.615	1055.88	0.875886	0.235801	0	1	1	828.268	842.615	1055.88	-0.0245979	0.235624	0	1	1	1005.26	842.615	1055.88	0.25466	0.23515	0	1	1
RSUY_RS07045	hscA	chaperone protein HscA	4581.65	3653.07	3456.38	0.326266	0.217857	0	1	1	2426.42	3653.07	3456.38	-0.590235	0.217798	0	1	1	3164.37	3653.07	3456.38	-0.207211	0.217597	0	1	1
RSUY_RS07050	fdx	ferredoxin [2FE-2S] protein	2156.94	750.584	936.179	1.52209	0.36213	0.0610049	0.951355	1	372.546	750.584	936.179	-1.01049	0.363501	0	1	1	464.642	750.584	936.179	-0.691711	0.362778	0	1	1
RSUY_RS07055	iscX	hypothetical protein	1135.65	332.683	516.08	1.76996	0.405561	0.665641	0.505641	1	257.996	332.683	516.08	-0.366674	0.407014	0	1	1	337.995	332.683	516.08	0.0230607	0.405993	0	1	1
RSUY_RS07060	#N/A	#N/A	838.175	1143.16	1153.65	-0.449365	0.224149	0	1	1	1377.99	1143.16	1153.65	0.269586	0.221851	0	1	1	1255.26	1143.16	1153.65	0.135003	0.221763	0	1	1
RSUY_RS07065	lysS	lysyl-tRNA synthetase	10814.1	8776.99	6677.08	0.301036	0.372827	0	1	1	3451.68	8776.99	6677.08	-1.34641	0.372902	0	1	1	3665.51	8776.99	6677.08	-1.25969	0.372852	0	1	1
RSUY_RS07070	-	short chain dehydrogenase	94.6965	1373.96	399.008	-3.85044	0.318102	-7.38895	1.47992e-13	7.36708e-12	67.4943	1373.96	399.008	-4.34597	0.311706	-9.13029	6.83153e-20	1.34552e-17	59.879	1373.96	399.008	-4.52008	0.310781	-9.71771	2.53423e-22	1.59445e-20
RSUY_RS07075	prfB	peptide chain release factor 2 protein	7393.99	5336.4	4574.57	0.470189	0.264599	0	1	1	2775.09	5336.4	4574.57	-0.94331	0.264684	0	1	1	2792.78	5336.4	4574.57	-0.934127	0.264614	0	1	1
RSUY_RS07080	pncB	nicotinate phosphoribosyltransferase	3010.13	1700.28	2596.71	0.823963	0.409042	0	1	1	2537.2	1700.28	2596.71	0.577551	0.408829	0	1	1	3139.24	1700.28	2596.71	0.884723	0.408736	0	1	1
RSUY_RS07085	-	putative transmembrane protein	609.542	1517.38	816.37	-1.31593	0.163311	0	1	1	602.198	1517.38	816.37	-1.33317	0.160171	0	1	1	536.359	1517.38	816.37	-1.50045	0.159955	-0.00282947	0.997742	1
RSUY_RS07090	-	hypothetical protein	2044.63	1738	2143.46	0.234822	0.171117	0	1	1	2231.1	1738	2143.46	0.360464	0.170143	0	1	1	2560.1	1738	2143.46	0.558852	0.169929	0	1	1
RSUY_RS07095	-	2-hydroxyacid dehydrogenase	485.42	1288.2	745.299	-1.40189	0.165943	0	1	1	625.177	1288.2	745.299	-1.04284	0.161225	0	1	1	582.397	1288.2	745.299	-1.14554	0.160902	0	1	1
RSUY_RS07100	rmuC	hypothetical protein	2005.42	2164.14	2285.39	-0.109799	0.154291	0	1	1	2264.92	2164.14	2285.39	0.0656502	0.15316	0	1	1	2707.07	2164.14	2285.39	0.322833	0.152902	0	1	1
RSUY_RS07105	-	hypothetical protein	7548.91	1132.24	2926.7	2.73695	0.358556	3.4498	0.000560997	0.00641747	1722.52	1132.24	2926.7	0.605494	0.358802	0	1	1	1303.13	1132.24	2926.7	0.202903	0.358846	0	1	1
RSUY_RS07110	moeA1	molybdopterin biosynthesis MOEA protein	1167.77	1406.37	1286.06	-0.268788	0.203519	0	1	1	1200.63	1406.37	1286.06	-0.228256	0.202153	0	1	1	1369.45	1406.37	1286.06	-0.0385571	0.201823	0	1	1
RSUY_RS07115	mobA	molybdopterin-guanine dinucleotide biosynthesis protein A	1152.5	596.636	947.225	0.949484	0.188262	0	1	1	947.579	596.636	947.225	0.667685	0.187094	0	1	1	1092.19	596.636	947.225	0.872424	0.18663	0	1	1
RSUY_RS07120	moaA	molybdenum cofactor biosynthesis protein A	3982.9	2411.54	2763.79	0.723024	0.210917	0	1	1	2203.16	2411.54	2763.79	-0.130312	0.210819	0	1	1	2457.58	2411.54	2763.79	0.0273223	0.210657	0	1	1
RSUY_RS07125	rne	ribonuclease E protein	91042.1	48812.5	39137.1	0.899248	0.284368	0	1	1	10843.1	48812.5	39137.1	-2.17048	0.284439	-2.35719	0.018414	0.11122	5850.56	48812.5	39137.1	-3.0606	0.284489	-5.48563	4.11999e-08	4.39142e-07
RSUY_RS07130	rluC	ribosomal large subunit pseudouridine synthase C protein	5093.48	4067.45	3573.25	0.324108	0.288465	0	1	1	2624.85	4067.45	3573.25	-0.631874	0.288435	0	1	1	2507.22	4067.45	3573.25	-0.697982	0.288384	0	1	1
RSUY_RS07135	-	putative phosphoglycolate phosphatase protein	1290.65	1374.7	1231.7	-0.0921302	0.192634	0	1	1	1050.02	1374.7	1231.7	-0.388789	0.191629	0	1	1	1211.42	1374.7	1231.7	-0.182464	0.191219	0	1	1
RSUY_RS07140	-	hypothetical protein	395.009	599.19	409.838	-0.605629	0.234636	0	1	1	279.342	599.19	409.838	-1.10109	0.232516	0	1	1	365.811	599.19	409.838	-0.711615	0.230862	0	1	1
RSUY_RS07145	-	putative protease transmembrane protein	3963.56	3258.27	3493.43	0.282248	0.271118	0	1	1	3068.82	3258.27	3493.43	-0.0863709	0.270901	0	1	1	3683.06	3258.27	3493.43	0.176859	0.270793	0	1	1
RSUY_RS07150	-	hypothetical protein	1143.16	1012.01	1543.43	0.176564	0.206196	0	1	1	1652.57	1012.01	1543.43	0.707368	0.204473	0	1	1	2365.97	1012.01	1543.43	1.22509	0.20411	0	1	1
RSUY_RS07155	maf	Maf-like protein	1530.74	1137.81	1529.87	0.427689	0.272725	0	1	1	1446.47	1137.81	1529.87	0.346442	0.272007	0	1	1	2004.47	1137.81	1529.87	0.817152	0.271709	0	1	1
RSUY_RS07160	-	hypothetical protein	18430.9	7657.05	7573.47	1.26712	0.24653	0	1	1	2355.97	7657.05	7573.47	-1.70046	0.246896	-0.811937	0.416828	1	1849.92	7657.05	7573.47	-2.04928	0.246922	-2.22449	0.0261153	0.0980946
RSUY_RS07165	rpmF	50S ribosomal protein L32	33041.3	14377.2	12559.3	1.20045	0.519407	0	1	1	2587.22	14377.2	12559.3	-2.47431	0.519588	-1.87516	0.060771	0.298317	231.549	14377.2	12559.3	-5.95629	0.521364	-8.54736	1.25934e-17	4.04598e-16
RSUY_RS07170	plsX	putative glycerol-3-phosphate acyltransferase PlsX	32471.8	10668.3	12427.8	1.60581	0.361054	0.293061	0.769476	1	3834.79	10668.3	12427.8	-1.4761	0.361212	0	1	1	2736.4	10668.3	12427.8	-1.96296	0.361245	-1.28158	0.199991	0.574119
RSUY_RS07175	fabH	3-oxoacyl-(acyl carrier protein) synthase III	18935.6	10089.3	8593.04	0.908129	0.235759	0	1	1	2971.82	10089.3	8593.04	-1.7634	0.236037	-1.11594	0.264448	0.977917	2375.39	10089.3	8593.04	-2.08658	0.236051	-2.48498	0.0129558	0.0521742
RSUY_RS07180	fabD	acyl-carrier-protein S-malonyltransferase	10838.5	10951.8	6173.71	-0.0152924	0.241042	0	1	1	1641.75	10951.8	6173.71	-2.73786	0.241542	-5.12482	2.97818e-07	6.02284e-06	1262.81	10951.8	6173.71	-3.11646	0.241597	-6.69071	2.22086e-11	3.53e-10
RSUY_RS07185	fabG	3-ketoacyl-(acyl-carrier-protein) reductase	23957.2	13227.3	10634.5	0.856873	0.358207	0	1	1	3404.76	13227.3	10634.5	-1.95789	0.358374	-1.27769	0.20136	0.79595	1948.9	13227.3	10634.5	-2.76276	0.35848	-3.52255	0.000427421	0.00240823
RSUY_RS07190	acpP	acyl carrier protein	52613.3	27657.5	21417.3	0.927725	0.429429	0	1	1	5039.39	27657.5	21417.3	-2.45636	0.429536	-2.2265	0.0259805	0.148226	358.919	27657.5	21417.3	-6.26798	0.430957	-11.0637	1.88154e-28	2.18548e-26
RSUY_RS07195	fabF1	3-oxoacyl-(acyl carrier protein) synthase II	32787.8	24354.2	16448	0.428926	0.350014	0	1	1	5264.93	24354.2	16448	-2.20969	0.350119	-2.02699	0.0426639	0.222308	3385.08	24354.2	16448	-2.84689	0.350164	-3.84646	0.000119836	0.000749801
RSUY_RS07200	rpoE1	RNA polymerase sigma factor RpoE	20882.5	7578.03	8929.06	1.46234	0.461251	0	1	1	5768.92	7578.03	8929.06	-0.393512	0.461297	0	1	1	1486.74	7578.03	8929.06	-2.34968	0.461538	-1.84096	0.0656269	0.217158
RSUY_RS07205	rseA	putative transmembrane sigma-E factor negative regulatory transcription regulator protein	9887.68	11811.3	7495.97	-0.256624	0.31987	0	1	1	5967.71	11811.3	7495.97	-0.984915	0.319831	0	1	1	2317.22	11811.3	7495.97	-2.3497	0.320002	-2.6553	0.00792382	0.0337993
RSUY_RS07210	rseB	putative sigma-E factor regulatory (negative regulator) transcription regulator protein	23075	9092.74	11023.8	1.34347	0.367649	0	1	1	7943.05	9092.74	11023.8	-0.195015	0.367677	0	1	1	3984.37	9092.74	11023.8	-1.19035	0.367742	0	1	1
RSUY_RS07215	-	periplasmic protease signal peptide protein	19880.9	16095.8	11959.7	0.304589	0.292022	0	1	1	7165.18	16095.8	11959.7	-1.1676	0.292056	0	1	1	4696.83	16095.8	11959.7	-1.77692	0.292092	-0.948047	0.343105	0.917773
RSUY_RS07220	-	hypothetical protein	706.934	1402.71	724.491	-0.989502	0.26619	0	1	1	432.543	1402.71	724.491	-1.69745	0.265489	-0.743705	0.457055	1	355.772	1402.71	724.491	-1.97917	0.265502	-1.80477	0.0711101	0.233089
RSUY_RS07225	lepA	GTP-binding protein LepA	27157.7	12767.4	12280.3	1.08881	0.286953	0	1	1	5382.12	12767.4	12280.3	-1.24622	0.287063	0	1	1	3813.89	12767.4	12280.3	-1.74312	0.287095	-0.846825	0.397093	1
RSUY_RS07230	lepB	signal peptidase I	8242.26	5098.97	3751.77	0.692709	0.48967	0	1	1	1077.06	5098.97	3751.77	-2.24312	0.49007	-1.51635	0.129432	0.556814	588.776	5098.97	3751.77	-3.11435	0.490352	-3.29224	0.000993943	0.00527232
RSUY_RS07235	-	hypothetical protein	5173	2752.09	2242.8	0.910217	0.426392	0	1	1	801.004	2752.09	2242.8	-1.7807	0.426967	-0.657417	0.510913	1	245.123	2752.09	2242.8	-3.48885	0.428409	-4.64242	3.44358e-06	2.84544e-05
RSUY_RS07240	rnc	ribonuclease III	4303.88	3279.98	2396.02	0.391239	0.247687	0	1	1	1073.39	3279.98	2396.02	-1.61152	0.248209	-0.449309	0.653209	1	926.817	3279.98	2396.02	-1.82324	0.248162	-1.30253	0.192734	0.556106
RSUY_RS07245	era	GTP-binding protein Era	9987.08	5702.68	5194.37	0.808237	0.261576	0	1	1	3072.96	5702.68	5194.37	-0.891993	0.261705	0	1	1	2014.74	5702.68	5194.37	-1.50102	0.261799	-0.00391361	0.996877	1
RSUY_RS07250	recO	DNA repair protein RecO	1606.46	1339.82	1294.3	0.262449	0.185508	0	1	1	1126.19	1339.82	1294.3	-0.250541	0.184864	0	1	1	1104.74	1339.82	1294.3	-0.278411	0.184645	0	1	1
RSUY_RS07255	pdxJ	pyridoxal phosphate biosynthetic protein PdxJ	1125.88	2951.93	1352.67	-1.39106	0.154415	0	1	1	721.431	2951.93	1352.67	-2.03254	0.153538	-3.46844	0.00052348	0.00515514	611.433	2951.93	1352.67	-2.27169	0.153475	-5.02808	4.95403e-07	4.62717e-06
RSUY_RS07260	acpS	4'-phosphopantetheinyl transferase	450.342	535.422	439.259	-0.249053	0.341114	0	1	1	411.842	535.422	439.259	-0.378263	0.339232	0	1	1	359.431	535.422	439.259	-0.574793	0.339122	0	1	1
RSUY_RS07265	-	beta-hexosaminidase	2335.54	3084.48	2295	-0.401478	0.137038	0	1	1	1886.03	3084.48	2295	-0.709541	0.136267	0	1	1	1873.96	3084.48	2295	-0.718974	0.136077	0	1	1
RSUY_RS07270	efp	elongation factor P	58477	19645.4	21093.9	1.57366	0.531503	0.138593	0.889772	1	5472.42	19645.4	21093.9	-1.84393	0.531584	-0.646992	0.517637	1	780.908	19645.4	21093.9	-4.65291	0.532062	-5.92583	3.10727e-09	3.86701e-08
RSUY_RS07275	-	hypothetical protein	1228.89	1066.49	1638.69	0.206078	0.168759	0	1	1	1763.32	1066.49	1638.69	0.725469	0.166808	0	1	1	2496.06	1066.49	1638.69	1.2268	0.166397	0	1	1
RSUY_RS07280	uvrC	excinuclease ABC subunit C	3444.83	2382.74	3528.77	0.531507	0.1552	0	1	1	3861.11	2382.74	3528.77	0.696456	0.154548	0	1	1	4426.41	2382.74	3528.77	0.893573	0.154413	0	1	1
RSUY_RS07285	pgsA	CDP-diacylglycerol--glycerol-3-phosphate 3- phosphatidyltransferase transmembrane protein	4106.71	1727.67	2180.35	1.24857	0.291289	0	1	1	1705.28	1727.67	2180.35	-0.0187599	0.291366	0	1	1	1181.74	1727.67	2180.35	-0.547824	0.291478	0	1	1
RSUY_RS07290	#N/A	#N/A	1293.54	327.155	432.303	1.98284	0.621583	0.776794	0.43728	1	97.7422	327.155	432.303	-1.74284	0.625594	-0.388181	0.697882	1	10.7746	327.155	432.303	-4.92263	0.655689	-5.2199	1.79019e-07	1.77065e-06
RSUY_RS07295	#N/A	#N/A	2947.06	467.812	931.848	2.65518	0.50945	2.2675	0.0233597	0.162799	260.956	467.812	931.848	-0.842118	0.511227	0	1	1	51.569	467.812	931.848	-3.18106	0.518107	-3.24462	0.00117609	0.00616628
RSUY_RS07300	#N/A	#N/A	1107.18	140.164	467.676	2.98113	0.450206	3.2899	0.00100224	0.0108099	271.681	140.164	467.676	0.9555	0.45136	0	1	1	351.68	140.164	467.676	1.32794	0.450503	0	1	1
RSUY_RS07305	-	two-component system response regulator transcription regulator protein	4889.68	5935.68	3629.69	-0.280076	0.320783	0	1	1	2269.13	5935.68	3629.69	-1.38725	0.320795	0	1	1	1424.28	5935.68	3629.69	-2.05915	0.320921	-1.74234	0.0814484	0.263168
RSUY_RS07310	-	signal peptide protein	2686.7	6758.06	3447.09	-1.33144	0.233868	0	1	1	2458.81	6758.06	3447.09	-1.45861	0.233406	0	1	1	1884.81	6758.06	3447.09	-1.8422	0.233446	-1.46585	0.14269	0.429491
RSUY_RS07315	-	two-component system sensor histidine kinase transcription regulator protein	1018.84	2907.63	1829.67	-1.51248	0.256219	-0.0487149	0.961146	1	1625.87	2907.63	1829.67	-0.838632	0.25459	0	1	1	1766.35	2907.63	1829.67	-0.719139	0.254422	0	1	1
RSUY_RS07320	-	two-component system response regulator transcription regulator protein	6365.28	2295.45	3134.54	1.47125	0.389737	0	1	1	2287.98	2295.45	3134.54	-0.00464247	0.389818	0	1	1	1589.44	2295.45	3134.54	-0.530216	0.389879	0	1	1
RSUY_RS07325	-	hypothetical protein	3810.7	2226.04	2692.18	0.775295	0.420341	0	1	1	3144.47	2226.04	2692.18	0.498381	0.420182	0	1	1	1587.5	2226.04	2692.18	-0.487669	0.420322	0	1	1
RSUY_RS07330	-	transcriptional regulatory DNA-binding transcription regulator protein	1533.58	408.588	1490.66	1.90824	0.325163	1.25548	0.209303	1	1785.54	408.588	1490.66	2.12723	0.324446	1.93322	0.053209	0.269014	2234.93	408.588	1490.66	2.4511	0.324276	2.93299	0.00335719	0.0156784
RSUY_RS07335	gudD1	glucarate dehydratase protein	3183.15	416.765	1873.79	2.9327	0.506191	2.83034	0.00464979	0.0410595	1727.2	416.765	1873.79	2.05077	0.506147	1.08815	0.276527	1	2168.04	416.765	1873.79	2.37872	0.506033	1.73649	0.0824771	0.266112
RSUY_RS07340	exuT2	putative hexuronate transporter transmembrane protein	1723.87	308.878	1287.53	2.48008	0.540235	1.81418	0.06965	0.414061	1429.82	308.878	1287.53	2.21026	0.539959	1.3154	0.188377	0.757184	1687.53	308.878	1287.53	2.44934	0.539847	1.75853	0.0786568	0.254693
RSUY_RS07345	-	glucosidase protein	2337.13	759.502	1878.29	1.62135	0.458357	0.26475	0.791202	1	2122.72	759.502	1878.29	1.48258	0.458088	0	1	1	2293.8	759.502	1878.29	1.59439	0.458018	0.206085	0.836725	1
RSUY_RS07350	-	porin transmembrane protein	2362.41	389.084	1638.11	2.60176	0.260228	4.23384	2.29735e-05	0.000377066	1845.58	389.084	1638.11	2.24611	0.259845	2.87138	0.0040869	0.0306011	1955.35	389.084	1638.11	2.32944	0.259712	3.1937	0.00140462	0.00725534
RSUY_RS07355	-	hypothetical protein	489.234	632.165	1045.56	-0.366424	0.410454	0	1	1	1388.33	632.165	1045.56	1.13479	0.407944	0	1	1	1672.5	632.165	1045.56	1.40342	0.407783	0	1	1
RSUY_RS07360	nagL	putative GST-related protein	288.654	621.135	551.726	-1.09825	0.357337	0	1	1	611.72	621.135	551.726	-0.0222158	0.352798	0	1	1	685.393	621.135	551.726	0.141841	0.352445	0	1	1
RSUY_RS07365	nagK	putative isomerase-decarboxylase	298.871	681.784	695.935	-1.18086	0.300235	0	1	1	877.719	681.784	695.935	0.36439	0.294586	0	1	1	925.364	681.784	695.935	0.440579	0.294344	0	1	1
RSUY_RS07370	nagI	gentisate 1,2-dioxygenase oxidoreductase protein	420.092	1055.2	1085.46	-1.32282	0.342766	0	1	1	1426.49	1055.2	1085.46	0.435013	0.339151	0	1	1	1440.07	1055.2	1085.46	0.448628	0.339042	0	1	1
RSUY_RS07375	nagAb	ferredoxin subunit of A ring-hydroxylating dioxygenase oxidoreductase protein	90.1779	165.17	161.398	-0.856436	0.301007	0	1	1	210.86	165.17	161.398	0.352766	0.283198	0	1	1	179.384	165.17	161.398	0.119384	0.283062	0	1	1
RSUY_RS07380	nagH	putative salicylate-5-hydroxylase small oxygenase component oxidoreductase protein	142.807	348.626	293.689	-1.2786	0.344245	0	1	1	370.754	348.626	293.689	0.0890584	0.334171	0	1	1	312.568	348.626	293.689	-0.157262	0.334125	0	1	1
RSUY_RS07385	nagG	putative salicylate-5-hydroxylase large oxygenase component oxidoreductase protein	844.327	1352.46	1667.77	-0.677662	0.327894	0	1	1	2338.83	1352.46	1667.77	0.790295	0.32608	0	1	1	2135.44	1352.46	1667.77	0.659012	0.326044	0	1	1
RSUY_RS07390	nagAa	ferredoxin oxidoreductase oxidoreductase protein	420.831	866.786	936.554	-1.03673	0.286734	0	1	1	1263.65	866.786	936.554	0.543833	0.282509	0	1	1	1194.96	866.786	936.554	0.463106	0.282406	0	1	1
RSUY_RS07395	-	transcriptional regulatory DNA-binding transcription regulator protein	717.292	542.392	1160.96	0.4061	0.337588	0	1	1	1633.04	542.392	1160.96	1.59002	0.33561	0.268234	0.78852	1	1751.12	542.392	1160.96	1.6907	0.335489	0.568419	0.569751	1
RSUY_RS07400	pcaK	4-hydroxybenzoate transporter	724.035	904.088	1451.28	-0.317955	0.383417	0	1	1	1977.32	904.088	1451.28	1.1289	0.381615	0	1	1	2199.67	904.088	1451.28	1.28261	0.381516	0	1	1
RSUY_RS07405	-	transcriptional regulatory DNA-binding transcription regulator protein	306.686	536.015	595.098	-0.800067	0.363424	0	1	1	763.646	536.015	595.098	0.510446	0.359032	0	1	1	774.046	536.015	595.098	0.529858	0.358837	0	1	1
RSUY_RS07410	-	hypothetical protein	615.04	749.467	950.602	-0.282781	0.277433	0	1	1	1189.83	749.467	950.602	0.666626	0.274756	0	1	1	1248.07	749.467	950.602	0.735497	0.274567	0	1	1
RSUY_RS07415	EfpR	transcription regulator protein	1136.07	846.135	721.972	0.423649	0.338441	0	1	1	455.954	846.135	721.972	-0.892088	0.338743	0	1	1	449.729	846.135	721.972	-0.911762	0.338439	0	1	1
RSUY_RS07420	tISRso10b	ISRSO10-transposase ORFB protein	323.384	93.2893	537.621	1.79767	0.411301	0.723725	0.469234	1	849.597	93.2893	537.621	3.18644	0.407575	4.13773	3.50754e-05	0.000461894	884.211	93.2893	537.621	3.24399	0.407403	4.28075	1.86261e-05	0.000138549
RSUY_RS07425	#N/A	#N/A	458.614	41.8919	592.804	3.45191	0.451926	4.31909	1.56674e-05	0.000267825	912.63	41.8919	592.804	4.44278	0.449703	6.54382	5.9965e-11	2.74385e-09	958.08	41.8919	592.804	4.51283	0.449553	6.70184	2.05814e-11	3.28288e-10
RSUY_RS07430	-	cytochrome p-450-like monooxygenase protein	2703.66	16352.9	5465.68	-2.59696	0.424025	-2.58703	0.00968078	0.076802	1740.14	16352.9	5465.68	-3.23232	0.423889	-4.08672	4.37509e-05	0.000559863	1066.02	16352.9	5465.68	-3.93926	0.424026	-5.75261	8.78753e-09	1.04208e-07
RSUY_RS07435	-	hypothetical protein	1444.76	5207.4	2264.93	-1.85028	0.30793	-1.13754	0.255312	1	1224.52	5207.4	2264.93	-2.08838	0.307335	-1.91446	0.055562	0.277504	1183.02	5207.4	2264.93	-2.1381	0.307224	-2.077	0.0378017	0.136014
RSUY_RS07440	-	hypothetical transmembrane protein	1224.87	3346.71	2050.32	-1.44983	0.336178	0	1	1	1641.24	3346.71	2050.32	-1.02791	0.33523	0	1	1	1988.46	3346.71	2050.32	-0.751051	0.335063	0	1	1
RSUY_RS07445	-	Hypothetical Protein	1133.65	1690.26	1191.56	-0.578237	0.23077	0	1	1	938.071	1690.26	1191.56	-0.849522	0.229789	0	1	1	1004.26	1690.26	1191.56	-0.751009	0.229482	0	1	1
RSUY_RS07450	#N/A	#N/A	184.832	3.34336	119.528	5.77049	0.634859	6.72668	1.73577e-11	7.1482e-10	129.774	3.34336	119.528	5.26778	0.633193	5.95044	2.6742e-09	8.07609e-08	160.164	3.34336	119.528	5.57157	0.632025	6.4421	1.17834e-10	1.75012e-09
RSUY_RS07455	-	transcriptional regulatory DNA-binding transcription regulator protein	274.683	545.892	569.559	-0.986667	0.372412	0	1	1	651.681	545.892	569.559	0.255285	0.367678	0	1	1	805.978	545.892	569.559	0.56185	0.367276	0	1	1
RSUY_RS07460	-	hypothetical protein	384.931	663.411	771.748	-0.783147	0.470953	0	1	1	910.712	663.411	771.748	0.456885	0.468283	0	1	1	1127.94	663.411	771.748	0.7655	0.468057	0	1	1
RSUY_RS07465	-	putative transcription regulator protein	416.109	296.5	678.685	0.490435	0.47105	0	1	1	839.604	296.5	678.685	1.5012	0.468689	0.00256598	0.997953	1	1162.53	296.5	678.685	1.97067	0.468392	1.00487	0.314962	0.849777
RSUY_RS07470	-	hypothetical protein	1027.66	366.585	1650.37	1.48878	0.230826	0	1	1	2382.57	366.585	1650.37	2.69986	0.228794	5.24428	1.56891e-07	3.38437e-06	2824.65	366.585	1650.37	2.94545	0.228633	6.32214	2.57968e-10	3.64048e-09
RSUY_RS07475	#N/A	#N/A	217.757	32.8674	234.554	2.72633	0.536006	2.28791	0.022143	0.156529	325.595	32.8674	234.554	3.30487	0.532473	3.38961	0.000699922	0.00657811	361.995	32.8674	234.554	3.45768	0.532043	3.67954	0.000233653	0.00138179
RSUY_RS07480	#N/A	#N/A	47.6651	50.9542	47.0997	-0.100868	0.480543	0	1	1	40.8879	50.9542	47.0997	-0.316792	0.46881	0	1	1	48.8915	50.9542	47.0997	-0.0579752	0.464105	0	1	1
RSUY_RS07485	fdxA	ferredoxin protein	8849.58	2934.37	3372.56	1.59247	0.472556	0.19567	0.844868	1	1261.84	2934.37	3372.56	-1.21754	0.472898	0	1	1	444.449	2934.37	3372.56	-2.72284	0.473553	-2.58227	0.00981539	0.0409804
RSUY_RS07490	recJ	single-stranded-DNA-specific exonuclease protein	1106.69	2024.72	1597.59	-0.871444	0.170533	0	1	1	1491.95	2024.72	1597.59	-0.440566	0.168456	0	1	1	1767	2024.72	1597.59	-0.196494	0.168107	0	1	1
RSUY_RS07495	-	putative signal peptide protein	292.751	1234.04	650.698	-2.06887	0.254464	-2.23556	0.0253808	0.174205	457.689	1234.04	650.698	-1.43094	0.248827	0	1	1	618.313	1234.04	650.698	-0.997013	0.247836	0	1	1
RSUY_RS07500	-	lipoprotein releasing system transmembrane	3416.78	3594.71	2548.76	-0.0739046	0.300736	0	1	1	1780.43	3594.71	2548.76	-1.01363	0.300688	0	1	1	1403.12	3594.71	2548.76	-1.35718	0.300714	0	1	1
RSUY_RS07505	lolD	lipoprotein releasing system ATP-binding ABC transporter	1089.19	2024.17	1062.36	-0.894973	0.177136	0	1	1	638.531	2024.17	1062.36	-1.66455	0.176563	-0.931984	0.351345	1	497.529	2024.17	1062.36	-2.02466	0.176721	-2.96887	0.00298894	0.0141779
RSUY_RS07510	-	deoxyribonuclease protein	594.764	1700.81	813.558	-1.51381	0.181987	-0.0759042	0.939495	1	512.034	1700.81	813.558	-1.73196	0.179514	-1.29217	0.196297	0.782079	446.621	1700.81	813.558	-1.92927	0.17935	-2.39346	0.0166903	0.0659821
RSUY_RS07515	comEC	putative transporter DNA uptake transmembrane protein	934.87	1514.21	1406.57	-0.695277	0.433526	0	1	1	1429.7	1514.21	1406.57	-0.0829483	0.432497	0	1	1	1747.5	1514.21	1406.57	0.206619	0.432345	0	1	1
RSUY_RS07520	-	hypothetical protein	1973.85	2226.57	2773.14	-0.17343	0.227183	0	1	1	3392.27	2226.57	2773.14	0.607514	0.226205	0	1	1	3499.89	2226.57	2773.14	0.652601	0.22613	0	1	1
RSUY_RS07525	-	hypothetical protein	936.207	1105.21	1554.16	-0.238305	0.281797	0	1	1	1887.05	1105.21	1554.16	0.771982	0.280041	0	1	1	2288.17	1105.21	1554.16	1.05005	0.279866	0	1	1
RSUY_RS07530	-	hypothetical protein	978.964	1400.13	916.082	-0.517886	0.207439	0	1	1	696.514	1400.13	916.082	-1.00713	0.20646	0	1	1	588.717	1400.13	916.082	-1.24991	0.206416	0	1	1
RSUY_RS07535	-	hypothetical protein	2129.02	1542.92	1485.42	0.463789	0.310919	0	1	1	1061.2	1542.92	1485.42	-0.539911	0.310882	0	1	1	1208.54	1542.92	1485.42	-0.352261	0.310641	0	1	1
RSUY_RS07540	-	putative hydrolase protein	525.75	597.062	665.511	-0.183778	0.31556	0	1	1	697.856	597.062	665.511	0.224706	0.313218	0	1	1	841.377	597.062	665.511	0.494574	0.3128	0	1	1
RSUY_RS07545	pyrG	CTP synthetase	38079	23364.4	18346.2	0.704639	0.292688	0	1	1	8449.51	23364.4	18346.2	-1.46737	0.292751	0	1	1	3491.93	23364.4	18346.2	-2.74221	0.292869	-4.24153	2.22005e-05	0.000162732
RSUY_RS07550	kdsA	2-dehydro-3-deoxyphosphooctonate aldolase	9779.64	8854.58	5468.66	0.142997	0.206871	0	1	1	2171.86	8854.58	5468.66	-2.02747	0.207217	-2.54551	0.0109118	0.072056	1068.55	8854.58	5468.66	-3.0508	0.207655	-7.46814	8.13354e-14	1.78859e-12
RSUY_RS07555	-	hypothetical protein	2155.28	2462.48	1386.65	-0.193676	0.276191	0	1	1	611.457	2462.48	1386.65	-2.00984	0.276889	-1.8413	0.065578	0.31603	317.388	2462.48	1386.65	-2.95573	0.277904	-5.23827	1.62089e-07	1.61022e-06
RSUY_RS07560	eno	phosphopyruvate hydratase	28728.9	18399.6	14033.5	0.642771	0.329427	0	1	1	6103.53	18399.6	14033.5	-1.59195	0.329508	-0.279064	0.780196	1	2901.85	18399.6	14033.5	-2.66462	0.329614	-3.53328	0.000410438	0.00231542
RSUY_RS07565	ftsB	cell division protein FtsB	2950.57	1247.56	1389.78	1.24087	0.268126	0	1	1	692.308	1247.56	1389.78	-0.849803	0.268922	0	1	1	668.667	1247.56	1389.78	-0.899849	0.268697	0	1	1
RSUY_RS07570	-	hypothetical protein	450.775	665.154	602.746	-0.566224	0.175118	0	1	1	592.575	665.154	602.746	-0.166462	0.170186	0	1	1	702.479	665.154	602.746	0.0788847	0.169313	0	1	1
RSUY_RS07575	-	putative redox regulated molecular chaperone heat-shock-like protein	1940.99	2950.17	1964.5	-0.604218	0.106332	0	1	1	1485.27	2950.17	1964.5	-0.990129	0.105236	0	1	1	1481.57	2950.17	1964.5	-0.993571	0.104918	0	1	1
RSUY_RS07580	-	hypothetical protein	2129.4	2326.73	1618.28	-0.128592	0.202426	0	1	1	1036.35	2326.73	1618.28	-1.16696	0.202402	0	1	1	980.635	2326.73	1618.28	-1.24652	0.202227	0	1	1
RSUY_RS07585	-	hypothetical protein	267.939	875.543	522.568	-1.7076	0.261458	-0.793998	0.427196	1	398.557	875.543	522.568	-1.13546	0.255565	0	1	1	548.233	875.543	522.568	-0.675524	0.254426	0	1	1
RSUY_RS07590	-	putative hydrolase protein	1183.46	478.615	1153.23	1.30578	0.422776	0	1	1	1285.89	478.615	1153.23	1.42551	0.422097	0	1	1	1664.94	478.615	1153.23	1.7982	0.421903	0.70679	0.479697	1
RSUY_RS07595	-	hypothetical protein	89.2507	221.269	229.273	-1.30384	0.562203	0	1	1	263.321	221.269	229.273	0.250556	0.552073	0	1	1	343.249	221.269	229.273	0.632914	0.551343	0	1	1
RSUY_RS07600	-	hypothetical protein	158.055	409.264	360.022	-1.36339	0.34282	0	1	1	378.005	409.264	360.022	-0.114809	0.333875	0	1	1	494.766	409.264	360.022	0.273327	0.333027	0	1	1
RSUY_RS07610	-	putative transmembrane protein	1366.44	1992.52	1773.31	-0.543664	0.15045	0	1	1	1675.12	1992.52	1773.31	-0.250355	0.148649	0	1	1	2059.16	1992.52	1773.31	0.0474189	0.148267	0	1	1
RSUY_RS07615	-	hypothetical protein	389.615	1728.76	817.633	-2.14685	0.147289	-4.39168	1.12478e-05	0.000202998	534.791	1728.76	817.633	-1.69213	0.140371	-1.3687	0.171093	0.699504	617.364	1728.76	817.633	-1.4855	0.139271	0	1	1
RSUY_RS07620	-	hypothetical protein	554.291	1211.4	784.556	-1.12846	0.160305	0	1	1	682.399	1211.4	784.556	-0.827552	0.156118	0	1	1	690.131	1211.4	784.556	-0.811711	0.155621	0	1	1
RSUY_RS07625	-	integral membrane transmembrane protein	1436.85	1440.19	972.385	-0.00520067	0.264319	0	1	1	530.033	1440.19	972.385	-1.44211	0.264792	0	1	1	482.468	1440.19	972.385	-1.57757	0.264602	-0.293168	0.769394	1
RSUY_RS07630	trpS	tryptophanyl-tRNA synthetase	7961.34	6990.56	5100.3	0.187364	0.226423	0	1	1	2776.2	6990.56	5100.3	-1.33228	0.226548	0	1	1	2673.11	6990.56	5100.3	-1.38686	0.226483	0	1	1
RSUY_RS07635	-	hypothetical protein	949.754	1560.17	928.395	-0.715408	0.131871	0	1	1	613.499	1560.17	928.395	-1.34668	0.130638	0	1	1	590.156	1560.17	928.395	-1.40255	0.130128	0	1	1
RSUY_RS07640	dapA	dihydrodipicolinate synthase	16324	10374.3	7998.95	0.653885	0.358152	0	1	1	3638.78	10374.3	7998.95	-1.5115	0.358271	-0.0320862	0.974403	1	1658.65	10374.3	7998.95	-2.64494	0.358453	-3.1941	0.00140265	0.00725534
RSUY_RS07645	nlpD	hypothetical protein	13476.1	13417.6	7860.09	0.00606723	0.232284	0	1	1	2973.26	13417.6	7860.09	-2.17401	0.23251	-2.89886	0.00374525	0.0283238	1573.35	13417.6	7860.09	-3.09223	0.232746	-6.84107	7.86058e-12	1.32163e-10
RSUY_RS07650	-	hypothetical protein	4334.91	2455.5	2570.53	0.819755	0.306816	0	1	1	1750.74	2455.5	2570.53	-0.487981	0.3069	0	1	1	1740.95	2455.5	2570.53	-0.496074	0.306809	0	1	1
RSUY_RS07655	-	hypothetical protein	5193.41	3939	3877.32	0.398595	0.219702	0	1	1	3100.51	3939	3877.32	-0.345272	0.219596	0	1	1	3276.37	3939	3877.32	-0.26567	0.219504	0	1	1
RSUY_RS07660	slyD	fkbp-type peptidyl-prolyl cis-trans isomerase (rotamase) protein	16619.4	13902.4	9746.39	0.257386	0.277881	0	1	1	6369.29	13902.4	9746.39	-1.12614	0.277913	0	1	1	2094.54	13902.4	9746.39	-2.73064	0.278161	-4.42419	9.68035e-06	7.49606e-05
RSUY_RS07665	-	hypothetical protein	1131.58	1093.19	1374.89	0.0505349	0.173298	0	1	1	1490.25	1093.19	1374.89	0.447233	0.171326	0	1	1	1784.53	1093.19	1374.89	0.707153	0.170973	0	1	1
RSUY_RS07670	mutS	DNA mismatch repair protein	3985.62	6721.3	3769.95	-0.754759	0.150488	0	1	1	2193.07	6721.3	3769.95	-1.6157	0.150356	-0.769515	0.441588	1	2179.78	6721.3	3769.95	-1.62455	0.150207	-0.829183	0.407001	1
RSUY_RS07675	-	transcription regulator protein	184.429	318.069	386.769	-0.784407	0.57808	0	1	1	436.055	318.069	386.769	0.454777	0.573539	0	1	1	608.521	318.069	386.769	0.935573	0.573066	0	1	1
RSUY_RS07680	-	putative transmembrane efflux transmembrane protein	462.141	992.317	972.572	-1.09938	0.354845	0	1	1	1058.21	992.317	972.572	0.0926148	0.351919	0	1	1	1377.62	992.317	972.572	0.473138	0.351634	0	1	1
RSUY_RS07685	dkgB	2,5-diketo-D-gluconate reductase B	675.301	1475.45	1225.88	-1.12383	0.197243	0	1	1	1237.1	1475.45	1225.88	-0.254028	0.193876	0	1	1	1515.66	1475.45	1225.88	0.0389414	0.193482	0	1	1
RSUY_RS07690	-	methyl-accepting chemotaxis transducer transmembrane protein	830.4	741.377	1402.14	0.164268	0.310414	0	1	1	1680.65	741.377	1402.14	1.1805	0.308615	0	1	1	2356.13	741.377	1402.14	1.66789	0.308385	0.544428	0.586147	1
RSUY_RS07695	-	methyl-accepting chemotaxis transducer transmembrane protein	402.048	691.161	929.689	-0.779661	0.503913	0	1	1	1191.27	691.161	929.689	0.785217	0.501401	0	1	1	1434.28	691.161	929.689	1.05302	0.501249	0	1	1
RSUY_RS07705	-	hypothetical protein	477.029	4348.16	1364.29	-3.18893	0.167049	-10.1104	4.96706e-24	4.89148e-22	319.897	4348.16	1364.29	-3.76426	0.1649	-13.7311	6.61245e-43	1.49772e-39	312.085	4348.16	1364.29	-3.80034	0.16406	-14.0213	1.15471e-44	1.74362e-41
RSUY_RS07715	suhB	inositol monophosphatase	14436.3	3918.78	5413.78	1.88116	0.424756	0.897358	0.369528	1	1892.03	3918.78	5413.78	-1.05045	0.425018	0	1	1	1408.04	3918.78	5413.78	-1.47667	0.425058	0	1	1
RSUY_RS07720	-	putative tRNA/rRNA methyltransferase protein	1623.56	1301.34	1298.92	0.317251	0.235198	0	1	1	1096.18	1301.34	1298.92	-0.247453	0.234733	0	1	1	1174.59	1301.34	1298.92	-0.147756	0.234476	0	1	1
RSUY_RS07725	cysE2	O-acetylserine synthase	2603.98	1864.61	1849.75	0.480484	0.159816	0	1	1	1467.81	1864.61	1849.75	-0.345131	0.159596	0	1	1	1462.58	1864.61	1849.75	-0.35031	0.159385	0	1	1
RSUY_RS07730	-	UDP-2,3-diacylglucosamine hydrolase	511.654	1195.59	778.217	-1.22105	0.20529	0	1	1	662.194	1195.59	778.217	-0.852395	0.201655	0	1	1	743.426	1195.59	778.217	-0.685604	0.201081	0	1	1
RSUY_RS07735	ppiB	peptidyl-prolyl cis-trans isomerase B	7091.55	6403	3999.54	0.147257	0.468796	0	1	1	1947.79	6403	3999.54	-1.71692	0.468931	-0.462576	0.643668	1	555.811	6403	3999.54	-3.52608	0.469534	-4.31509	1.59536e-05	0.00012005
RSUY_RS07740	ppiA	peptidyl-prolyl cis-trans isomerase A	3399.54	3792.83	2231.11	-0.158221	0.408951	0	1	1	1172.17	3792.83	2231.11	-1.69412	0.40912	-0.474475	0.635161	1	559.886	3792.83	2231.11	-2.76006	0.409562	-3.07661	0.00209368	0.0102645
RSUY_RS07745	-	signal peptide protein	766.474	2066.14	1026.04	-1.43153	0.172379	0	1	1	671.828	2066.14	1026.04	-1.62086	0.170296	-0.709678	0.477904	1	599.739	2066.14	1026.04	-1.78447	0.170109	-1.67227	0.0944712	0.299478
RSUY_RS07750	cysS	cysteinyl-tRNA synthetase	11193.2	5757.3	5349.07	0.958888	0.236921	0	1	1	2394.18	5757.3	5349.07	-1.26586	0.237204	0	1	1	2051.58	5757.3	5349.07	-1.48866	0.237186	0	1	1
RSUY_RS07755	-	hypothetical protein	3692.69	2210.49	2165.45	0.739533	0.226917	0	1	1	1262.59	2210.49	2165.45	-0.807986	0.227205	0	1	1	1496.02	2210.49	2165.45	-0.563183	0.226899	0	1	1
RSUY_RS07760	accA	acetyl-CoA carboxylase carboxyltransferase subunit alpha	18355.7	8569.36	7978.52	1.09889	0.319752	0	1	1	3200.66	8569.36	7978.52	-1.42081	0.319932	0	1	1	1788.32	8569.36	7978.52	-2.26056	0.320068	-2.37623	0.0174905	0.0688974
RSUY_RS07765	mesJ	putative cell cycle protein	284.868	978.865	486.869	-1.78078	0.397647	-0.706105	0.480123	1	331.824	978.865	486.869	-1.56078	0.394489	-0.154074	0.877551	1	351.919	978.865	486.869	-1.47606	0.394	0	1	1
RSUY_RS07770	lysC	aspartate kinase	23943.4	18200.1	12241.7	0.395584	0.283754	0	1	1	3985.29	18200.1	12241.7	-2.1912	0.283921	-2.43446	0.0149139	0.0937031	2838.15	18200.1	12241.7	-2.68092	0.283962	-4.15871	3.20052e-05	0.000225831
RSUY_RS07775	#N/A	#N/A	5265.6	2101.49	2106.03	1.32463	0.312802	0	1	1	583.264	2101.49	2106.03	-1.84923	0.314022	-1.11213	0.26608	0.98235	473.762	2101.49	2106.03	-2.14917	0.31405	-2.06711	0.0387242	0.138892
RSUY_RS07780	fabI	enoyl-(acyl carrier protein) reductase	9506.58	5804.35	4943.79	0.711721	0.427275	0	1	1	2475.06	5804.35	4943.79	-1.22965	0.4274	0	1	1	1989.19	5804.35	4943.79	-1.54493	0.427408	-0.105132	0.916271	1
RSUY_RS07785	-	substrate-binding periplasmic (PBP) ABC transporter protein	6248.55	4750.13	4620.84	0.395368	0.271387	0	1	1	4073.31	4750.13	4620.84	-0.221742	0.271292	0	1	1	3411.37	4750.13	4620.84	-0.477589	0.271288	0	1	1
RSUY_RS07790	-	transmembrane ABC transporter protein	1614.73	1479.75	1328.6	0.124457	0.21228	0	1	1	1108.65	1479.75	1328.6	-0.416524	0.211743	0	1	1	1111.26	1479.75	1328.6	-0.413058	0.211526	0	1	1
RSUY_RS07795	-	transmembrane ABC transporter protein	3042.77	2183.82	2268.44	0.477807	0.246091	0	1	1	1979.02	2183.82	2268.44	-0.142007	0.245877	0	1	1	1868.15	2183.82	2268.44	-0.22517	0.245802	0	1	1
RSUY_RS07800	-	ABC transporter ATP-binding protein	3347.04	4186.93	3640.42	-0.322424	0.142616	0	1	1	3567.1	4186.93	3640.42	-0.231098	0.141916	0	1	1	3460.62	4186.93	3640.42	-0.274784	0.141831	0	1	1
RSUY_RS07805	-	putative transmembrane protein	15262.9	6312.87	6545.17	1.27356	0.320035	0	1	1	2954.84	6312.87	6545.17	-1.09523	0.320218	0	1	1	1650.11	6312.87	6545.17	-1.93569	0.320365	-1.35998	0.173837	0.509696
RSUY_RS07810	-	lipoprotein transmembrane	1980.18	1541.03	1845.31	0.36091	0.191726	0	1	1	1743.38	1541.03	1845.31	0.178123	0.190996	0	1	1	2116.64	1541.03	1845.31	0.458015	0.190717	0	1	1
RSUY_RS07815	gltX	glutamyl-tRNA synthetase	8581.47	6222.35	5540.84	0.463514	0.281367	0	1	1	3863.49	6222.35	5540.84	-0.687539	0.281383	0	1	1	3496.03	6222.35	5540.84	-0.831708	0.28136	0	1	1
RSUY_RS07820	#N/A	#N/A	10782.4	1028.26	3025.88	3.39025	0.474876	3.98051	6.8767e-05	0.00101471	278.824	1028.26	3025.88	-1.88291	0.476946	-0.802848	0.422063	1	14.0523	1028.26	3025.88	-6.19309	0.509456	-9.21196	3.2023e-20	1.45064e-18
RSUY_RS07825	#N/A	#N/A	34437.3	1693.76	9241.41	4.34567	0.571113	4.98267	6.27121e-07	1.35926e-05	812.463	1693.76	9241.41	-1.05986	0.571707	0	1	1	22.1288	1693.76	9241.41	-6.2599	0.58979	-8.07051	7.00059e-16	1.88766e-14
RSUY_RS07830	#N/A	#N/A	2298.56	281.061	664.286	3.03164	0.635585	2.40981	0.0159608	0.118334	73.6457	281.061	664.286	-1.93208	0.641346	-0.673703	0.5005	1	3.87321	281.061	664.286	-6.17471	0.725813	-6.44066	1.18957e-10	1.76103e-09
RSUY_RS07835	#N/A	#N/A	4315.67	424.763	1208.62	3.34449	0.418298	4.40952	1.036e-05	0.000187724	77.1249	424.763	1208.62	-2.46214	0.426877	-2.25392	0.0242014	0.140016	16.9168	424.763	1208.62	-4.64722	0.450563	-6.98509	2.84683e-12	5.07721e-11
RSUY_RS07840	#N/A	#N/A	12057.2	426.013	3169.38	4.82288	0.47187	7.04193	1.89598e-12	8.5888e-11	130.808	426.013	3169.38	-1.70363	0.476446	-0.427391	0.669095	1	63.5246	426.013	3169.38	-2.74459	0.479701	-2.5945	0.00947282	0.0396965
RSUY_RS07845	#N/A	#N/A	322.384	48.7172	214.542	2.7231	0.338651	3.61169	0.000304207	0.00373458	199.321	48.7172	214.542	2.03366	0.33739	1.58174	0.113708	0.500095	287.746	48.7172	214.542	2.56333	0.335541	3.169	0.00152962	0.00779435
RSUY_RS07850	-	inner membrane transmembrane protein	2267.32	770.274	2226.73	1.55723	0.216562	0.264264	0.791577	1	2513.7	770.274	2226.73	1.70619	0.215859	0.95521	0.339471	1	3355.64	770.274	2226.73	2.12296	0.215655	2.88869	0.00386851	0.0177912
RSUY_RS07855	-	inner membrane transmembrane protein	3487.86	2300.56	3079.79	0.600441	0.151134	0	1	1	3035.88	2300.56	3079.79	0.400276	0.150615	0	1	1	3494.85	2300.56	3079.79	0.603353	0.150436	0	1	1
RSUY_RS07860	rpmE2	50S ribosomal protein L31 type B	54223.6	20330.6	19649	1.41525	0.549055	0	1	1	3257.41	20330.6	19649	-2.64186	0.549197	-2.07915	0.0376037	0.203033	784.604	20330.6	19649	-4.6955	0.549592	-5.81431	6.08863e-09	7.45446e-08
RSUY_RS07865	-	hypothetical protein	1268.65	927.753	1748.57	0.453	0.14379	0	1	1	2220.35	927.753	1748.57	1.25892	0.141368	0	1	1	2577.52	927.753	1748.57	1.47411	0.141102	0	1	1
RSUY_RS07870	-	transcription regulator protein	2969.09	1641.01	2462.14	0.855195	0.410626	0	1	1	3203.3	1641.01	2462.14	0.965051	0.410348	0	1	1	2035.17	1641.01	2462.14	0.310642	0.410415	0	1	1
RSUY_RS07875	-	putative sigma-54 interacting transcription regulator protein	1748.67	631.141	2112.59	1.47017	0.293679	0	1	1	2673.4	631.141	2112.59	2.08235	0.292866	1.98844	0.0467636	0.241275	3397.15	631.141	2112.59	2.42798	0.292737	3.17003	0.00152422	0.00777557
RSUY_RS07880	rho	transcription termination factor Rho	39104.5	12869.2	14484.2	1.60335	0.2955	0.349743	0.726531	1	3724.6	12869.2	14484.2	-1.78878	0.295711	-0.976557	0.328789	1	2238.33	12869.2	14484.2	-2.52343	0.29581	-3.45974	0.000540696	0.00300166
RSUY_RS07885	trxA	thioredoxin 1 (redox factor) protein	16986.7	6276.45	6705.46	1.43631	0.440521	0	1	1	2762.02	6276.45	6705.46	-1.18422	0.440679	0	1	1	796.654	6276.45	6705.46	-2.97791	0.441124	-3.35033	0.000807159	0.00434772
RSUY_RS07890	-	hypothetical protein	1520.49	3904.47	2281.68	-1.36052	0.258561	0	1	1	1739.97	3904.47	2281.68	-1.16609	0.257663	0	1	1	1961.79	3904.47	2281.68	-0.993027	0.25749	0	1	1
RSUY_RS07895	-	hypothetical protein	1254.79	4334.65	2391.2	-1.78754	0.258786	-1.11111	0.266521	1	1933.04	4334.65	2391.2	-1.16506	0.257497	0	1	1	2042.33	4334.65	2391.2	-1.08577	0.25737	0	1	1
RSUY_RS07900	dnaX	DNA polymerase III subunits gamma and tau	6152.64	8047.32	4656.85	-0.387862	0.203216	0	1	1	2591.66	8047.32	4656.85	-1.63465	0.203282	-0.662403	0.507713	1	1835.77	8047.32	4656.85	-2.13215	0.203374	-3.10832	0.00188152	0.00935598
RSUY_RS07905	-	hypothetical protein	4374.38	4533.67	2497.2	-0.0520624	0.352889	0	1	1	831.064	4533.67	2497.2	-2.44776	0.353485	-2.68119	0.00733608	0.0511268	249.704	4533.67	2497.2	-4.18246	0.355212	-7.55174	4.29497e-14	9.72812e-13
RSUY_RS07910	-	Hypothetical protein	907.337	753.504	513.843	0.267523	0.412729	0	1	1	246.28	753.504	513.843	-1.61332	0.413963	-0.273741	0.784284	1	148.253	753.504	513.843	-2.34575	0.415026	-2.03784	0.0415663	0.147682
RSUY_RS07915	recR	recombination protein RecR	1871.38	2189.84	1437.72	-0.227685	0.198787	0	1	1	900.63	2189.84	1437.72	-1.28177	0.198778	0	1	1	789.031	2189.84	1437.72	-1.47276	0.198687	0	1	1
RSUY_RS07920	oprB	hypothetical protein	1573.71	806.343	1909.79	0.965401	0.173328	0	1	1	2298.43	806.343	1909.79	1.51109	0.171831	0.0645226	0.948554	1	2960.66	806.343	1909.79	1.8763	0.171568	2.19328	0.0282871	0.105379
RSUY_RS07925	-	DNA-binding transcriptional regulatory transcription regulator protein	1200.29	2468.14	1407.03	-1.04117	0.124353	0	1	1	922.718	2468.14	1407.03	-1.41946	0.122826	0	1	1	1036.99	2468.14	1407.03	-1.2512	0.122147	0	1	1
RSUY_RS07930	-	hypothetical protein	1420.92	3481.25	1708.93	-1.29487	0.156475	0	1	1	982.299	3481.25	1708.93	-1.82536	0.155636	-2.0905	0.0365726	0.198174	951.259	3481.25	1708.93	-1.87183	0.155358	-2.39337	0.0166943	0.0659821
RSUY_RS07935	-	signal peptide protein	6687.48	16284.5	6929.59	-1.28415	0.251296	0	1	1	2717.47	16284.5	6929.59	-2.58318	0.25136	-4.3093	1.63773e-05	0.000237786	2028.87	16284.5	6929.59	-3.00478	0.251405	-5.98549	2.15746e-09	2.76082e-08
RSUY_RS07940	-	ABC transporter ATP-binding protein	1115.66	4864.57	1834.92	-2.12513	0.158794	-3.93673	8.25992e-05	0.00118786	673.75	4864.57	1834.92	-2.85229	0.158091	-8.55388	1.19021e-17	1.58578e-15	685.702	4864.57	1834.92	-2.82685	0.157578	-8.42025	3.75677e-17	1.14216e-15
RSUY_RS07945	-	transmembrane permease ABC transporter protein	1237.51	1910.14	1295.55	-0.626499	0.253038	0	1	1	871.181	1910.14	1295.55	-1.13253	0.252417	0	1	1	1163.36	1910.14	1295.55	-0.715253	0.251914	0	1	1
RSUY_RS07950	-	transcription regulator protein	3353.68	795.525	1468.4	2.07497	0.238165	2.41419	0.0157704	0.1175	772.679	795.525	1468.4	-0.0419807	0.238981	0	1	1	951.735	795.525	1468.4	0.258621	0.238463	0	1	1
RSUY_RS07955	-	flavoprotein NADH-dependent oxidoreductase	11488	965.922	4277.32	3.572	0.280383	7.3899	1.46936e-13	7.36708e-12	2082.33	965.922	4277.32	1.10825	0.280691	0	1	1	2573.02	965.922	4277.32	1.41349	0.280527	0	1	1
RSUY_RS07960	-	oxidoreductase protein	1912.36	656.12	1567.95	1.54261	0.269397	0.158182	0.874313	1	1674.37	656.12	1567.95	1.35134	0.268863	0	1	1	2028.97	656.12	1567.95	1.62846	0.268658	0.478152	0.632542	1
RSUY_RS07965	surE	stationary phase survival protein SurE	3033.68	2739.31	2102.08	0.146741	0.275654	0	1	1	1306.36	2739.31	2102.08	-1.06822	0.275735	0	1	1	1328.95	2739.31	2102.08	-1.04346	0.275584	0	1	1
RSUY_RS07970	-	hypothetical protein	602.595	1671.76	765.976	-1.47125	0.157632	0	1	1	406.529	1671.76	765.976	-2.03944	0.155805	-3.46231	0.000535552	0.00526153	383.026	1671.76	765.976	-2.12581	0.155244	-4.03116	5.55023e-05	0.000368659
RSUY_RS07975	-	lipoprotein NLPD/LppB-like protein	5059.37	7800.79	3901.12	-0.625065	0.270133	0	1	1	1845	7800.79	3901.12	-2.08002	0.270271	-2.14607	0.0318674	0.176949	899.315	7800.79	3901.12	-3.11673	0.270676	-5.97294	2.33019e-09	2.95929e-08
RSUY_RS07980	rpoS	RNA polymerase sigma factor RpoS	14118.5	14853.8	9678.51	-0.0734435	0.258828	0	1	1	6465.25	14853.8	9678.51	-1.20006	0.258835	0	1	1	3276.48	14853.8	9678.51	-2.18061	0.258944	-2.62838	0.00857919	0.0363893
RSUY_RS07985	-	hypothetical protein	865.26	405.06	1466.88	1.09662	0.287922	0	1	1	1990.65	405.06	1466.88	2.29662	0.285992	2.78544	0.00534545	0.0385587	2606.54	405.06	1466.88	2.68551	0.285804	4.14799	3.35407e-05	0.000235931
RSUY_RS07990	rumA	23S rRNA 5-methyluridine methyltransferase	4373.36	2825.36	3382.47	0.629656	0.174538	0	1	1	2743.92	2825.36	3382.47	-0.0421523	0.174349	0	1	1	3587.25	2825.36	3382.47	0.344468	0.174126	0	1	1
RSUY_RS07995	-	hypothetical protein	24887	17352.3	17357.2	0.520241	0.640575	0	1	1	22746.1	17352.3	17357.2	0.390493	0.640557	0	1	1	4443.52	17352.3	17357.2	-1.96535	0.640621	-0.726399	0.467594	1
RSUY_RS08000	ndk	nucleoside diphosphate kinase	49245.2	25237.8	20199.6	0.964363	0.400343	0	1	1	5411.22	25237.8	20199.6	-2.22156	0.400447	-1.80189	0.0715621	0.340522	904.209	25237.8	20199.6	-4.80275	0.400975	-8.23679	1.76887e-16	5.00813e-15
RSUY_RS08005	-	hypothetical protein	30640.2	14153.3	13571	1.11419	0.218492	0	1	1	6554.03	14153.3	13571	-1.11068	0.218604	0	1	1	2936.68	14153.3	13571	-2.26889	0.218775	-3.51452	0.000440544	0.00247294
RSUY_RS08010	pilF	putative type 4 fimbrial biogenesis protein	10510	4159.92	4718.15	1.33699	0.337279	0	1	1	2576.36	4159.92	4718.15	-0.691187	0.337442	0	1	1	1626.31	4159.92	4718.15	-1.35492	0.337545	0	1	1
RSUY_RS08015	-	hypothetical protein	5432.64	3156.91	2961.59	0.782626	0.242209	0	1	1	1787.46	3156.91	2961.59	-0.820556	0.242418	0	1	1	1469.33	3156.91	2961.59	-1.10333	0.242422	0	1	1
RSUY_RS08020	ispG	4-hydroxy-3-methylbut-2-en-1-yl diphosphate synthase	9792.27	5410.42	5408.16	0.855619	0.24112	0	1	1	3711.05	5410.42	5408.16	-0.543898	0.241187	0	1	1	2718.92	5410.42	5408.16	-0.992722	0.241229	0	1	1
RSUY_RS08025	hisS	histidyl-tRNA synthetase	11271.8	8139.25	6228.61	0.469534	0.279949	0	1	1	2893.13	8139.25	6228.61	-1.49226	0.280115	0	1	1	2610.23	8139.25	6228.61	-1.64072	0.280085	-0.502411	0.615379	1
RSUY_RS08030	-	hypothetical protein	4568.2	4544.28	2860.09	0.00683671	0.208705	0	1	1	1303.7	4544.28	2860.09	-1.80147	0.209135	-1.4415	0.149442	0.627991	1024.17	4544.28	2860.09	-2.14966	0.209191	-3.10557	0.00189912	0.00942279
RSUY_RS08035	yfgL	lipoprotein transmembrane	9334.93	10175.2	6403.65	-0.124556	0.146606	0	1	1	3443.12	10175.2	6403.65	-1.5633	0.146738	-0.431393	0.666183	1	2661.35	10175.2	6403.65	-1.93491	0.146778	-2.96307	0.0030459	0.0144275
RSUY_RS08040	engA	GTP-binding protein EngA	10874.2	4690.22	5586.45	1.21305	0.291774	0	1	1	3274.74	4690.22	5586.45	-0.518244	0.291886	0	1	1	3506.63	4690.22	5586.45	-0.419536	0.291817	0	1	1
RSUY_RS08045	hfq	RNA-binding protein Hfq	18250.9	15352.1	9366.58	0.249494	0.687875	0	1	1	3264.64	15352.1	9366.58	-2.23345	0.687956	-1.06612	0.286367	1	598.61	15352.1	9366.58	-4.6807	0.68841	-4.62035	3.83088e-06	3.13813e-05
RSUY_RS08050	hlfX	hypothetical protein	11035.2	10493.1	6352.52	0.0723839	0.240644	0	1	1	2024.19	10493.1	6352.52	-2.37402	0.241011	-3.62649	0.0002873	0.00301965	1857.64	10493.1	6352.52	-2.49788	0.240952	-4.1414	3.45193e-05	0.000242438
RSUY_RS08055	-	hypothetical protein	11662.5	15015.3	7849.82	-0.364783	0.284329	0	1	1	2920.05	15015.3	7849.82	-2.36238	0.284496	-3.03126	0.00243538	0.0192535	1801.45	15015.3	7849.82	-3.05921	0.284614	-5.47832	4.29381e-08	4.55525e-07
RSUY_RS08060	-	putative serine protease transmembrane protein	7198.7	6720.46	4051.32	0.0988637	0.313293	0	1	1	1409.6	6720.46	4051.32	-2.2533	0.313681	-2.40148	0.016329	0.100915	876.508	6720.46	4051.32	-2.93869	0.313897	-4.58332	4.57653e-06	3.70871e-05
RSUY_RS08065	-	hypothetical protein	829.476	538.813	449.11	0.619206	0.215069	0	1	1	219.981	538.813	449.11	-1.29253	0.217787	0	1	1	208.17	538.813	449.11	-1.37182	0.21702	0	1	1
RSUY_RS08070	hisZ	ATP phosphoribosyltransferase regulatory subunit	2285.2	2946.27	1948.86	-0.367659	0.128731	0	1	1	1161.95	2946.27	1948.86	-1.34217	0.128612	0	1	1	1402.02	2946.27	1948.86	-1.07129	0.127999	0	1	1
RSUY_RS08075	purA	adenylosuccinate synthetase	24901.8	12254.1	11932.1	1.02289	0.294063	0	1	1	6889.05	12254.1	11932.1	-0.830885	0.294123	0	1	1	3683.45	12254.1	11932.1	-1.73413	0.294201	-0.795823	0.426135	1
RSUY_RS08080	-	putative nucleotide phosphoribosyltransferase protein	8393.69	5434.56	4579.87	0.626824	0.238556	0	1	1	2835.4	5434.56	4579.87	-0.9386	0.238682	0	1	1	1655.85	5434.56	4579.87	-1.71457	0.23886	-0.898293	0.36903	0.971356
RSUY_RS08085	#N/A	#N/A	812.873	96.6398	416.023	3.0693	0.304317	5.1568	2.51212e-07	5.77659e-06	337.854	96.6398	416.023	1.8059	0.304684	1.00398	0.315391	1	416.726	96.6398	416.023	2.10874	0.303753	2.00405	0.0450646	0.158373
RSUY_RS08090	rnr	exoribonuclease RNase R	17332.9	18309.3	13419.1	-0.0792685	0.193214	0	1	1	11595.9	18309.3	13419.1	-0.658952	0.193163	0	1	1	6438.45	18309.3	13419.1	-1.50779	0.193226	-0.0403128	0.967844	1
RSUY_RS08095	-	putative tRNA/rRNA methyltransferase protein	3514.35	5057.01	2703.02	-0.525572	0.194453	0	1	1	1326.38	5057.01	2703.02	-1.93079	0.19469	-2.21271	0.026918	0.152614	914.337	5057.01	2703.02	-2.46755	0.194914	-4.96399	6.90602e-07	6.28198e-06
RSUY_RS08100	-	hypothetical protein	1669.09	3507.29	1708.54	-1.07192	0.225225	0	1	1	873.965	3507.29	1708.54	-2.00476	0.225086	-2.24252	0.024928	0.143486	783.831	3507.29	1708.54	-2.16186	0.224971	-2.942	0.00326098	0.0152764
RSUY_RS08105	tal	transaldolase B	2902.9	4740.31	3459.82	-0.70774	0.26212	0	1	1	3414.29	4740.31	3459.82	-0.473352	0.261647	0	1	1	2781.76	4740.31	3459.82	-0.768946	0.261651	0	1	1
RSUY_RS08110	rpiA	ribose-5-phosphate isomerase A	4289.85	3603.61	2954.41	0.250609	0.162499	0	1	1	1832.73	3603.61	2954.41	-0.975447	0.162603	0	1	1	2091.44	3603.61	2954.41	-0.784957	0.162334	0	1	1
RSUY_RS08115	-	transporter transmembrane protein	1536.84	745.232	2111.58	1.04437	0.227572	0	1	1	2530.53	745.232	2111.58	1.7634	0.22634	1.16373	0.244532	0.918516	3633.7	745.232	2111.58	2.2854	0.226125	3.47332	0.000514065	0.00287141
RSUY_RS08125	-	methyl-accepting chemotaxis transmembrane protein	745.612	614.891	1261.59	0.278136	0.507071	0	1	1	1502.4	614.891	1261.59	1.28863	0.505846	0	1	1	2183.45	614.891	1261.59	1.82797	0.505681	0.648568	0.516618	1
RSUY_RS08130	-	hypothetical protein	3514.89	2199.3	1633.18	0.676075	0.434543	0	1	1	531.26	2199.3	1633.18	-2.04963	0.435403	-1.26235	0.206822	0.80977	287.268	2199.3	1633.18	-2.93646	0.436066	-3.29413	0.000987264	0.00524303
RSUY_RS08135	iolG	oxidoreductase myo-inositol 2-dehydrogenase protein	192.8	6010.07	1779.36	-4.94851	0.250187	-13.7837	3.19253e-43	9.03885e-41	463.469	6010.07	1779.36	-3.69689	0.240122	-9.14905	5.74352e-20	1.18264e-17	451.094	6010.07	1779.36	-3.73581	0.239728	-9.32642	1.09508e-20	5.51189e-19
RSUY_RS08140	-	hypothetical protein	1526.63	4828.16	2411.53	-1.66145	0.356461	-0.452924	0.650603	1	1656.12	4828.16	2411.53	-1.54366	0.355837	-0.122692	0.902351	1	1635.2	4828.16	2411.53	-1.56196	0.355757	-0.174166	0.861735	1
RSUY_RS08145	-	pyridine nucleotide-disulphide oxidoreductase, classI(partial sequence) protein	176.158	8787.62	2463.72	-5.62475	0.20974	-19.6661	4.213e-86	1.90849e-82	417.401	8787.62	2463.72	-4.39577	0.196584	-14.7304	4.11012e-49	1.86188e-45	473.695	8787.62	2463.72	-4.21333	0.195622	-13.8703	9.58838e-44	7.23922e-41
RSUY_RS08150	-	conserved hypothetical protein	285.184	4186.58	1494.66	-3.86528	0.298124	-7.93387	2.12413e-15	1.18794e-13	715.777	4186.58	1494.66	-2.5482	0.292369	-3.58521	0.000336803	0.00347578	791.112	4186.58	1494.66	-2.40384	0.292019	-3.09515	0.00196714	0.00971774
RSUY_RS08155	iolI	protein implicated in myo-inositol catabolique pathway	172.134	6167.44	1877.26	-5.14621	0.309073	-11.7972	4.03295e-32	6.29975e-30	611.373	6167.44	1877.26	-3.3346	0.299243	-6.13079	8.74449e-10	2.87047e-08	558.105	6167.44	1877.26	-3.46607	0.299093	-6.57343	4.91682e-11	7.57591e-10
RSUY_RS08170	-	putative helix-turn-helix motif harboring protein	237.165	364.909	397.928	-0.609763	0.217068	0	1	1	441.018	364.909	397.928	0.273142	0.208335	0	1	1	548.62	364.909	397.928	0.587998	0.207273	0	1	1
RSUY_RS08175	-	transmembrane acyl-coa desaturase (fatty acid desaturase) protein	332.102	1050.77	783.237	-1.65245	0.260323	-0.585631	0.558124	1	768.863	1050.77	783.237	-0.450677	0.254769	0	1	1	981.211	1050.77	783.237	-0.0988793	0.254247	0	1	1
RSUY_RS08180	-	laci-related transcriptional regulator protein	201.703	1066.79	675.376	-2.39563	0.409223	-2.18862	0.0286248	0.194117	628.436	1066.79	675.376	-0.76353	0.40301	0	1	1	804.572	1066.79	675.376	-0.407091	0.402604	0	1	1
RSUY_RS08185	mocB	rhizopine-binding protein precursor	760.06	7368.21	2898.68	-3.27355	0.173543	-10.2196	1.61935e-24	1.66719e-22	1640.29	7368.21	2898.68	-2.16744	0.169955	-3.92713	8.5964e-05	0.00102749	1826.16	7368.21	2898.68	-2.01244	0.169687	-3.01993	0.00252832	0.0121973
RSUY_RS08190	-	sugar atp-binding protein	768.411	11379.4	4046.63	-3.88483	0.277563	-8.59204	8.5437e-18	6.24242e-16	2124.57	11379.4	4046.63	-2.42121	0.275211	-3.34727	0.000816108	0.00752947	1914.17	11379.4	4046.63	-2.57163	0.27517	-3.89445	9.84228e-05	0.000624447
RSUY_RS08195	-	sugar transmembrane protein	529.012	5411.98	2166.58	-3.35029	0.280259	-6.60209	4.05409e-11	1.58319e-09	1343.23	5411.98	2166.58	-2.01047	0.276938	-1.84327	0.0652897	0.315648	1382.09	5411.98	2166.58	-1.9693	0.276785	-1.69555	0.0899717	0.28682
RSUY_RS08200	iolC	transferase kinase protein	330.536	14676.8	4216.57	-5.46625	0.302265	-13.1218	2.47019e-39	5.32855e-37	969.14	14676.8	4216.57	-3.9207	0.297184	-8.14546	3.77848e-16	4.17476e-14	889.804	14676.8	4216.57	-4.04394	0.297084	-8.56304	1.09934e-17	3.58274e-16
RSUY_RS08205	iolD	putative acetolactate synthase protein	274.795	9031.02	2695.69	-5.0257	0.224254	-15.7219	1.07124e-55	9.70545e-53	749.471	9031.02	2695.69	-3.59098	0.21614	-9.67419	3.88161e-22	1.17225e-19	727.474	9031.02	2695.69	-3.63396	0.215874	-9.8852	4.82598e-23	3.31238e-21
RSUY_RS08210	iolE	putative myo-inositol catabolism protein	378.196	5812.29	2086.06	-3.93476	0.270827	-8.99012	2.46952e-19	1.92878e-17	1101.33	5812.29	2086.06	-2.39985	0.265879	-3.38443	0.000713259	0.00668957	1052.41	5812.29	2086.06	-2.46539	0.265745	-3.63278	0.000280389	0.00163892
RSUY_RS08215	iolB	putative myo-inositol catabolism protein	257.418	6215.31	1944.03	-4.58396	0.250618	-12.3054	8.47058e-35	1.53487e-32	671.013	6215.31	1944.03	-3.2114	0.242937	-7.04464	1.85947e-12	1.12312e-10	632.374	6215.31	1944.03	-3.29701	0.242718	-7.40368	1.32463e-13	2.85741e-12
RSUY_RS08220	-	putative isomerase-like tim barrel; protein	120.905	4911.59	1452.7	-5.31823	0.266036	-14.3523	1.03077e-46	3.89114e-44	379.112	4911.59	1452.7	-3.69541	0.250102	-8.77806	1.66316e-18	2.59797e-16	399.183	4911.59	1452.7	-3.62113	0.249444	-8.50344	1.8405e-17	5.87146e-16
RSUY_RS08225	-	putative myo-inositol 2-dehydrogenase protein	325.676	9070.69	2806.67	-4.7917	0.236745	-13.904	5.98784e-44	1.93749e-41	925.028	9070.69	2806.67	-3.29368	0.230193	-7.79208	6.59132e-15	5.63371e-13	905.292	9070.69	2806.67	-3.32471	0.229981	-7.93418	2.11889e-15	5.51641e-14
RSUY_RS08230	argA	N-acetylglutamate synthase	2585.04	2767.11	2586.39	-0.0985097	0.222567	0	1	1	2201.37	2767.11	2586.39	-0.329861	0.222105	0	1	1	2792.03	2767.11	2586.39	0.0130286	0.221898	0	1	1
RSUY_RS08235	hrpA	ATP-dependent RNA helicase protein	10119.8	6926.72	7351.69	0.546718	0.208392	0	1	1	5432.47	6926.72	7351.69	-0.350544	0.20836	0	1	1	6927.72	6926.72	7351.69	0.000229805	0.20827	0	1	1
RSUY_RS08240	-	putative signal peptide protein	17538	5909.99	7689.41	1.56922	0.358016	0.193339	0.846694	1	4348.82	5909.99	7689.41	-0.442501	0.358105	0	1	1	2960.81	5909.99	7689.41	-0.997128	0.358145	0	1	1
RSUY_RS08245	-	lipoprotein signal peptide	2414.56	2326.48	1682.3	0.0533371	0.240306	0	1	1	962.216	2326.48	1682.3	-1.27347	0.240516	0	1	1	1025.95	2326.48	1682.3	-1.18106	0.240234	0	1	1
RSUY_RS08250	-	hypothetical protein	2593.7	1134.51	1419.98	1.19214	0.203905	0	1	1	849.455	1134.51	1419.98	-0.417276	0.204433	0	1	1	1102.23	1134.51	1419.98	-0.0414775	0.203825	0	1	1
RSUY_RS08255	-	hypothetical protein	2339.89	1530.49	1695.49	0.611621	0.152623	0	1	1	1423.03	1530.49	1695.49	-0.104918	0.152262	0	1	1	1488.57	1530.49	1695.49	-0.0400473	0.151981	0	1	1
RSUY_RS08260	-	hypothetical protein	1382.08	1555.12	1076.86	-0.171766	0.163127	0	1	1	685.019	1555.12	1076.86	-1.18273	0.163037	0	1	1	685.196	1555.12	1076.86	-1.18227	0.162585	0	1	1
RSUY_RS08265	-	hypothetical protein	274.01	692.568	561.982	-1.33402	0.248171	0	1	1	540.391	692.568	561.982	-0.358008	0.241393	0	1	1	740.957	692.568	561.982	0.0973726	0.240508	0	1	1
RSUY_RS08270	glnA1	glutamine synthetase protein	27310.2	46789.9	21995.1	-0.776786	0.332434	0	1	1	10463.3	46789.9	21995.1	-2.16086	0.332451	-1.98785	0.0468287	0.241336	3416.87	46789.9	21995.1	-3.77544	0.332579	-6.84181	7.82002e-12	1.32163e-10
RSUY_RS08275	-	putative signal peptide protein	3823.56	2705.19	1903.18	0.498848	0.390678	0	1	1	695.769	2705.19	1903.18	-1.95906	0.391339	-1.17306	0.240771	0.9074	388.22	2705.19	1903.18	-2.80069	0.391852	-3.31935	0.000902265	0.00484273
RSUY_RS08280	ntrB	nitrogen regulation(sensor protein kinase transcription regulator	1651.56	1898.44	1759.46	-0.20189	0.132246	0	1	1	1689.1	1898.44	1759.46	-0.168487	0.130766	0	1	1	1798.76	1898.44	1759.46	-0.0777514	0.130472	0	1	1
RSUY_RS08285	ntrC	nitrogen assimilation regulatory response regulator transcription regulator protein	1969.83	3252.3	2759.34	-0.721788	0.158206	0	1	1	2766.59	3252.3	2759.34	-0.233298	0.156922	0	1	1	3048.65	3252.3	2759.34	-0.0932343	0.156755	0	1	1
RSUY_RS08290	-	hypothetical protein	510.554	718.692	2657.4	-0.492773	0.522546	0	1	1	7710.23	718.692	2657.4	3.42344	0.52034	3.6965	0.000218596	0.00237468	1690.13	718.692	2657.4	1.23381	0.520541	0	1	1
RSUY_RS08295	-	hypothetical protein	513.805	937.347	1046.94	-0.863936	0.339815	0	1	1	1332.33	937.347	1046.94	0.507135	0.336982	0	1	1	1404.28	937.347	1046.94	0.583016	0.336843	0	1	1
RSUY_RS08300	ugpB	glycerol-3-phosphate-binding periplasmic lipoprotein signal peptide	2571.52	2073.39	2744.25	0.310151	0.153083	0	1	1	3069.56	2073.39	2744.25	0.566072	0.152158	0	1	1	3262.53	2073.39	2744.25	0.654091	0.15202	0	1	1
RSUY_RS08305	ugpA	SN-glycerol-3-phosphate transmembrane ABC transporter protein	556.347	156.648	794.477	1.83162	0.245804	1.34912	0.1773	0.906511	1096.33	156.648	794.477	2.80725	0.242443	5.392	6.9678e-08	1.63545e-06	1368.58	156.648	794.477	3.12727	0.242074	6.72222	1.78975e-11	2.87502e-10
RSUY_RS08310	ugpE	SN-glycerol-3-phosphate transmembrane ABC transporter protein	447.932	116.123	613.268	1.95171	0.29467	1.53293	0.125294	0.676496	831.785	116.123	613.268	2.84137	0.291259	4.60542	4.11625e-06	6.77031e-05	1057.23	116.123	613.268	3.18734	0.29084	5.80162	6.56774e-09	7.97912e-08
RSUY_RS08315	upgC	glycerol-3-phosphate transporter ATP-binding subunit	208.585	482.203	433.06	-1.20462	0.411488	0	1	1	506.52	482.203	433.06	0.0707257	0.405813	0	1	1	534.933	482.203	433.06	0.149372	0.405506	0	1	1
RSUY_RS08320	ugpQ	cytoplasmic glycerophosphodiester phosphodiesterase	184.715	375.647	500.268	-1.01938	0.513674	0	1	1	581.732	375.647	500.268	0.63065	0.508255	0	1	1	858.98	375.647	500.268	1.19292	0.507822	0	1	1
RSUY_RS08325	kgd	alpha-ketoglutarate decarboxylase	58594	66358.2	38633.7	-0.179548	0.364137	0	1	1	21897.9	66358.2	38633.7	-1.59948	0.364145	-0.273184	0.784711	1	7684.7	66358.2	38633.7	-3.11021	0.364194	-4.42131	9.81047e-06	7.57094e-05
RSUY_RS08330	sucB	dihydrolipoamide acetyltransferase	7929.51	24386.6	9356.22	-1.62085	0.28311	-0.42685	0.669488	1	3634.06	24386.6	9356.22	-2.74638	0.283122	-4.40228	1.0712e-05	0.000162837	1474.71	24386.6	9356.22	-4.04761	0.283414	-8.98899	2.49502e-19	1.00915e-17
RSUY_RS08335	-	dihydrolipoamide dehydrogenase	8623.74	20507.7	9251.97	-1.24977	0.248569	0	1	1	4821.25	20507.7	9251.97	-2.08865	0.248528	-2.36857	0.0178572	0.108436	3055.14	20507.7	9251.97	-2.74687	0.248602	-5.01554	5.28839e-07	4.9091e-06
RSUY_RS08340	-	hypothetical protein	1418.59	2805.97	1956.74	-0.982202	0.246893	0	1	1	1731.9	2805.97	1956.74	-0.696047	0.245841	0	1	1	1870.51	2805.97	1956.74	-0.585045	0.245681	0	1	1
RSUY_RS08345	-	putative lipoprotein	502.322	618.881	991.395	-0.30132	0.38089	0	1	1	1756.04	618.881	991.395	1.50429	0.378146	0.0113349	0.990956	1	1088.34	618.881	991.395	0.814139	0.378292	0	1	1
RSUY_RS08350	-	cation-transporting ATPase lipoprotein transmembrane	613.973	2185.02	1780.12	-1.83069	0.623688	-0.530221	0.595959	1	2186.18	2185.02	1780.12	0.000748014	0.622315	0	1	1	2135.31	2185.02	1780.12	-0.0332317	0.622283	0	1	1
RSUY_RS08355	-	signal peptide protein	82.4734	64.2007	134.329	0.363638	0.793802	0	1	1	201.92	64.2007	134.329	1.65226	0.786345	0.19363	0.846466	1	188.721	64.2007	134.329	1.55466	0.786134	0.069526	0.944571	1
RSUY_RS08360	-	cytochrome C oxidase subunit I	1008.32	384.55	1545.28	1.39089	0.610353	0	1	1	2529.88	384.55	1545.28	2.71784	0.609554	1.99792	0.0457253	0.236727	2258.37	384.55	1545.28	2.55405	0.60954	1.72925	0.0837648	0.269691
RSUY_RS08365	-	cytochrome C oxidase subunit II	381.752	124.788	725.072	1.61498	0.564356	0.203739	0.838557	1	1281.99	124.788	725.072	3.36029	0.561942	3.31047	0.000931388	0.00838805	1111.76	124.788	725.072	3.15473	0.561923	2.94476	0.00323206	0.015188
RSUY_RS08370	-	putative signal peptide protein	15.0088	5.98788	20.145	1.31375	0.846028	0	1	1	38.9334	5.98788	20.145	2.69069	0.806569	1.47623	0.139881	0.592206	20.6498	5.98788	20.145	1.77439	0.81173	0.338029	0.735341	1
RSUY_RS08375	-	cytochrome C oxidase subunit III	821.007	173.635	1333.3	2.24213	0.51438	1.44276	0.149087	0.783485	2271.92	173.635	1333.3	3.70929	0.513192	4.305	1.66987e-05	0.000241028	2066.64	173.635	1333.3	3.57266	0.513169	4.03894	5.36939e-05	0.000359813
RSUY_RS08380	-	iron-sulfur 4Fe-4S ferredoxin transmembrane protein	1264.33	215.709	1674.09	2.55177	0.48075	2.18777	0.0286863	0.194244	2585.15	215.709	1674.09	3.58257	0.479986	4.33882	1.43253e-05	0.00021207	2631.16	215.709	1674.09	3.60801	0.479942	4.39222	1.12199e-05	8.60003e-05
RSUY_RS08385	-	lipoprotein transmembrane	46.984	21.2719	73.1034	1.14614	0.706834	0	1	1	124.411	21.2719	73.1034	2.54372	0.691873	1.50854	0.131417	0.563747	99.7467	21.2719	73.1034	2.2248	0.691979	1.04744	0.294898	0.802336
RSUY_RS08390	-	hypothetical protein	332.208	53.5356	463.065	2.6361	0.415153	2.73657	0.00620839	0.0523725	714.289	53.5356	463.065	3.73594	0.411739	5.43048	5.62038e-08	1.34002e-06	752.228	53.5356	463.065	3.81062	0.411527	5.61476	1.96837e-08	2.20166e-07
RSUY_RS08395	fnr	putative fumarate and nitrate reduction regulatory transcription regulator protein	8219.03	2734.24	4320.38	1.58772	0.433051	0.202571	0.83947	1	4014.56	2734.24	4320.38	0.554147	0.433047	0	1	1	2313.71	2734.24	4320.38	-0.24089	0.43312	0	1	1
RSUY_RS08400	-	hypothetical protein	907.684	434.026	1467	1.06569	0.309334	0	1	1	1905.38	434.026	1467	2.13384	0.307665	2.06015	0.0393838	0.21014	2620.89	434.026	1467	2.59381	0.307467	3.5575	0.000374398	0.00213605
RSUY_RS08405	scpB	hypothetical protein	16098.9	8337.96	7802.13	0.949067	0.322194	0	1	1	3891.41	8337.96	7802.13	-1.09941	0.322308	0	1	1	2880.2	8337.96	7802.13	-1.53351	0.322335	-0.103951	0.917208	1
RSUY_RS08410	-	hypothetical protein	33526.2	24755.3	17153.8	0.43747	0.329859	0	1	1	6355.75	24755.3	17153.8	-1.96161	0.329942	-1.39907	0.161791	0.668373	3978.08	24755.3	17153.8	-2.6376	0.329987	-3.4474	0.000566005	0.00313831
RSUY_RS08415	-	hypothetical protein	22379.7	9609.49	8971.54	1.21954	0.338595	0	1	1	3209.32	9609.49	8971.54	-1.58222	0.338782	-0.242689	0.808247	1	687.701	9609.49	8971.54	-3.80458	0.339545	-6.78725	1.14288e-11	1.89643e-10
RSUY_RS08420	nusA	transcription elongation factor NusA	58124.9	34513.5	25835.5	0.751951	0.341915	0	1	1	7326.06	34513.5	25835.5	-2.23606	0.342	-2.15221	0.0313809	0.174853	3377.56	34513.5	25835.5	-3.3531	0.342092	-5.41695	6.06231e-08	6.29868e-07
RSUY_RS08425	infB	translation initiation factor IF-2	112110	71604.9	50861	0.646752	0.296994	0	1	1	13668.4	71604.9	50861	-2.38922	0.297048	-2.99352	0.00275779	0.0216138	6060.94	71604.9	50861	-3.56245	0.297109	-6.94171	3.87394e-12	6.80193e-11
RSUY_RS08430	rbfA	ribosome-binding factor A	2298.2	784.869	1009.03	1.54966	0.502287	0.0988722	0.92124	1	514.087	784.869	1009.03	-0.610326	0.502885	0	1	1	438.968	784.869	1009.03	-0.838226	0.502849	0	1	1
RSUY_RS08435	truB	tRNA pseudouridine synthase B	2258.47	1639.99	1493.29	0.460781	0.266341	0	1	1	1004.21	1639.99	1493.29	-0.707714	0.266418	0	1	1	1070.48	1639.99	1493.29	-0.615576	0.266174	0	1	1
RSUY_RS08440	emrB	multidrug resistance B (translocase) transmembrane protein	5907.48	269.539	3229.58	4.45327	0.45162	6.53927	6.18202e-11	2.31442e-09	2843.45	269.539	3229.58	3.39852	0.451619	4.2038	2.62469e-05	0.000358128	3897.83	269.539	3229.58	3.85354	0.451529	5.21238	1.86433e-07	1.83596e-06
RSUY_RS08445	emrA	multidrug resistance A (translocase) transmembrane protein	2920.06	317.942	1854.67	3.19875	0.600437	2.82919	NA	NA	1772.5	317.942	1854.67	2.47855	0.600364	1.62993	NA	NA	2408.2	317.942	1854.67	2.92071	0.600257	2.36684	NA	NA
RSUY_RS08455	marR-like	putative transcription regulator protein	7359.26	329.156	2752.15	4.48213	0.328542	9.07684	1.11768e-19	9.04123e-18	2193.74	329.156	2752.15	2.73625	0.328694	3.7611	0.000169169	0.00188753	1126.45	329.156	2752.15	1.77464	0.32894	0.834918	0.403764	1
RSUY_RS08460	typA	GTP-binding elongation factor protein	56322.9	13107.8	20648.1	2.10326	0.27131	2.2235	0.0261822	0.179433	7247.42	13107.8	20648.1	-0.854872	0.271418	0	1	1	5914.12	13107.8	20648.1	-1.14818	0.27142	0	1	1
RSUY_RS08465	-	C-5 sterol desaturase	896.716	130.927	1642.83	2.77567	0.446818	2.85502	0.0043034	0.0382243	2139.41	130.927	1642.83	4.02924	0.445606	5.67596	1.37917e-08	3.78644e-07	3404.28	130.927	1642.83	4.69939	0.44546	7.18221	6.85954e-13	1.32229e-11
RSUY_RS08470	-	enoyl-CoA hydratase	1544.99	1546.58	1694.42	-0.00242924	0.209578	0	1	1	1631.9	1546.58	1694.42	0.0773771	0.208551	0	1	1	2054.21	1546.58	1694.42	0.409389	0.208258	0	1	1
RSUY_RS08475	-	tRNA-dihydrouridine synthase A	1166.08	1400.3	1202.37	-0.266193	0.193045	0	1	1	1015.84	1400.3	1202.37	-0.463093	0.191828	0	1	1	1227.26	1400.3	1202.37	-0.190276	0.191357	0	1	1
RSUY_RS08480	#N/A	#N/A	668.386	23.7165	255.11	4.81419	0.450245	7.36085	1.82743e-13	8.9981e-12	150.693	23.7165	255.11	2.66842	0.452498	2.58215	0.00981883	0.0660374	177.646	23.7165	255.11	2.90577	0.451225	3.11545	0.00183665	0.00917312
RSUY_RS08485	-	hypothetical protein	727.374	254.247	940.07	1.51781	0.227875	0.0781737	0.93769	1	1222.71	254.247	940.07	2.26632	0.225252	3.40207	0.00066877	0.00632469	1555.94	254.247	940.07	2.61406	0.224883	4.95395	7.27228e-07	6.56244e-06
RSUY_RS08490	pepV	hypothetical protein	4976.27	1628.93	3698.88	1.61073	0.242347	0.456924	0.647726	1	3571.39	1628.93	3698.88	1.13262	0.242179	0	1	1	4618.94	1628.93	3698.88	1.5037	0.242058	0.0152661	0.98782	1
RSUY_RS08500	-	hypothetical protein	1710.12	236.685	996.114	2.85291	0.313858	4.31058	1.62829e-05	0.000276261	990.323	236.685	996.114	2.06551	0.313661	1.80294	0.0713971	0.340139	1047.33	236.685	996.114	2.14633	0.313457	2.06194	0.0392136	0.140425
RSUY_RS08505	lexA	LexA repressor	2974.8	1024.28	1860.18	1.53745	0.227377	0.16469	0.869188	1	1837.76	1024.28	1860.18	0.84341	0.227174	0	1	1	1603.89	1024.28	1860.18	0.647081	0.227137	0	1	1
RSUY_RS08510	fpr	ferredoxin--NADP reductase	26649.8	3933.47	9688.17	2.76024	0.407747	3.09075	0.00199654	0.0200985	5946.14	3933.47	9688.17	0.596167	0.407811	0	1	1	2223.23	3933.47	9688.17	-0.823106	0.407956	0	1	1
RSUY_RS08515	ansB	L-asparaginase II precursor signal peptide protein	3463.6	3672.56	2438.06	-0.08515	0.160389	0	1	1	1312.05	3672.56	2438.06	-1.48482	0.160676	0	1	1	1304.03	3672.56	2438.06	-1.49368	0.160444	0	1	1
RSUY_RS08520	rpsF	30S ribosomal protein S6	48672.1	19840.9	17840.6	1.29459	0.461665	0	1	1	2523.19	19840.9	17840.6	-2.97517	0.461887	-3.19379	0.0014042	0.0116077	326.087	19840.9	17840.6	-5.92704	0.463229	-9.55692	1.21318e-21	7.13729e-20
RSUY_RS08525	-	hypothetical protein	15156.2	17650.7	8571.92	-0.219915	0.283155	0	1	1	1184.54	17650.7	8571.92	-3.89735	0.283878	-8.44501	3.04028e-17	3.82569e-15	296.269	17650.7	8571.92	-5.89679	0.285861	-15.3808	2.20041e-53	4.98393e-50
RSUY_RS08530	rpsR	30S ribosomal protein S18	25452.5	16264.5	10802	0.646034	0.472046	0	1	1	1385.66	16264.5	10802	-3.55308	0.472439	-4.34571	1.38826e-05	0.00020619	105.426	16264.5	10802	-7.26976	0.476796	-12.1011	1.04177e-33	2.05183e-31
RSUY_RS08535	rplI	50S ribosomal protein L9	30525.9	17058	12607.5	0.839506	0.235668	0	1	1	2044.01	17058	12607.5	-3.06099	0.236186	-6.60916	3.86516e-11	1.82387e-09	802.205	17058	12607.5	-4.41037	0.236851	-12.2878	1.05333e-34	2.51135e-32
RSUY_RS08540	dnaB	replicative DNA helicase	14251.1	5518.83	6581.54	1.36839	0.228773	0	1	1	3627.55	5518.83	6581.54	-0.605348	0.228937	0	1	1	2928.66	5518.83	6581.54	-0.914116	0.228945	0	1	1
RSUY_RS08545	-	hypothetical protein	11026.9	8738.21	5343.04	0.335478	0.398781	0	1	1	1195.68	8738.21	5343.04	-2.8695	0.399251	-3.43017	0.000603214	0.0058007	411.354	8738.21	5343.04	-4.40886	0.400103	-7.27028	3.58752e-13	7.25511e-12
RSUY_RS08550	pit	inorganic phosphate transporter	10322.4	7538.49	5694.34	0.453214	0.252373	0	1	1	2532.84	7538.49	5694.34	-1.57348	0.252594	-0.290921	0.771111	1	2383.69	7538.49	5694.34	-1.66108	0.252539	-0.637825	0.523588	1
RSUY_RS08555	-	lipoprotein transmembrane	1021.23	1122.9	1031.92	-0.138494	0.193242	0	1	1	1085.33	1122.9	1031.92	-0.0489156	0.191547	0	1	1	898.228	1122.9	1031.92	-0.321975	0.191546	0	1	1
RSUY_RS08560	-	putative signal peptide protein	369.761	287.261	852.274	0.367087	0.35932	0	1	1	1632.84	287.261	852.274	2.50733	0.35524	2.83563	0.00457356	0.0336335	1119.24	287.261	852.274	1.96254	0.355343	1.30168	0.193025	0.55659
RSUY_RS08565	-	hypothetical protein	12513	8004.36	10441.5	0.644366	0.240411	0	1	1	13651.1	8004.36	10441.5	0.770186	0.240298	0	1	1	7597.4	8004.36	10441.5	-0.0752623	0.240341	0	1	1
RSUY_RS08570	bcp	bacterioferritin comigratory oxidoreductase protein	4619.85	2999.04	2538.85	0.622752	0.281438	0	1	1	1283.03	2999.04	2538.85	-1.22491	0.281775	0	1	1	1253.48	2999.04	2538.85	-1.25852	0.281651	0	1	1
RSUY_RS08575	-	hypothetical protein	5867.33	7188.2	4221.08	-0.293253	0.212591	0	1	1	1966.88	7188.2	4221.08	-1.86967	0.212799	-1.73717	0.082357	0.381469	1861.9	7188.2	4221.08	-1.94882	0.212711	-2.10998	0.03486	0.127146
RSUY_RS08580	-	hypothetical protein	32255.3	16399.2	13687.7	0.975867	0.395788	0	1	1	4101.28	16399.2	13687.7	-1.99948	0.395919	-1.26157	0.207104	0.810093	1994.98	16399.2	13687.7	-3.03917	0.396044	-3.88636	0.000101759	0.000640231
RSUY_RS08585	-	hypothetical protein	2339.25	3034.04	1973.43	-0.375902	0.210952	0	1	1	1201.42	3034.04	1973.43	-1.33642	0.210868	0	1	1	1319.03	3034.04	1973.43	-1.20166	0.210585	0	1	1
RSUY_RS08590	pmrF	putative polymixin resistance glycosyltransferase transmembrane protein	5715.41	3094.87	3024.93	0.884764	0.378247	0	1	1	1708.92	3094.87	3024.93	-0.856757	0.378415	0	1	1	1580.53	3094.87	3024.93	-0.969422	0.378368	0	1	1
RSUY_RS08595	-	putative aminotransferase protein	3231.14	3551.24	2625.49	-0.136579	0.262605	0	1	1	1838.28	3551.24	2625.49	-0.949905	0.262491	0	1	1	1881.3	3551.24	2625.49	-0.916528	0.262375	0	1	1
RSUY_RS08600	-	putative small multidrug resistance transmembrane protein	2186.92	863.696	898.217	1.33969	0.41249	0	1	1	229.555	863.696	898.217	-1.91188	0.414876	-0.992771	0.320822	1	312.692	863.696	898.217	-1.4655	0.413675	0	1	1
RSUY_RS08605	-	hypothetical protein	1708.62	2087.82	2137.66	-0.289198	0.178756	0	1	1	2061.32	2087.82	2137.66	-0.0184377	0.177556	0	1	1	2692.88	2087.82	2137.66	0.36718	0.177264	0	1	1
RSUY_RS08610	-	hypothetical protein	289.666	409.178	346.311	-0.505442	0.232565	0	1	1	313.494	409.178	346.311	-0.384366	0.227496	0	1	1	372.906	409.178	346.311	-0.133841	0.226251	0	1	1
RSUY_RS08615	-	aminotransferase AlaT	13892	7469.03	7798.75	0.895176	0.377362	0	1	1	5868.41	7469.03	7798.75	-0.347933	0.377377	0	1	1	3965.55	7469.03	7798.75	-0.913386	0.377406	0	1	1
RSUY_RS08620	-	homoserine dehydrogenase	5447.98	4478.16	3551.95	0.282092	0.203739	0	1	1	2141.21	4478.16	3551.95	-1.06445	0.203857	0	1	1	2140.44	4478.16	3551.95	-1.06501	0.203742	0	1	1
RSUY_RS08625	thrC	threonine synthase	7364.5	4744.77	4366.24	0.633919	0.275845	0	1	1	2726.9	4744.77	4366.24	-0.799038	0.275932	0	1	1	2628.77	4744.77	4366.24	-0.851928	0.275877	0	1	1
RSUY_RS08630	-	hypothetical protein	286.966	525.68	398.983	-0.874866	0.262362	0	1	1	362.179	525.68	398.983	-0.537825	0.257341	0	1	1	421.108	525.68	398.983	-0.320456	0.25644	0	1	1
RSUY_RS08635	moeA2	putative molybdopterin biosynthesis MOEA protein	2023.51	2595.11	1871.65	-0.360528	0.190983	0	1	1	1358.37	2595.11	1871.65	-0.933878	0.190531	0	1	1	1509.6	2595.11	1871.65	-0.781572	0.190243	0	1	1
RSUY_RS08640	moaD	molybdopterin MPT converting factor subunit 1	6.83931	423.243	110.584	-5.91581	0.735864	-6.00084	1.96296e-09	6.26211e-08	7.84133	423.243	110.584	-5.75671	0.667973	-6.37258	1.85878e-10	7.45157e-09	4.41324	423.243	110.584	-6.58786	0.693623	-7.33519	2.21414e-13	4.62215e-12
RSUY_RS08645	moaE	molybdopterin MPT converting factor subunit 2	674.097	906.117	764.64	-0.428129	0.234701	0	1	1	650.884	906.117	764.64	-0.477064	0.232763	0	1	1	827.462	906.117	764.64	-0.130782	0.232092	0	1	1
RSUY_RS08650	crcB	hypothetical protein	585.228	508.792	612.983	0.20062	0.185849	0	1	1	601.639	508.792	612.983	0.242327	0.182862	0	1	1	756.275	508.792	612.983	0.572251	0.181956	0	1	1
RSUY_RS08655	-	D--3-hydroxybutyrate oligomer hydrolase lipoprotein transmembrane	828.904	3833.3	1955.06	-2.20568	0.191863	-3.67806	0.000235018	0.00299541	1492.91	3833.3	1955.06	-1.3604	0.189062	0	1	1	1665.13	3833.3	1955.06	-1.20292	0.188795	0	1	1
RSUY_RS08660	clpB	ATP-dependent protease	6983.42	13359.3	8112.96	-0.936162	0.239539	0	1	1	6187.75	13359.3	8112.96	-1.11034	0.239372	0	1	1	5921.33	13359.3	8112.96	-1.17386	0.239345	0	1	1
RSUY_RS08665	sbp	sulfate-binding precursor signal peptide protein	2231.11	367.835	2002.81	2.60087	0.296048	3.71856	0.00020036	0.00261565	2739.1	367.835	2002.81	2.89609	0.295487	4.72472	2.30435e-06	4.01488e-05	2673.2	367.835	2002.81	2.86099	0.295432	4.60679	4.08937e-06	3.32582e-05
RSUY_RS08670	-	NADPH-dependent FMN reductase oxidoreductase protein	143.008	229.578	254.465	-0.679951	0.681266	0	1	1	302.342	229.578	254.465	0.396736	0.676453	0	1	1	342.933	229.578	254.465	0.57847	0.676068	0	1	1
RSUY_RS08675	ssuA2	alkanesulfonates binding protein precursor	221.512	320.295	468.188	-0.531065	0.781998	0	NA	NA	595.969	320.295	468.188	0.895545	0.779117	0	NA	NA	734.978	320.295	468.188	1.19801	0.778911	0	NA	NA
RSUY_RS08680	ssuA1	putative alkanesulfonates binding precursor signal peptide protein	256.73	252.06	566.356	0.0285465	0.678559	0	NA	NA	788.861	252.06	566.356	1.64559	0.67562	0.21549	NA	NA	967.776	252.06	566.356	1.94049	0.675442	0.652144	NA	NA
RSUY_RS08685	ssuD	alkanesulfonate monooxygenase	210.437	301.332	417.439	-0.515192	0.64492	0	NA	NA	583.783	301.332	417.439	0.953702	0.641223	0	NA	NA	574.205	301.332	417.439	0.929844	0.641099	0	NA	NA
RSUY_RS08690	ssuC	aliphatic sulfonate ABC transporter transmembrane protein	257.439	181.97	433.729	0.502416	0.596874	0	1	1	590.952	181.97	433.729	1.69868	0.59375	0.334616	0.737915	1	704.555	181.97	433.729	1.95235	0.593496	0.762176	0.445955	1
RSUY_RS08695	ssuB	aliphatic sulfonate ABC transporter ATP-binding protein	76.4815	185.899	160.419	-1.27566	0.669994	0	NA	NA	202.752	185.899	160.419	0.124685	0.660301	0	NA	NA	176.545	185.899	160.419	-0.0750647	0.660191	0	NA	NA
RSUY_RS08700	ssuF	putative molybdopterin-binding protein	149.982	127.93	132.14	0.22095	0.405544	0	1	1	154.89	127.93	132.14	0.274656	0.40014	0	1	1	95.7579	127.93	132.14	-0.417957	0.401712	0	1	1
RSUY_RS08705	-	hypothetical protein	271.681	767.758	561.234	-1.49527	0.386929	0	1	1	645.028	767.758	561.234	-0.251515	0.38232	0	1	1	560.471	767.758	561.234	-0.454189	0.382262	0	1	1
RSUY_RS08710	-	hypothetical protein	85.2163	316.101	216.069	-1.88165	0.458674	-0.832079	0.405364	1	232.329	316.101	216.069	-0.444745	0.445882	0	1	1	230.628	316.101	216.069	-0.455138	0.445413	0	1	1
RSUY_RS08715	cysU	putative sulfate transport ABC transporter protein	767.366	274.286	858.05	1.48557	0.366843	0	1	1	1096.62	274.286	858.05	1.9987	0.365411	1.36477	0.172326	0.70075	1293.93	274.286	858.05	2.23743	0.365194	2.01929	0.0434571	0.153557
RSUY_RS08720	cysW	putative sulfate transport ABC transporter protein	707.02	201.719	895.762	1.81001	0.375114	0.826441	0.408554	1	1130.5	201.719	895.762	2.4857	0.373511	2.63901	0.00831493	0.0568124	1543.81	201.719	895.762	2.93523	0.37324	3.84534	0.000120386	0.000752202
RSUY_RS08725	cysA	sulfate transport ATP-binding ABC transporter protein	408.342	498.006	538.436	-0.284447	0.466711	0	1	1	602.597	498.006	538.436	0.274735	0.464561	0	1	1	644.801	498.006	538.436	0.372402	0.464326	0	1	1
RSUY_RS08730	cysB1	transcriptional regulator CysB-like protein	1016.08	563.662	1256.56	0.851839	0.289822	0	1	1	1783.82	563.662	1256.56	1.66182	0.288324	0.561257	0.574623	1	1662.69	563.662	1256.56	1.56041	0.28826	0.209577	0.833998	1
RSUY_RS08735	RipV1	hypothetical protein RipV1 type III effector	2689.4	1060.96	3027.42	1.34184	0.24521	0	1	1	4045.78	1060.96	3027.42	1.9308	0.244582	1.76138	0.0781744	0.365082	4313.54	1060.96	3027.42	2.02328	0.244517	2.14005	0.0323503	0.119435
RSUY_RS08745	-	putative transmembrane sensor histidine kinase transcription regulator protein	756.18	669.222	1010.58	0.176593	0.327936	0	1	1	1168.78	669.222	1010.58	0.804159	0.326246	0	1	1	1448.13	669.222	1010.58	1.11332	0.325992	0	1	1
RSUY_RS08750	-	two-component response regulator transcription regulator protein	159.541	378.575	396.961	-1.2394	0.450819	0	1	1	456.179	378.575	396.961	0.268714	0.443807	0	1	1	593.549	378.575	396.961	0.648433	0.443283	0	1	1
RSUY_RS08755	ilvG	acetolactate synthase 2 catalytic subunit	495.101	1999.06	1040.29	-2.01207	0.17612	-2.90751	0.0036432	0.0334052	770.215	1999.06	1040.29	-1.37609	0.171285	0	1	1	896.78	1999.06	1040.29	-1.15659	0.170646	0	1	1
RSUY_RS08760	menG	ribonuclease activity regulator protein RraA	48.1442	346.059	162.959	-2.82773	0.365327	-3.63436	0.000278672	0.00344218	119.909	346.059	162.959	-1.52911	0.337274	-0.0862983	0.931229	1	137.723	346.059	162.959	-1.32947	0.335259	0	1	1
RSUY_RS08765	-	hypothetical protein	130.419	438.732	277.922	-1.74003	0.297196	-0.80764	0.419298	1	269.572	438.732	277.922	-0.703032	0.285159	0	1	1	272.965	438.732	277.922	-0.68503	0.284465	0	1	1
RSUY_RS08770	RipG6	GALA protein 6 RipG6 type III effector	1092.3	536.747	2337.8	1.02605	0.453314	0	1	1	3309.37	536.747	2337.8	2.62399	0.452282	2.48516	0.0129494	0.0828539	4412.8	536.747	2337.8	3.03913	0.452208	3.40359	0.000665069	0.003643
RSUY_RS08775	RipG7	type III effector gala7 protein	2635.65	200.653	3058.04	3.71447	0.409345	5.40979	6.31003e-08	1.58802e-06	4260.14	200.653	3058.04	4.40721	0.408949	7.10898	1.16906e-12	7.25455e-11	5135.7	200.653	3058.04	4.67688	0.408896	7.76939	7.88645e-15	1.97379e-13
RSUY_RS08780	aceA	isocitrate lyase	4613.19	4134.5	4889.25	0.157733	0.341921	0	1	1	7554.55	4134.5	4889.25	0.869621	0.341649	0	1	1	3254.77	4134.5	4889.25	-0.345153	0.341752	0	1	1
RSUY_RS08785	-	hypothetical protein	715.634	514.061	1047.19	0.480427	0.179223	0	1	1	1509.78	514.061	1047.19	1.55473	0.175556	0.311764	0.75522	1	1449.29	514.061	1047.19	1.49572	0.175404	0	1	1
RSUY_RS08790	-	transcription regulator protein	312.532	681.719	684.303	-1.12041	0.314331	0	1	1	731.367	681.719	684.303	0.101206	0.309418	0	1	1	1011.6	681.719	684.303	0.56913	0.308902	0	1	1
RSUY_RS08795	-	putative 2-haloalkanoic acid dehalogenase protein	967.234	875.613	1193.74	0.144504	0.222375	0	1	1	1388.59	875.613	1193.74	0.665145	0.220493	0	1	1	1543.52	875.613	1193.74	0.817759	0.22025	0	1	1
RSUY_RS08800	aceB	malate synthase	2289.33	3076.49	2991.98	-0.426081	0.310828	0	1	1	3421.46	3076.49	2991.98	0.153363	0.310248	0	1	1	3180.62	3076.49	2991.98	0.0480667	0.310218	0	1	1
RSUY_RS08805	-	hypothetical protein	1044.47	1574.92	1051.48	-0.593073	0.272671	0	1	1	895.326	1574.92	1051.48	-0.814686	0.271729	0	1	1	691.216	1574.92	1051.48	-1.18794	0.271814	0	1	1
RSUY_RS08810	-	acyl-CoA-binding protein	712.779	161.386	649.74	2.1417	0.371636	1.72669	0.0842228	0.487266	772.4	161.386	649.74	2.25809	0.370355	2.04693	0.0406652	0.214451	952.398	161.386	649.74	2.5603	0.37002	2.86553	0.00416317	0.0189349
RSUY_RS08815	-	putative transmembrane protein	380.794	1118.27	602.49	-1.55366	0.276474	-0.194081	0.846113	1	410.745	1118.27	602.49	-1.44498	0.273269	0	1	1	500.15	1118.27	602.49	-1.16099	0.272437	0	1	1
RSUY_RS08820	-	acyltransferase protein	455.681	958.869	532.81	-1.07142	0.20204	0	1	1	370.09	958.869	532.81	-1.37335	0.199356	0	1	1	346.599	958.869	532.81	-1.46826	0.198895	0	1	1
RSUY_RS08825	-	putative DNA polymerase-related protein, bacteriophage-type	1060.55	2100.82	1383.49	-0.984229	0.19839	0	1	1	1175.58	2100.82	1383.49	-0.837594	0.196753	0	1	1	1196.99	2100.82	1383.49	-0.811674	0.196517	0	1	1
RSUY_RS08830	lplT	hypothetical protein	5939.06	2566.66	3385	1.21004	0.265247	0	1	1	2258.64	2566.66	3385	-0.184378	0.265346	0	1	1	2775.65	2566.66	3385	0.113001	0.265188	0	1	1
RSUY_RS08835	alr	alanine racemase	3952.82	6143.23	4317.74	-0.636634	0.22678	0	1	1	4014.53	6143.23	4317.74	-0.613737	0.226421	0	1	1	3160.39	6143.23	4317.74	-0.958847	0.226437	0	1	1
RSUY_RS08840	radA	DNA repair protein RadA	1188.26	3417.06	1933.78	-1.52173	0.179357	-0.121133	0.903586	1	1550.07	3417.06	1933.78	-1.14035	0.177556	0	1	1	1579.74	3417.06	1933.78	-1.11308	0.177357	0	1	1
RSUY_RS08845	dsbB	disulfide bond formation protein B	1299.07	2074.32	1419.22	-0.675733	0.214319	0	1	1	1007.03	2074.32	1419.22	-1.04237	0.213485	0	1	1	1296.45	2074.32	1419.22	-0.677952	0.213001	0	1	1
RSUY_RS08850	-	putative racemase transmembrane protein	281.06	533.259	589.839	-0.921798	0.449377	0	1	1	603.441	533.259	589.839	0.178129	0.445642	0	1	1	941.597	533.259	589.839	0.820015	0.445134	0	1	1
RSUY_RS08855	-	ABC transporter ATP-binding protein	2254.6	3993.36	2751.89	-0.824227	0.124363	0	1	1	2166.29	3993.36	2751.89	-0.88222	0.123278	0	1	1	2593.29	3993.36	2751.89	-0.62273	0.122941	0	1	1
RSUY_RS08860	-	hypothetical protein	478.18	1543.49	967.377	-1.68441	0.13825	-1.33391	0.182235	0.925475	834.961	1543.49	967.377	-0.88622	0.131555	0	1	1	1012.88	1543.49	967.377	-0.607627	0.130711	0	1	1
RSUY_RS08865	-	L-asparaginase precursor protein	102.882	760.609	401.923	-2.86593	0.341394	-4.00102	6.30699e-05	0.000936743	349.934	760.609	401.923	-1.11998	0.3266	0	1	1	394.267	760.609	401.923	-0.948168	0.325923	0	1	1
RSUY_RS08870	-	ABC transporter ATP-binding protein	512.108	1903.17	1294.26	-1.88967	0.31797	-1.22549	0.22039	1	1353.06	1903.17	1294.26	-0.492216	0.31492	0	1	1	1408.69	1903.17	1294.26	-0.434147	0.31478	0	1	1
RSUY_RS08875	-	substate-binding periplasmic (PBP) ABC transporter protein	1226.93	3079.32	2385.84	-1.3264	0.341094	0	1	1	2662.79	3079.32	2385.84	-0.209634	0.339964	0	1	1	2574.3	3079.32	2385.84	-0.258401	0.339917	0	1	1
RSUY_RS08880	-	transmembrane ABC transporter protein	372.858	1081.04	1031.49	-1.52871	0.344766	-0.0832761	0.933632	1	1185.58	1081.04	1031.49	0.133156	0.340765	0	1	1	1486.49	1081.04	1031.49	0.45943	0.34052	0	1	1
RSUY_RS08885	-	transmembrane ABC transporter protein	421.782	676.845	919.146	-0.676757	0.341056	0	1	1	1166.33	676.845	919.146	0.785226	0.337573	0	1	1	1411.63	676.845	919.146	1.06056	0.33734	0	1	1
RSUY_RS08890	-	D-aminopeptidase protein	106.848	608.563	328.304	-2.49827	0.368453	-2.70936	0.00674135	0.0563437	292.135	608.563	328.304	-1.05886	0.355741	0	1	1	305.67	608.563	328.304	-0.993821	0.355155	0	1	1
RSUY_RS08895	-	hypothetical protein	117.568	592.568	342.464	-2.31911	0.453246	-1.8072	0.0707311	0.419937	327.868	592.568	342.464	-0.853948	0.443872	0	1	1	331.853	592.568	342.464	-0.836664	0.443507	0	1	1
RSUY_RS08900	-	lipoprotein transmembrane	139.202	935.3	404.1	-2.73476	0.230924	-5.34705	8.93992e-08	2.18907e-06	284.58	935.3	404.1	-1.71664	0.216409	-1.00108	0.316789	1	257.316	935.3	404.1	-1.86217	0.216006	-1.67668	0.0936057	0.29715
RSUY_RS08905	-	cation efflux system protein	3980.22	5857.33	5275.46	-0.557111	0.284363	0	1	1	5513.74	5857.33	5275.46	-0.0871851	0.284012	0	1	1	5750.58	5857.33	5275.46	-0.0265217	0.283973	0	1	1
RSUY_RS08910	-	cation transporter protein	536.448	2201.9	1165.28	-2.0323	0.232521	-2.28927	0.0220637	0.156414	940.408	2201.9	1165.28	-1.22731	0.228988	0	1	1	982.378	2201.9	1165.28	-1.16445	0.228707	0	1	1
RSUY_RS08915	-	outer membrane drug efflux lipoprotein	2366.71	3858.9	2693.59	-0.705136	0.304512	0	1	1	2214.6	3858.9	2693.59	-0.801102	0.304101	0	1	1	2334.15	3858.9	2693.59	-0.725255	0.304008	0	1	1
RSUY_RS08920	-	N5-glutamine S-adenosyl-L-methionine-dependent methyltransferase	1364.39	2168.56	1646.46	-0.667155	0.197593	0	1	1	1437.4	2168.56	1646.46	-0.593246	0.196366	0	1	1	1615.48	2168.56	1646.46	-0.424882	0.196094	0	1	1
RSUY_RS08925	-	hypothetical protein	171.077	660.042	277.72	-1.9346	0.187269	-2.32073	0.0203013	0.145055	132.521	660.042	277.72	-2.31618	0.180343	-4.52569	6.0198e-06	9.43588e-05	147.239	660.042	277.72	-2.16473	0.177214	-3.751	0.000176128	0.00106666
RSUY_RS08930	dapE	succinyl-diaminopimelate desuccinylase	1551.77	2479.6	1572.71	-0.677048	0.142889	0	1	1	1094.19	2479.6	1572.71	-1.18013	0.142012	0	1	1	1165.31	2479.6	1572.71	-1.08955	0.141594	0	1	1
RSUY_RS08935	-	hypothetical protein	380.524	695.5	415.425	-0.868014	0.171021	0	1	1	277.996	695.5	415.425	-1.32243	0.167863	0	1	1	307.68	695.5	415.425	-1.17679	0.166285	0	1	1
RSUY_RS08940	-	putative transmembrane protein	449.197	1376.29	484.814	-1.6188	0.411234	-0.288896	0.772661	1	76.2427	1376.29	484.814	-4.17437	0.417162	-6.41086	1.44702e-10	6.01376e-09	37.5208	1376.29	484.814	-5.19785	0.42333	-8.73513	2.43366e-18	8.54609e-17
RSUY_RS08945	dapD	2,3,4,5-tetrahydropyridine-2-carboxylate N- succinyltransferase	6302.4	6305.48	3790.08	-0.00107443	0.255561	0	1	1	1462.8	6305.48	3790.08	-2.10786	0.255961	-2.37483	0.0175572	0.106901	1089.65	6305.48	3790.08	-2.53275	0.256046	-4.03347	5.496e-05	0.00036667
RSUY_RS08950	dapC	hypothetical protein	4928.71	7174.11	4155.54	-0.54257	0.111786	0	1	1	2198.34	7174.11	4155.54	-1.70634	0.111866	-1.84451	0.0651093	0.315112	2321	7174.11	4155.54	-1.628	0.11161	-1.14685	0.251443	0.696658
RSUY_RS08955	-	hypothetical protein	598.26	1079.39	704.583	-0.854408	0.273334	0	1	1	459.381	1079.39	704.583	-1.2326	0.271931	0	1	1	681.296	1079.39	704.583	-0.663925	0.270901	0	1	1
RSUY_RS08960	-	putative transmembrane protein	1658.14	1366.38	1719.05	0.278831	0.153313	0	1	1	1630.96	1366.38	1719.05	0.255404	0.152087	0	1	1	2220.72	1366.38	1719.05	0.700727	0.151626	0	1	1
RSUY_RS08965	smc	putative chromosome segregation protein smc	11685.6	13781.6	9892.47	-0.238285	0.185115	0	1	1	7661.47	13781.6	9892.47	-0.847031	0.185039	0	1	1	6441.24	13781.6	9892.47	-1.09732	0.185036	0	1	1
RSUY_RS08970	zipA	hypothetical protein	2023.14	3710.35	2071.64	-0.876189	0.184272	0	1	1	1390.67	3710.35	2071.64	-1.41576	0.183777	0	1	1	1162.39	3710.35	2071.64	-1.67461	0.183765	-0.950164	0.342029	0.916257
RSUY_RS08975	ligA	putative DNA ligase (polydeoxyribonucleotide synthase [NAD+]) protein	2639.69	4800.83	2976.96	-0.862709	0.171241	0	1	1	2166.72	4800.83	2976.96	-1.14777	0.170681	0	1	1	2300.58	4800.83	2976.96	-1.06139	0.170507	0	1	1
RSUY_RS08980	def	peptide deformylase	1126.62	958.602	918.363	0.232886	0.199324	0	1	1	755.487	958.602	918.363	-0.343337	0.198553	0	1	1	832.736	958.602	918.363	-0.202959	0.198069	0	1	1
RSUY_RS08985	-	putative transmembrane protein	679.292	688.786	1033.12	-0.0185585	0.303263	0	1	1	1203.71	688.786	1033.12	0.80512	0.301113	0	1	1	1560.68	688.786	1033.12	1.17976	0.300822	0	1	1
RSUY_RS08990	#N/A	#N/A	3632.87	8554.77	4138.82	-1.23557	0.196303	0	1	1	2295.19	8554.77	4138.82	-1.89812	0.196097	-2.03021	0.0423357	0.2212	2072.44	8554.77	4138.82	-2.04544	0.196043	-2.78228	0.00539788	0.0238793
RSUY_RS08995	glnD	PII uridylyl-transferase	13448.8	6983.15	8249.32	0.945383	0.259526	0	1	1	6234.46	6983.15	8249.32	-0.163585	0.259532	0	1	1	6330.88	6983.15	8249.32	-0.141445	0.259499	0	1	1
RSUY_RS09000	map	methionine aminopeptidase	14768.5	6148.07	7292.97	1.26425	0.450556	0	1	1	5483.85	6148.07	7292.97	-0.164925	0.450582	0	1	1	2771.44	6148.07	7292.97	-1.14948	0.450657	0	1	1
RSUY_RS09005	rpsB	30S ribosomal protein S2	192172	54931.3	65796.3	1.80669	0.409991	0.748047	0.454432	1	13545	54931.3	65796.3	-2.01987	0.410036	-1.26787	0.204846	0.805513	2536.67	54931.3	65796.3	-4.43662	0.410214	-7.15874	8.1419e-13	1.54321e-11
RSUY_RS09010	tsf	elongation factor Ts	93923.4	41256.1	36465.6	1.18685	0.279359	0	1	1	7801.41	41256.1	36465.6	-2.4028	0.279469	-3.23041	0.00123611	0.0104861	2881.56	41256.1	36465.6	-3.83969	0.279634	-8.36698	5.91147e-17	1.77344e-15
RSUY_RS09015	pyrH	uridylate kinase	7787.35	4891.29	3912.37	0.670668	0.263355	0	1	1	1603.29	4891.29	3912.37	-1.60915	0.263747	-0.413834	0.678996	1	1367.55	4891.29	3912.37	-1.83861	0.263726	-1.28393	0.199165	0.572836
RSUY_RS09020	frr	ribosome recycling factor	13669.1	14857.9	8104.04	-0.120504	0.313788	0	1	1	2888.46	14857.9	8104.04	-2.36289	0.313967	-2.74834	0.00598974	0.042529	1000.73	14857.9	8104.04	-3.89212	0.31441	-7.60828	2.77758e-14	6.41961e-13
RSUY_RS09025	uppS	undecaprenyl pyrophosphate synthetase protein	6743.03	8807.26	4593.74	-0.385602	0.281932	0	1	1	1755.4	8807.26	4593.74	-2.32692	0.282199	-2.93026	0.0033868	0.0258722	1069.25	8807.26	4593.74	-3.04213	0.282408	-5.46063	4.74447e-08	5.00989e-07
RSUY_RS09030	cdsA	phosphatidate cytidylyltransferase transmembrane protein	4605.79	5261.8	3310.69	-0.192526	0.206417	0	1	1	1947.55	5261.8	3310.69	-1.43396	0.2065	0	1	1	1427.64	5261.8	3310.69	-1.88202	0.206593	-1.84913	0.0644394	0.213697
RSUY_RS09035	dxr	1-deoxy-D-xylulose 5-phosphate reductoisomerase	3032.49	5941.16	2849.82	-0.971094	0.182697	0	1	1	1381.83	5941.16	2849.82	-2.10419	0.182751	-3.3061	0.000946057	0.00846964	1043.79	5941.16	2849.82	-2.50898	0.18286	-5.51778	3.43314e-08	3.74519e-07
RSUY_RS09040	-	hypothetical protein	10950.9	6958.35	5396.24	0.653993	0.310802	0	1	1	2250.75	6958.35	5396.24	-1.62836	0.311038	-0.412683	0.679839	1	1424.99	6958.35	5396.24	-2.2878	0.311165	-2.53178	0.0113485	0.0463977
RSUY_RS09045	-	putative outer membrane signal peptide protein	54085.7	26307.5	22532	1.03975	0.408172	0	1	1	6575.47	26307.5	22532	-2.00031	0.408253	-1.22549	0.22039	0.846791	3159.28	26307.5	22532	-3.05782	0.408331	-3.81508	0.000136138	0.000840197
RSUY_RS09050	-	hypothetical protein	4875.43	5227.51	2924.21	-0.101064	0.261176	0	1	1	1029.85	5227.51	2924.21	-2.34372	0.261778	-3.22305	0.00126832	0.0107393	564.061	5227.51	2924.21	-3.2123	0.262326	-6.52738	6.69309e-11	1.02779e-09
RSUY_RS09055	lpxD	UDP-3-O-[3-hydroxymyristoyl] glucosamine N- acyltransferase	7919.36	5224.97	3874.15	0.59982	0.335888	0	1	1	1379.45	5224.97	3874.15	-1.92132	0.336287	-1.25285	0.210259	0.820389	972.82	5224.97	3874.15	-2.42522	0.336394	-2.7504	0.00595227	0.0260268
RSUY_RS09060	fabZ	(3R)-hydroxymyristoyl-ACP dehydratase	6485.21	3203.89	2680.69	1.01703	0.344168	0	1	1	658.928	3203.89	2680.69	-2.28166	0.345175	-2.26455	0.0235404	0.13742	374.746	3203.89	2680.69	-3.09589	0.345753	-4.61568	3.91814e-06	3.19805e-05
RSUY_RS09065	lpxA	UDP-N-acetylglucosamine acyltransferase	6576.72	4454.5	3245.94	0.561776	0.275542	0	1	1	1144.59	4454.5	3245.94	-1.96042	0.276126	-1.66742	0.0954306	0.428445	807.942	4454.5	3245.94	-2.46304	0.276284	-3.48569	0.000490874	0.00274865
RSUY_RS09070	lpxB	lipid-A-disaccharide synthase	5116.6	3600	2679.55	0.506579	0.221549	0	1	1	1058.74	3600	2679.55	-1.76567	0.22225	-1.19538	0.231939	0.879971	942.874	3600	2679.55	-1.93292	0.222162	-1.94865	0.0513371	0.177254
RSUY_RS09075	rnhB	ribonuclease HII	750.066	1164.39	717.679	-0.635378	0.171677	0	1	1	486.383	1164.39	717.679	-1.25908	0.170453	0	1	1	469.877	1164.39	717.679	-1.3095	0.169949	0	1	1
RSUY_RS09080	-	putative tRNA/rRNA methyltransferase protein	1623.08	1070.65	1384.26	0.600407	0.14943	0	1	1	1255.29	1070.65	1384.26	0.229663	0.148479	0	1	1	1588.02	1070.65	1384.26	0.56877	0.147939	0	1	1
RSUY_RS09085	-	conserved hypothetical protein	1117.82	528.701	1307.21	1.0812	0.2283	0	1	1	1510.94	528.701	1307.21	1.51474	0.226764	0.0650065	0.948169	1	2071.39	528.701	1307.21	1.96989	0.226428	2.07525	0.0379636	0.136488
RSUY_RS09090	-	putative alpha/beta hydrolase fold;short-chain dehydrogenase/reductase sdr; protein	649.588	732.604	1206.73	-0.172419	0.400792	0	1	1	1518.21	732.604	1206.73	1.05105	0.398938	0	1	1	1926.52	732.604	1206.73	1.39466	0.398771	0	1	1
RSUY_RS09095	-	conserved hypothetical protein	568.862	364.765	975.916	0.642328	0.365236	0	1	1	1247.78	364.765	975.916	1.77385	0.362952	0.754495	0.450552	1	1722.26	364.765	975.916	2.23878	0.362695	2.03693	0.0416569	0.147889
RSUY_RS09100	-	hypothetical protein	6219.2	2870.08	2945.28	1.11546	0.418558	0	1	1	1103.97	2870.08	2945.28	-1.3784	0.418953	0	1	1	1587.9	2870.08	2945.28	-0.853904	0.418686	0	1	1
RSUY_RS09105	ppsA	phosphoenolpyruvate synthase	40143.9	19787.8	18837.6	1.02049	0.248772	0	1	1	10279.6	19787.8	18837.6	-0.944825	0.248825	0	1	1	5138.88	19787.8	18837.6	-1.94509	0.248899	-1.78822	0.0737413	0.24015
RSUY_RS09110	-	hypothetical protein	255.93	441.774	304.451	-0.791863	0.23454	0	1	1	255.945	441.774	304.451	-0.787549	0.229247	0	1	1	264.154	441.774	304.451	-0.742528	0.228263	0	1	1
RSUY_RS09115	-	putative transmembrane protein	2351.73	1749.21	1917.13	0.426384	0.259908	0	1	1	2019.43	1749.21	1917.13	0.207339	0.259468	0	1	1	1548.14	1749.21	1917.13	-0.176125	0.259511	0	1	1
RSUY_RS09120	smpB	SsrA-binding protein	2314.77	1293.31	1389.24	0.838931	0.290972	0	1	1	1073.21	1293.31	1389.24	-0.269063	0.291	0	1	1	875.666	1293.31	1389.24	-0.562581	0.291013	0	1	1
RSUY_RS09125	-	hypothetical protein	2028.84	1067.31	945.304	0.925986	0.422837	0	1	1	475.367	1067.31	945.304	-1.16685	0.423573	0	1	1	209.699	1067.31	945.304	-2.34747	0.424831	-1.99483	0.0460616	0.161509
RSUY_RS09130	-	hypothetical protein	133.526	424.186	231.85	-1.6663	0.400683	-0.415043	0.67811	1	190.135	424.186	231.85	-1.15787	0.393143	0	1	1	179.551	424.186	231.85	-1.24082	0.39266	0	1	1
RSUY_RS09135	-	hypothetical protein	2589.64	3578.58	1877.08	-0.467169	0.306195	0	1	1	765.45	3578.58	1877.08	-2.2249	0.306668	-2.3638	0.0180885	0.1094	574.643	3578.58	1877.08	-2.63865	0.306793	-3.71145	0.000206073	0.00123317
RSUY_RS09140	-	hypothetical protein	2292.31	821.319	1459.78	1.47994	0.176536	0	1	1	1413.93	821.319	1459.78	0.783601	0.1762	0	1	1	1311.56	821.319	1459.78	0.675113	0.176074	0	1	1
RSUY_RS09145	guaB	inositol-5-monophosphate dehydrogenase	19361.9	18195.1	11474.6	0.0895791	0.294616	0	1	1	5668.89	18195.1	11474.6	-1.6824	0.294684	-0.618983	0.535927	1	2672.55	18195.1	11474.6	-2.76727	0.294815	-4.29853	1.71933e-05	0.000128525
RSUY_RS09150	-	hypothetical protein	2377.1	3275.23	1736.94	-0.463035	0.179337	0	1	1	725.607	3275.23	1736.94	-2.17439	0.180143	-3.74363	0.000181378	0.00201382	569.81	3275.23	1736.94	-2.52333	0.180261	-5.67694	1.37127e-08	1.57262e-07
RSUY_RS09155	guaA	bifunctional GMP synthase/glutamine amidotransferase protein	13452.9	8658.08	7587.57	0.635606	0.239441	0	1	1	4596.91	8658.08	7587.57	-0.913368	0.239516	0	1	1	3642.44	8658.08	7587.57	-1.24914	0.239527	0	1	1
RSUY_RS09160	#N/A	#N/A	68.8304	0.627779	18.7323	6.79154	1.3474	3.92721	8.59379e-05	0.00123196	5.24934	0.627779	18.7323	3.08816	1.38137	1.1497	0.250267	0.935405	0.221886	0.627779	18.7323	-1.31927	1.78476	0	1	1
RSUY_RS09190	#N/A	#N/A	1756.01	151.404	604.446	3.53524	0.468493	4.34424	1.39761e-05	0.000242574	220.693	151.404	604.446	0.543964	0.470558	0	1	1	289.675	151.404	604.446	0.936567	0.469522	0	1	1
RSUY_RS09195	pcaQ	transcriptional regulatory DNA-binding transcription regulator protein	737.931	527.167	1254.67	0.486538	0.318361	0	1	1	1630.75	527.167	1254.67	1.62887	0.316337	0.407389	0.683722	1	2122.81	527.167	1254.67	2.0093	0.316131	1.61103	0.107174	0.334365
RSUY_RS09200	pcaH	protocatechuate 3,4-dioxygenase subunit beta oxidoreductase protein	1104.5	561.531	1187.5	0.97482	0.215911	0	1	1	1359.96	561.531	1187.5	1.27639	0.214351	0	1	1	1724	561.531	1187.5	1.6186	0.214005	0.554216	0.579431	1
RSUY_RS09205	pcaG	protocatechuate 3,4-dioxygenase alpha chain oxidoreductase protein	644.687	477.005	928.976	0.439271	0.1791	0	1	1	1176.7	477.005	928.976	1.30281	0.175222	0	1	1	1417.51	477.005	928.976	1.57138	0.174779	0.40839	0.682988	1
RSUY_RS09210	-	putative ligase protein	1563.81	868.484	1449.07	0.846596	0.156731	0	1	1	1675.75	868.484	1449.07	0.948385	0.155357	0	1	1	1688.21	868.484	1449.07	0.959044	0.155156	0	1	1
RSUY_RS09215	-	hypothetical protein	770.91	880.376	978.015	-0.19064	0.152462	0	1	1	999.512	880.376	978.015	0.183349	0.1492	0	1	1	1261.26	880.376	978.015	0.518715	0.148528	0	1	1
RSUY_RS09220	-	putative metallo-beta-lactamase protein	665.112	300.937	1483.54	1.1464	0.369792	0	1	1	1968.47	300.937	1483.54	2.70915	0.367724	3.2882	0.0010083	0.00891826	2999.66	300.937	1483.54	3.31687	0.367541	4.94332	7.68046e-07	6.91699e-06
RSUY_RS09225	-	hypothetical protein	620.84	859.512	852.563	-0.470127	0.309754	0	1	1	810.497	859.512	852.563	-0.0849057	0.307752	0	1	1	1119.4	859.512	852.563	0.380941	0.307284	0	1	1
RSUY_RS09230	-	hypothetical protein	186.465	482.956	481.879	-1.36988	0.566683	0	1	1	543.367	482.956	481.879	0.169785	0.561884	0	1	1	714.728	482.956	481.879	0.565244	0.561531	0	1	1
RSUY_RS09235	hipA	putative HIPA transcription regulator protein	318.655	834.99	835.973	-1.38382	0.384884	0	1	1	966.184	834.99	835.973	0.210429	0.380724	0	1	1	1224.06	834.99	835.973	0.551722	0.380449	0	1	1
RSUY_RS09240	-	hypothetical protein	144.583	146.322	245.773	-0.0151003	0.292413	0	1	1	292.691	146.322	245.773	1.00116	0.281371	0	1	1	399.496	146.322	245.773	1.44987	0.279978	0	1	1
RSUY_RS09245	-	hypothetical protein	1455.84	1651.73	1215.56	-0.18321	0.193333	0	1	1	810.863	1651.73	1215.56	-1.02631	0.19303	0	1	1	943.789	1651.73	1215.56	-0.807253	0.192492	0	1	1
RSUY_RS09250	-	putative 6-pyruvoyl tetrahydrobiopterin synthase protein	3193.2	1845.88	1713.5	0.790014	0.313705	0	1	1	878.257	1845.88	1713.5	-1.07154	0.314152	0	1	1	936.676	1845.88	1713.5	-0.978579	0.313915	0	1	1
RSUY_RS09255	-	putative hydrolase protein	162.613	951.949	354.092	-2.54218	0.350297	-2.97513	0.00292866	0.0277549	140.174	951.949	354.092	-2.76312	0.345626	-3.65457	0.000257611	0.00273938	161.632	951.949	354.092	-2.55844	0.34393	-3.0775	0.00208744	0.010245
RSUY_RS09260	ldcA	L,D-carboxypeptidase A	1816.71	1112.36	1415.03	0.706444	0.158263	0	1	1	1229.69	1112.36	1415.03	0.144616	0.157646	0	1	1	1501.36	1112.36	1415.03	0.43259	0.157161	0	1	1
RSUY_RS09265	-	ABC transporter ATP-binding protein	16838.3	8406.45	8011.72	1.002	0.269954	0	1	1	3561.33	8406.45	8011.72	-1.23908	0.270123	0	1	1	3240.8	8406.45	8011.72	-1.37513	0.270095	0	1	1
RSUY_RS09270	-	hypothetical transmembrane protein	784.952	149.616	739.021	2.39052	0.228201	3.90235	9.52622e-05	0.00135278	832.893	149.616	739.021	2.4775	0.226338	4.31877	1.56901e-05	0.000228541	1188.62	149.616	739.021	2.99078	0.225689	6.60548	3.96245e-11	6.18961e-10
RSUY_RS09275	-	hypothetical signal peptide protein	235.59	50.5353	256.835	2.21539	0.306614	2.33318	0.0196387	0.141212	316.571	50.5353	256.835	2.64583	0.301172	3.80458	0.000142047	0.00161677	424.642	50.5353	256.835	3.06977	0.300001	5.23253	1.67205e-07	1.65741e-06
RSUY_RS09280	-	hypothetical protein	850.639	772.646	1132.57	0.138811	0.194246	0	1	1	1221.75	772.646	1132.57	0.66121	0.191791	0	1	1	1685.24	772.646	1132.57	1.12533	0.191294	0	1	1
RSUY_RS09285	betB	putative betaine aldehyde dehydrogenase (BADH) oxidoreductase protein	1580.99	2410.1	2452.37	-0.606492	0.148815	0	1	1	2620.79	2410.1	2452.37	0.120911	0.146978	0	1	1	3197.6	2410.1	2452.37	0.407883	0.146735	0	1	1
RSUY_RS09290	-	hypothetical protein	991.806	502.085	831.043	0.980792	0.249984	0	1	1	835.558	502.085	831.043	0.735106	0.248925	0	1	1	994.722	502.085	831.043	0.986755	0.248498	0	1	1
RSUY_RS09295	-	hypothetical protein	617.282	950.642	1404.88	-0.621216	0.431667	0	1	1	1803.06	950.642	1404.88	0.923327	0.429763	0	1	1	2248.53	950.642	1404.88	1.24185	0.429636	0	1	1
RSUY_RS09300	-	hypothetical protein	883.647	1746.34	1408.41	-0.978748	0.154155	0	1	1	1444.46	1746.34	1408.41	-0.273813	0.151005	0	1	1	1559.2	1746.34	1408.41	-0.163461	0.150693	0	1	1
RSUY_RS09305	-	methyl-accepting chemotaxis transducer transmembrane protein	823.732	664.822	1688.02	0.311465	0.332557	0	1	1	2327	664.822	1688.02	1.80724	0.330717	0.929023	0.352877	1	2936.53	664.822	1688.02	2.14287	0.330587	1.94463	0.0518199	0.178106
RSUY_RS09310	-	putative transporter transmembrane protein	1401.2	500.496	1115.24	1.48448	0.239645	0	1	1	1145.6	500.496	1115.24	1.19444	0.238895	0	1	1	1413.65	500.496	1115.24	1.4977	0.238545	0	1	1
RSUY_RS09315	-	putative signal peptide protein	4141.53	709.638	2776.52	2.54467	0.224726	4.64864	3.34135e-06	6.52427e-05	2872.85	709.638	2776.52	2.01726	0.224524	2.30379	0.0212345	0.125577	3382.06	709.638	2776.52	2.25266	0.22439	3.35425	0.000795804	0.0043019
RSUY_RS09320	-	hypothetical protein	709.221	425.088	1240.54	0.739375	0.376172	0	1	1	1742.36	425.088	1240.54	2.0348	0.37434	1.42865	0.153104	0.641592	2085.48	425.088	1240.54	2.29414	0.374202	2.12221	0.03382	0.123852
RSUY_RS09325	coxG	hypothetical protein	92.0233	261.862	217.131	-1.50263	0.541514	-0.00485988	0.996122	1	247.116	261.862	217.131	-0.08407	0.531511	0	1	1	267.522	261.862	217.131	0.0303878	0.530988	0	1	1
RSUY_RS09330	coxE	hypothetical protein	93.3175	282.742	265.681	-1.59591	0.75119	-0.12768	NA	NA	321.801	282.742	265.681	0.186403	0.743733	0	NA	NA	364.864	282.742	265.681	0.367532	0.743405	0	NA	NA
RSUY_RS09335	-	hypothetical protein	198.324	236.414	418.143	-0.250549	0.524906	0	1	1	593.388	236.414	418.143	1.32708	0.520009	0	1	1	644.447	236.414	418.143	1.44616	0.519785	0	1	1
RSUY_RS09340	-	oxidoreductase protein	122.888	220.093	257.769	-0.837551	0.597174	0	1	1	353.047	220.093	257.769	0.681186	0.59028	0	1	1	335.049	220.093	257.769	0.605672	0.590101	0	1	1
RSUY_RS09345	-	oxidoreductase protein	1484.12	808.202	2848.11	0.877671	0.353088	0	1	1	4552.18	808.202	2848.11	2.49357	0.352111	2.82176	0.00477616	0.0348968	4547.93	808.202	2848.11	2.49223	0.35208	2.81819	0.00482959	0.02164
RSUY_RS09350	-	putative dehydrogenase oxidoreductase protein	798.706	192.326	982.891	2.05299	0.211085	2.61974	0.00879969	0.0709299	1501.29	192.326	982.891	2.96438	0.208392	7.02703	2.10973e-12	1.25751e-10	1439.24	192.326	982.891	2.90364	0.208264	6.73973	1.58678e-11	2.56718e-10
RSUY_RS09355	creA	putative CREA signal peptide protein	591.94	563.64	723.558	0.070115	0.366282	0	1	1	739.22	563.64	723.558	0.391485	0.364552	0	1	1	999.435	563.64	723.558	0.826651	0.364134	0	1	1
RSUY_RS09360	-	transcription regulator protein	469.045	1067.66	1006.93	-1.18331	0.228811	0	1	1	1068.05	1067.66	1006.93	0.000414443	0.224337	0	1	1	1422.96	1067.66	1006.93	0.414332	0.223876	0	1	1
RSUY_RS09365	-	putative multidrug resistance-like transmembrane protein	1617.58	753.816	2064.13	1.10197	0.342724	0	1	1	2543	753.816	2064.13	1.754	0.341962	0.742768	0.457622	1	3342.13	753.816	2064.13	2.14823	0.341839	1.89632	0.0579183	0.19406
RSUY_RS09370	RipV2	probable type III effector protein RipV2	1475.97	209.168	1835.57	2.81815	0.253307	5.20374	1.95318e-07	4.58441e-06	2392.06	209.168	1835.57	3.51463	0.252162	7.98941	1.35584e-15	1.3959e-13	3265.07	209.168	1835.57	3.96352	0.251972	9.77696	1.41399e-22	9.28317e-21
RSUY_RS09375	-	hypothetical protein	159.242	263.213	281.113	-0.723171	0.407316	0	1	1	330.295	263.213	281.113	0.326889	0.400103	0	1	1	371.702	263.213	281.113	0.497282	0.39952	0	1	1
RSUY_RS09380	RipM	hypothetical protein RipM type III effector	286.698	607.795	713.078	-1.08236	0.654273	0	NA	NA	949.249	607.795	713.078	0.643018	0.651506	0	NA	NA	1008.57	607.795	713.078	0.730466	0.651402	0	NA	NA
RSUY_RS09385	-	nadph nitroreductase protein	938.176	370.875	964.121	1.33822	0.309771	0	1	1	947.142	370.875	964.121	1.35293	0.308671	0	1	1	1600.29	370.875	964.121	2.10972	0.308163	1.97857	0.0478647	0.166919
RSUY_RS09390	-	probable transcriptional regulator protein	1123.37	584.232	1274.6	0.94308	0.162906	0	1	1	1570.68	584.232	1274.6	1.42679	0.16072	0	1	1	1820.12	584.232	1274.6	1.63942	0.16039	0.869287	0.38469	1
RSUY_RS09395	-	hypothetical protein	1539.38	1352.42	3117	0.188423	0.300334	0	1	1	4699.04	1352.42	3117	1.79672	0.299227	0.991625	0.32138	1	4877.17	1352.42	3117	1.8504	0.299185	1.17119	0.241522	0.672049
RSUY_RS09400	-	hypothetical protein	953.811	768.988	1238.76	0.312249	0.128094	0	1	1	1479.22	768.988	1238.76	0.943916	0.124649	0	1	1	1753.02	768.988	1238.76	1.18906	0.124172	0	1	1
RSUY_RS09405	catB	galactonate dehydratase protein	297.764	259.809	658.728	0.198038	0.690438	0	NA	NA	848.976	259.809	658.728	1.70787	0.687982	0.302147	NA	NA	1228.36	259.809	658.728	2.2408	0.687769	1.07711	NA	NA
RSUY_RS09410	-	putative muconolactone delta-isomerase protein	59.6492	72.0877	156.019	-0.265698	0.875423	0	1	1	221.291	72.0877	156.019	1.6171	0.865335	0.135325	0.892355	1	271.05	72.0877	156.019	1.90965	0.864842	0.473665	0.635739	1
RSUY_RS09415	-	probable chlorocatechol 1,2-dioxygenase; protein	327.319	174.711	627.003	0.907251	0.617946	0	1	1	925.656	174.711	627.003	2.40486	0.615455	1.47022	0.141502	0.598508	1080.33	174.711	627.003	2.62776	0.615306	1.83284	0.0668258	0.220803
RSUY_RS09420	-	salicylate-5-hydroxylase large oxygenase component protein	593.87	201.261	1103.39	1.56193	0.563	0.109997	0.912412	1	1654.66	201.261	1103.39	3.03878	0.561497	2.7405	0.0061346	0.0434215	1963.78	201.261	1103.39	3.28588	0.561402	3.1811	0.00146717	0.00753544
RSUY_RS09425	-	probable benzoate 1,2-dioxygenase beta subunit protein	183.363	17.5881	278.327	3.39555	0.335749	5.64573	1.64479e-08	4.4463e-07	394.596	17.5881	278.327	4.4903	0.328136	9.11301	8.01277e-20	1.51241e-17	517.762	17.5881	278.327	4.88231	0.327305	10.3338	4.95565e-25	4.08165e-23
RSUY_RS09430	-	ferredoxin oxidoreductase protein	311.633	209.013	684.995	0.578491	0.623594	0	1	1	978.977	209.013	684.995	2.22716	0.620949	1.17104	0.241581	0.909693	1240.36	209.013	684.995	2.56856	0.620783	1.7213	0.0851955	0.273519
RSUY_RS09435	-	toluenesulfonate zinc-independent alcohol dehydrogenase protein	281.012	285.37	594.832	-0.0214565	0.790321	0	1	1	764.244	285.37	594.832	1.42088	0.788069	0	1	1	1048.7	285.37	594.832	1.87737	0.787878	0.478969	0.631961	1
RSUY_RS09440	bioA	adenosylmethionine--8-amino-7-oxononanoatetransaminase	662.42	1525.85	1079.7	-1.20088	0.172929	0	1	1	973.304	1525.85	1079.7	-0.648661	0.169356	0	1	1	1157.22	1525.85	1079.7	-0.399004	0.168819	0	1	1
RSUY_RS09445	bioF	8-amino-7-oxononanoate synthase	229.89	995.676	529.232	-2.10791	0.255499	-2.3793	0.0173456	0.126939	411.244	995.676	529.232	-1.27559	0.247933	0	1	1	480.118	995.676	529.232	-1.05245	0.247101	0	1	1
RSUY_RS09450	bioD	dithiobiotin synthetase	16.4717	522.571	152.493	-5.00069	0.527095	-6.64147	3.10567e-11	1.24502e-09	33.8431	522.571	152.493	-3.94817	0.471166	-5.19597	2.03651e-07	4.23182e-06	37.0879	522.571	152.493	-3.81678	0.466686	-4.96433	6.89376e-07	6.28198e-06
RSUY_RS09455	-	lipoprotein transmembrane	700.185	556.11	815.83	0.33191	0.208249	0	1	1	848.808	556.11	815.83	0.610471	0.205725	0	1	1	1158.22	556.11	815.83	1.05893	0.205069	0	1	1
RSUY_RS09460	-	hypothetical protein	498.096	290.349	816.624	0.780442	0.356554	0	1	1	1126.66	290.349	816.624	1.95561	0.35386	1.28753	0.197909	0.786104	1351.39	290.349	816.624	2.21799	0.353633	2.03031	0.0423247	0.150024
RSUY_RS09465	-	hypothetical transmembrane protein	1738.74	823.997	1282.97	1.07592	0.209321	0	1	1	1056.95	823.997	1282.97	0.359333	0.208965	0	1	1	1512.19	823.997	1282.97	0.876105	0.208409	0	1	1
RSUY_RS09470	-	hypothetical protein	117.938	183.615	81.4986	-0.652069	0.371374	0	1	1	14.546	183.615	81.4986	-3.66018	0.40933	-5.27735	1.31065e-07	2.92476e-06	9.89592	183.615	81.4986	-4.21253	0.419588	-6.46475	1.01465e-10	1.53213e-09
RSUY_RS09475	-	hypothetical protein	1250.49	875.326	987.407	0.513824	0.322127	0	1	1	753.902	875.326	987.407	-0.215283	0.321816	0	1	1	1069.91	875.326	987.407	0.289799	0.321316	0	1	1
RSUY_RS09485	RipH1	type III effector protein RipH1	1733.93	807.141	1554.01	1.10285	0.233837	0	1	1	1688.52	807.141	1554.01	1.06509	0.233075	0	1	1	1986.47	807.141	1554.01	1.29951	0.232856	0	1	1
RSUY_RS09490	-	hypothetical transmembrane protein	651.43	447.028	939.132	0.545881	0.287332	0	1	1	1166.89	447.028	939.132	1.38392	0.284958	0	1	1	1491.18	447.028	939.132	1.73769	0.284649	0.835037	0.403697	1
RSUY_RS09495	-	signal peptide protein	777.878	4205.23	1688.52	-2.43467	0.359358	-2.60095	0.00929654	0.0741432	1234.83	4205.23	1688.52	-1.7679	0.35784	-0.748658	0.454064	1	536.158	4205.23	1688.52	-2.97146	0.358433	-4.10526	4.03861e-05	0.000277195
RSUY_RS09500	#N/A	#N/A	255.417	44.2251	304.217	2.52809	0.562998	1.8261	0.0678358	0.40594	448.765	44.2251	304.217	3.34031	0.559926	3.2867	0.00101367	0.00891826	468.46	44.2251	304.217	3.40222	0.559686	3.39873	0.000676999	0.00369941
RSUY_RS09510	-	putative integrase/recombinase protein	569.683	617.863	492.439	-0.1187	0.408651	0	1	1	426.194	617.863	492.439	-0.535743	0.407709	0	1	1	356.018	617.863	492.439	-0.795143	0.407691	0	1	1
RSUY_RS09520	TIS1021	TIS1021 transposase	70.6114	19.2106	41.4157	1.86698	0.476049	0.770881	0.440778	1	29.8825	19.2106	41.4157	0.639778	0.478351	0	1	1	45.9583	19.2106	41.4157	1.2612	0.468863	0	1	1
RSUY_RS09525	#N/A	#N/A	78.2247	63.9638	59.5586	0.282394	0.526328	0	1	1	55.1864	63.9638	59.5586	-0.21311	0.521544	0	1	1	40.8595	63.9638	59.5586	-0.645743	0.522713	0	1	1
RSUY_RS09535	TIS1021	TIS1021 transposase	12.4127	3.11528	7.58207	1.97846	0.940026	0.50899	0.610759	1	5.55757	3.11528	7.58207	0.843856	0.943241	0	1	1	9.24274	3.11528	7.58207	1.57627	0.915035	0.0833498	0.933573	1
RSUY_RS09540	pehB	exo-poly-galacturonase signal peptide protein	2351.32	2097.93	2401.14	0.164582	0.339992	0	1	1	2598.71	2097.93	2401.14	0.308893	0.339561	0	1	1	2556.58	2097.93	2401.14	0.285286	0.339509	0	1	1
RSUY_RS09545	-	lysine-specific permease transmembrane protein	2441	1848.27	2125.53	0.40031	0.190184	0	1	1	1926	1848.27	2125.53	0.0594492	0.189669	0	1	1	2286.85	1848.27	2125.53	0.307163	0.189427	0	1	1
RSUY_RS09550	lysP	lysine-specific permease transmembrane protein	2774.02	1786.52	2128.52	0.633546	0.153454	0	1	1	1782.1	1786.52	2128.52	-0.00354767	0.15309	0	1	1	2171.45	1786.52	2128.52	0.281482	0.152747	0	1	1
RSUY_RS09555	-	trifunctonal enoyl-CoA hydratase/delta3-cis- delta2-trans-enoyl-CoA isomerase/3-hydroxyacyl-CoA dehydrogenase	5402.64	1400.44	3465.48	1.94745	0.235171	1.90264	0.0570869	0.352802	3399.22	1400.44	3465.48	1.27933	0.235056	0	1	1	3659.62	1400.44	3465.48	1.38578	0.234972	0	1	1
RSUY_RS09560	pncA	bifunctional pyrazinamidase/nicotinamidase hydrolase	594.083	348.187	681.919	0.771813	0.276683	0	1	1	848.625	348.187	681.919	1.28477	0.274228	0	1	1	936.781	348.187	681.919	1.42723	0.273915	0	1	1
RSUY_RS09565	-	acetyl-CoA acetyltransferase	893.24	987.34	1153.27	-0.143012	0.257775	0	1	1	1278.56	987.34	1153.27	0.372752	0.256021	0	1	1	1453.92	987.34	1153.27	0.558097	0.255779	0	1	1
RSUY_RS09570	-	acyl-CoA dehydrogenase oxidoreductase protein	1850.01	947.218	2089.07	0.966386	0.201565	0	1	1	2510.97	947.218	2089.07	1.40637	0.200511	0	1	1	3048.07	947.218	2089.07	1.68598	0.200327	0.928365	0.353218	0.936266
RSUY_RS09575	-	gluconate 5-dehydrogenase	546.613	326.256	714.959	0.746352	0.304223	0	1	1	886.278	326.256	714.959	1.44129	0.301651	0	1	1	1100.69	326.256	714.959	1.75382	0.301288	0.842452	0.399535	1
[truncated: 2,784 more rows]
