# Supplementary material for: Dynamic expression of Ralstonia solanacearum virulence factors and metabolism-controlling genes during plant infection
Source: BMC Genomics. 2021 Mar 9;22:170. doi: 10.1186/s12864-021-07457-w (PMC7941725; doi:10.1186/s12864-021-07457-w)
Supplement: Supplementary file 6 — Additional file 6: “Virulence and parasitic fitness” manually defined category. Genes belonging to specific virulence categories (T3SS & T3Es, Motility, ROS scavenging enzymes, phytohormone biosynthesis, EPS, nitrogen metabolism, cell wall degrading enzymes) of R. solanacearum are listed showing information related to: UY031 NCBI locus tag (first column), gene name (second column), gene description (third column), category, (forth column), reference (fifth column). [file 12864_2021_7457_MOESM6_ESM.xlsx]

## Sheet: Sheet1
Locus tag UY031	Gene name	Gene description	Virulence Category	Reference
RSUY_RS01400	egl	endoglucanase precursor (endo-1,4-BETA- glucanase) protein	CWDE	25
RSUY_RS09540	pehB	exo-poly-galacturonase signal peptide protein	CWDE	25
RSUY_RS16245	pme	putative pectinesterase	CWDE	25
RSUY_RS19575	pehC	polygalacturonase transmembrane protein	CWDE	25
RSUY_RS19850	pglA	polygalacturonase precursor (pectinase) signal peptide protein	CWDE	25
RSUY_RS24230	cbhA	exoglucanase A	CWDE	25
RSUY_RS20350	epsA	EPS I polysaccharide export outer membrane transmembrane protein	EPS	39
RSUY_RS20340	epsB	EPS I polysaccharide export transmembrane protein	EPS	39
RSUY_RS20335	epsC	udp-n-acetylglucosamine 2-epimerase protein	EPS	39
RSUY_RS18335	epsC2	UDP-N-acetylglucosamine 2-epimerase protein	EPS	39
RSUY_RS20330	epsD	UDP-N-acetyl-D-mannosamine dehydrogenase	EPS	39
RSUY_RS20325	epsE	EPS I polysaccharide export inner membrane transmembrane protein	EPS	39
RSUY_RS20320	epsF	EPS I polysaccharide export inner membrane transmembrane protein	EPS	39
RSUY_RS20345	epsP	low molecular weight protein-tyrosine- phosphatase	EPS	39
RSUY_RS16720	epsR	negative regulator of exopolysaccharide production transcription regulator protein	EPS	39
RSUY_RS12425	vsrC	response regulator VSRC transcription regulator protein	EPS	39
RSUY_RS20265	xpsR	transcription regulator XpsR transcription regulator protein	EPS	39
RSUY_RS18940	-	putative diaminopimelate decarboxylase protein	Hormone biosynthesis	33
RSUY_RS18955	-	trimethylamine dehydrogenase oxidoreductase protein	Hormone biosynthesis	33
RSUY_RS18960	-	hypothetical protein	Hormone biosynthesis	33
RSUY_RS18965	-	hypothetical protein	Hormone biosynthesis	33
RSUY_RS18970	-	hypothetical protein	Hormone biosynthesis	33
RSUY_RS17795	efe	1-aminocyclopropane-1-carboxylate oxidase	Hormone biosynthesis	33
RSUY_RS18935	pdxH2	pyridoxamine 5'-phosphate oxidase	Hormone biosynthesis	33
RSUY_RS18945	trpC2	indole-3-glycerol phosphate synthase protein	Hormone biosynthesis	33
RSUY_RS18950	trpD2	anthranilate phosphoribosyltransferase	Hormone biosynthesis	33
RSUY_RS21455	tzs	isopentenyl transferase protein	Hormone biosynthesis	33
RSUY_RS00880	-	putative methyl-accepting chemotaxis transmembrane protein	Motility	72, 8
RSUY_RS01550	-	putative methyl-accepting chemotaxis transmembrane protein	Motility	72, 8
RSUY_RS03310	-	putative methyl-accepting chemotaxis transmembrane protein	Motility	72, 8
RSUY_RS03835	-	type 4 fimbrial biogenesis related transmembrane protein	Motility	72, 8
RSUY_RS03840	-	putative type 4 fimbrial biogenesis pilw-related protein transmembrane	Motility	72, 8
RSUY_RS03850	-	putative type 4 fimbrial biogenesis PILY1- related protein signal peptide	Motility	72, 8
RSUY_RS04295	-	pilin protein	Motility	72, 8
RSUY_RS04580	-	putative type 4 fimbrial pilin related transmembrane protein	Motility	72, 8
RSUY_RS04590	-	putative type 4 fimbrial biogenesis PILY1- related protein transmembrane	Motility	72, 8
RSUY_RS04600	-	hypothetical protein	Motility	72, 8
RSUY_RS04615	-	type-4 fimbrial pilin-like transmembrane protein	Motility	72, 8
RSUY_RS04620	-	putative type-4 fimbrial biogenesis pily1- related signal peptide protein	Motility	72, 8
RSUY_RS04630	-	hypothetical protein	Motility	72, 8
RSUY_RS04635	-	putative type-4 fimbrial biogenesis PILV-related transmembrane protein	Motility	72, 8
RSUY_RS07690	-	methyl-accepting chemotaxis transducer transmembrane protein	Motility	72, 8
RSUY_RS07695	-	methyl-accepting chemotaxis transducer transmembrane protein	Motility	72, 8
RSUY_RS08125	-	methyl-accepting chemotaxis transmembrane protein	Motility	72, 8
RSUY_RS09305	-	methyl-accepting chemotaxis transducer transmembrane protein	Motility	72, 8
RSUY_RS11055	-	methyl-accepting chemotaxis transducer transmembrane protein	Motility	72, 8
RSUY_RS12950	-	putative methyl-accepting chemotaxis transmembrane protein	Motility	72, 8
RSUY_RS17545	-	methyl-accepting chemotaxis transducer transmembrane protein	Motility	72, 8
RSUY_RS19615	-	putative methyl-accepting chemotaxis transducer transmembrane protein	Motility	72, 8
RSUY_RS20450	-	putative methyl-accepting chemotaxis transducer transmembrane protein	Motility	72, 8
RSUY_RS20980	-	putative methyl-accepting chemotaxis transducer transmembrane protein	Motility	72, 8
RSUY_RS21360	-	putative methyl-accepting chemotaxis transducer transmembrane protein	Motility	72, 8
RSUY_RS21450	aer	aerotaxis sensor receptor transmembrane protein	Motility	72, 8
RSUY_RS15870	che	chemotaxis response regulator transcription regulator protein	Motility	72, 8
RSUY_RS22415	cheA	chemotaxis sensor histidine kinase transcription regulator protein	Motility	72, 8
RSUY_RS22390	cheB	chemotaxis-specific methylesterase	Motility	72, 8
RSUY_RS22395	cheD	chemotaxis protein	Motility	72, 8
RSUY_RS18320	cheD1	methyl-accepting chemotaxis I	Motility	72, 8
RSUY_RS16545	cheD2	methyl-accepting chemotaxis transmembrane protein	Motility	72, 8
RSUY_RS22405	cheD3	methyl-accepting chemotaxis I	Motility	72, 8
RSUY_RS00350	cheD4	putative methyl-accepting chemotaxis I (serine chemoreceptor) transmembrane protein	Motility	72, 8
RSUY_RS22400	cheR	chemotaxis protein methyltransferase	Motility	72, 8
RSUY_RS22410	cheW	chemotaxis protein CheW	Motility	72, 8
RSUY_RS22420	cheY	putative chemotaxis response regulator transcription regulator protein	Motility	72, 8
RSUY_RS22385	cheY2	chemotaxis response regulator transcription regulator protein	Motility	72, 8
RSUY_RS22380	cheZ1	chemotaxis regulator CheZ	Motility	72, 8
RSUY_RS15865	cheZ2	chemotaxis regulator CheZ	Motility	72, 8
RSUY_RS04285	cpaA1	prepilin peptidase protein	Motility	72, 8
RSUY_RS20935	cpaA2	prepilin peptidase transmembrane protein	Motility	72, 8
RSUY_RS04280	cpaB	pilus assembly transmembrane protein	Motility	72, 8
RSUY_RS20925	cpaB1	signal peptide protein	Motility	72, 8
RSUY_RS04275	cpaC	outer membrane channel protein	Motility	72, 8
RSUY_RS20920	cpaC2	outer membrane channel signal peptide protein	Motility	72, 8
RSUY_RS04265	cpaE1	putative pilus assembly protein	Motility	72, 8
RSUY_RS20915	cpaE2	pilus assembly protein	Motility	72, 8
RSUY_RS04260	cpaF1	secretion ATPase protein	Motility	72, 8
RSUY_RS20910	cpaF2	secretion ATPase protein	Motility	72, 8
RSUY_RS03830	fimT (Li, frontiers,2016)	putative type 4 fimbrial pilin related transmembrane protein	Motility	72, 8
RSUY_RS16735	flgA	flagellar basal body P-ring biosynthesis protein FlgA	Motility	72, 8
RSUY_RS16740	flgB	flagellar basal-body rod protein FlgB	Motility	72, 8
RSUY_RS16745	flgC	flagellar basal-body rod protein FlgC	Motility	72, 8
RSUY_RS16750	flgD	basal-body rod modification protein FlgD	Motility	72, 8
RSUY_RS16755	flgE	flagellar hook protein FlgE	Motility	72, 8
RSUY_RS16760	flgF	flagellar basal-body rod protein FlgF	Motility	72, 8
RSUY_RS16765	flgG	flagellar basal-body rod protein FlgG	Motility	72, 8
RSUY_RS16770	flgH	flagellar L-ring protein precursor	Motility	72, 8
RSUY_RS16775	flgI	flagellar basal body P-ring protein	Motility	72, 8
RSUY_RS16780	flgJ	flagellar protein flgJ	Motility	72, 8
RSUY_RS16785	flgK	flagellar hook-associated protein FlgK	Motility	72, 8
RSUY_RS16790	flgL	flagellar hook-associated protein 3	Motility	72, 8
RSUY_RS16730	flgM	negative regulator of flagellin synthesis (anti- sigma-28 factor) protein	Motility	72, 8
RSUY_RS16725	flgN	flagella synthesis protein FLGN	Motility	72, 8
RSUY_RS22435	flhC	transcriptional activator FlhC	Motility	72, 8
RSUY_RS22440	flhD	transcriptional activator FlhD	Motility	72, 8
RSUY_RS16850	fliC	flagellin protein	Motility	72, 8
RSUY_RS16855	fliD	flagellar hook-associated protein 2	Motility	72, 8
RSUY_RS16885	fliE	flagellar hook-basal body protein FliE	Motility	72, 8
RSUY_RS16890	fliF	flagellar M-ring transmembrane protein	Motility	72, 8
RSUY_RS16895	fliG	flagellar motor switch protein G	Motility	72, 8
RSUY_RS16900	fliH	flagellar assembly protein H	Motility	72, 8
RSUY_RS16905	fliI	flagellum-specific ATP synthase	Motility	72, 8
RSUY_RS16910	fliJ	flagellar protein	Motility	72, 8
RSUY_RS16915	fliK	probable flagellar hook-length control protein	Motility	72, 8
RSUY_RS16835	fliL	putative flagellar rotation flil (partial sequence) protein	Motility	72, 8
RSUY_RS16830	fliM	flagellar motor switch protein FliM	Motility	72, 8
RSUY_RS16825	fliN	flagellar motor switch protein FliN	Motility	72, 8
RSUY_RS16820	fliO	flagellar FLIO transmembrane protein	Motility	72, 8
RSUY_RS16815	fliP	flagellar biosynthesis protein FliP	Motility	72, 8
RSUY_RS16810	fliQ	flagellar biosynthesis protein FliQ	Motility	72, 8
RSUY_RS16805	fliR	flagellar biosynthetic fliR transmembrane protein	Motility	72, 8
RSUY_RS16860	fliS	flagellar protein FliS	Motility	72, 8
RSUY_RS16865	fliT	flagellar protein FliT	Motility	72, 8
RSUY_RS04290	flp-2 (Wairuri, 2012)	putative pilin transmembrane protein	Motility	72, 8
RSUY_RS22430	motA	flagellar motor protein MotA	Motility	72, 8
RSUY_RS22425	motB	flagellar motor protein MotB	Motility	72, 8
RSUY_RS13200	pilA	type 4 fimbrial pilin signal peptide protein	Motility	72, 73
RSUY_RS13205	pilA1	type 4 fimbrial pilin signal peptide protein	Motility	72, 73
RSUY_RS03175	pilB	type IV pilus assembly protein	Motility	72, 73
RSUY_RS03170	pilC	fimbrial assembly transmembrane protein	Motility	72, 73
RSUY_RS21625	pilE1	type 4 fimbrial biogenesis signal peptide protein	Motility	72, 73
RSUY_RS08010	pilF	putative type 4 fimbrial biogenesis protein	Motility	72, 73
RSUY_RS04330	pilG	twitching motility two-component response regulator transcription regulator protein	Motility	72, 73
RSUY_RS04335	pilH	putative twitching motility two-component response regulator transcription regulator protein	Motility	72, 73
RSUY_RS04340	pilI	putative twitching motility protein	Motility	72, 73
RSUY_RS04345	pilJ	putative twitching motility transmembrane protein	Motility	72, 73
RSUY_RS02410	pilM	fimbrial type-4 assembly protein	Motility	72, 73
RSUY_RS02415	pilN	fimbrial type-4 assembly membrane transmembrane protein	Motility	72, 73
RSUY_RS02420	pilO	fimbrial type-4 assembly membrane transmembrane protein	Motility	72, 73
RSUY_RS02425	pilP	fimbrial type-4 assembly lipoprotein	Motility	72, 73
RSUY_RS02430	pilQ	fimbrial type-4 assembly signal peptide protein	Motility	72, 73
RSUY_RS03815	pilT	twitching motility protein	Motility	72, 73
RSUY_RS03820	pilU	twitching motility protein	Motility	72, 73
RSUY_RS21645	pilV	putative type-4 fimbrial biogenesis PILV transmembrane protein	Motility	72, 73
RSUY_RS21640	pilW	putative type 4 fimbrial biogenesis transmembrane protein	Motility	72, 73
RSUY_RS21635	pilX	putative type-4 fimbrial biogenesis transmembrane protein	Motility	72, 73
RSUY_RS21630	pilY1	putative type-4 fimbrial biogenesis pily1- related protein	Motility	72, 73
RSUY_RS09670	pilZ	putative type 4 fimbrial biogenesis protein	Motility	72, 73
RSUY_RS04255	tadB1 (Wairuri, 2012)	putative tight adherence TadB-related transmembrane protein	Motility	72, 73
RSUY_RS20905	tadB2	pilus assembly transmembrane protein	Motility	72, 73
RSUY_RS04250	tadC1 (Wairuri, 2012)	putative tight adherence TadC-related transmembrane protein	Motility	72, 73
RSUY_RS20900	tadC2	putative tight adherence TadC related transmembrane protein	Motility	72, 73
RSUY_RS20895	tadD (Wairuri,2012)	lipoprotein transmembrane	Motility	72, 73
RSUY_RS20930	tadF (Wairuri,2012)	hypothetical protein	Motility	72, 73
RSUY_RS04240	tadG1 (Wairuri, 2012)	putative transmembrane protein	Motility	72, 73
RSUY_RS20885	tadG2 (Wairuri,2012)	hypothetical protein	Motility	72, 73
RSUY_RS14705	-	carbonic anhydrase protein	Nitrogen metabolism	29
RSUY_RS14825	-	hypothetical protein	Nitrogen metabolism	29
RSUY_RS15340	-	hypothetical protein	Nitrogen metabolism	29
RSUY_RS16085	-	putative carbonic anhydrase protein	Nitrogen metabolism	29
RSUY_RS16565	-	oxidoreductase protein	Nitrogen metabolism	29
RSUY_RS16615	-	putative transmembrane protein	Nitrogen metabolism	29
RSUY_RS18445	-	P-II-like protein transcription regulator	Nitrogen metabolism	29
RSUY_RS21430	-	flavoprotein FAD oxidoreductase	Nitrogen metabolism	29
RSUY_RS21445	-	high affinity nitrate transporter transmembrane protein	Nitrogen metabolism	29
RSUY_RS22925	-	cyanate hydratase	Nitrogen metabolism	29
RSUY_RS15900	aniA	major anaerobically induced outer membrane transmembrane protein	Nitrogen metabolism	29
RSUY_RS08395	fnr	putative fumarate and nitrate reduction regulatory transcription regulator protein	Nitrogen metabolism	29
RSUY_RS11895	glnB	nitrogen regulatory P-II transcription regulator protein	Nitrogen metabolism	29
RSUY_RS14340	glnK	nitrogen regulatory P-II transcription regulator protein	Nitrogen metabolism	29
RSUY_RS00425	hmpX	flavohemoprotein (hemoglobin-like) transmembrane	Nitrogen metabolism	29
RSUY_RS17965	narG	respiratory nitrate reductase alpha chain oxidoreductase protein	Nitrogen metabolism	29
RSUY_RS17970	narH	respiratory nitrate reductase oxidoreductase protein	Nitrogen metabolism	29
RSUY_RS17980	narI	respiratory nitrate reductase transmembrane protein	Nitrogen metabolism	29
RSUY_RS17975	narJ	putative respiratory nitrate reductase oxidoreductase protein	Nitrogen metabolism	29
RSUY_RS17955	narK1	nitrite/nitrate ABC transporter transmembrane protein	Nitrogen metabolism	29
RSUY_RS17960	narK2	nitrite/nitrate ABC transporter transmembrane protein	Nitrogen metabolism	29
RSUY_RS17995	narL	nitrate/nitrite response regulator transcription regulator protein	Nitrogen metabolism	29
RSUY_RS17990	narX	putative transmembrane nitrate/nitrite sensor kinase transcription regulator protein	Nitrogen metabolism	29
RSUY_RS21425	nasA	nitrate reductase large subunit oxidoreductase protein	Nitrogen metabolism	29
RSUY_RS14160	nasD	putative nitrate ATP-binding ABC transporter protein	Nitrogen metabolism	29
RSUY_RS14155	nasE	putative nitrate transmembrane ABC transporter protein	Nitrogen metabolism	29
RSUY_RS14150	nasF	putative nitrate transporter protein	Nitrogen metabolism	29
RSUY_RS21440	nirB	nitrite reductase NADPH large subunit	Nitrogen metabolism	29
RSUY_RS21435	nirD	nitrite reductase NADPH small subunit	Nitrogen metabolism	29
RSUY_RS15890	norB	nitric oxide reductase subunit B	Nitrogen metabolism	29
RSUY_RS17495	ahpC1	alkyl hydroperoxide reductase subunit C	ROS scavenging enzymes	81
RSUY_RS10090	ahpC2	putative alkyl hydroperoxide reductase (subunit C) oxidoreductase protein	ROS scavenging enzymes	81
RSUY_RS10095	ahpD	putative antioxidant protein	ROS scavenging enzymes	81
RSUY_RS17500	ahpF	alkyl hydroperoxide reductase subunit F	ROS scavenging enzymes	81
RSUY_RS08570	bcp	bacterioferritin comigratory oxidoreductase protein	ROS scavenging enzymes	81
RSUY_RS00075	gor	glutathione reductase oxidoreductase protein	ROS scavenging enzymes	81
RSUY_RS22220	katE	catalase hydroperoxidase HpiI oxidoreductase	ROS scavenging enzymes	81
RSUY_RS04870	katGb	peroxidase/catalase oxidoreductase protein	ROS scavenging enzymes	81
RSUY_RS21015	ohr	organic hydroperoxide resistance protein	ROS scavenging enzymes	81
RSUY_RS12705	sodB	superoxide dismutase [Fe] protein	ROS scavenging enzymes	81
RSUY_RS12010	sodC	superoxide dismutase Cu-Zn precursor protein	ROS scavenging enzymes	81
RSUY_RS03345	tpx	thiol peroxidase-scavengase P20 oxidoreductase protein	ROS scavenging enzymes	81
RSUY_RS19675	hpaB	hypothetical protein	T3SS & T3Es	51
RSUY_RS19720	hpaP	Hrp associated protein HPAP	T3SS & T3Es	51
RSUY_RS03975	hrcA	heat-inducible transcription repressor	T3SS & T3Es	51
RSUY_RS19780	hrcC	Hrp conserved HRCC transmembrane protein	T3SS & T3Es	51
RSUY_RS19745	hrcJ	Hrp conserved lipoprotein HRCJ transmembrane	T3SS & T3Es	51
RSUY_RS19760	hrcN	type III secretion system ATPase	T3SS & T3Es	51
RSUY_RS19715	hrcQ	Hrp conserved protein HRCQ	T3SS & T3Es	51
RSUY_RS19710	hrcR	type III secretion system protein	T3SS & T3Es	51
RSUY_RS19705	hrcS	Hrp conserved HRCS transmembrane protein	T3SS & T3Es	51
RSUY_RS19770	hrcT	Hrp conserved HRCT transmembrane protein	T3SS & T3Es	51
RSUY_RS19730	hrcU	type III secretion system protein HrcU	T3SS & T3Es	51
RSUY_RS19725	hrcV	Hrp conserved HRCV transmembrane protein	T3SS & T3Es	51
RSUY_RS08235	hrpA	ATP-dependent RNA helicase protein	T3SS & T3Es	51
RSUY_RS19775	hrpB	regulatory HRPB transcription regulator protein	T3SS & T3Es	51
RSUY_RS19765	hrpD	hypothetical protein	T3SS & T3Es	51
RSUY_RS19755	hrpF	type III secretion system protein HrpB	T3SS & T3Es	51
RSUY_RS19670	hrpG	response regulator transcription regulator protein	T3SS & T3Es	51
RSUY_RS19750	hrpH	HRPH protein	T3SS & T3Es	51
RSUY_RS19740	hrpJ	HRPJ protein	T3SS & T3Es	51
RSUY_RS19735	hrpK	HRPK protein	T3SS & T3Es	51
RSUY_RS19700	hrpV	hypothetical protein	T3SS & T3Es	51
RSUY_RS19695	hrpW	HRPW transmembrane protein	T3SS & T3Es	51
RSUY_RS19690	hrpX	hypothetical protein	T3SS & T3Es	51
RSUY_RS19685	hrpY	Hrp pilus subunit HRPY protein	T3SS & T3Es	51
RSUY_RS19680	hrpZ	HRPY-like protein	T3SS & T3Es	51
RSUY_RS03980	hutC	histidine utilization repressor transcription regulator protein	T3SS & T3Es	51
RSUY_RS19840	prhA	outer membrane receptor PRHA signal peptide protein	T3SS & T3Es	51
RSUY_RS20365	prhG	response regulator transcription regulator protein	T3SS & T3Es	51
RSUY_RS19655	prhI	RNA polymerase sigma factor	T3SS & T3Es	51
RSUY_RS19665	prhJ	transcription regulator PRHJ transcription regulator protein	T3SS & T3Es	51
RSUY_RS09960	prhN	hypothetical protein	T3SS & T3Es	51
RSUY_RS19660	prhR	3-compartiment signal transduction system, component PRHR transmembrane protein	T3SS & T3Es	51
RSUY_RS16015	RipA2	AWR protein 2 type III effector	T3SS & T3Es	51
RSUY_RS19640	RipA3	AWR family protein	T3SS & T3Es	51
RSUY_RS19650	RipA4	AWR family protein	T3SS & T3Es	51
RSUY_RS12910	RipAA*	type III effector avra protein truncated	T3SS & T3Es	51
RSUY_RS19790	RipAB	type III effector protein popb	T3SS & T3Es	51
RSUY_RS19785	RipAC	type III effector protein popc	T3SS & T3Es	51
RSUY_RS22280	RipAD	hypothetical protein type III effector RipAD	T3SS & T3Es	51
RSUY_RS14470	RipAE	type III effector protein	T3SS & T3Es	51
RSUY_RS19600	RipAI	hypothetical protein type III effector RipAI	T3SS & T3Es	51
RSUY_RS06500	RipAJ	hypothetical protein type III effector RipAJ	T3SS & T3Es	51
RSUY_RS19115	RipAL*	Hypothetical Protein type III effector RipAL truncated	T3SS & T3Es	51
RSUY_RS01095	RipAM	type III effector protein ripAM	T3SS & T3Es	51
RSUY_RS19635	RipAN	hypothetical protein RipAN type III effector	T3SS & T3Es	51
RSUY_RS19845	RipAO	type III effector protein ripAO	T3SS & T3Es	51
RSUY_RS21395	RipAP	ankyrin repeat-containing protein RipAP type III effector	T3SS & T3Es	51
RSUY_RS19875	RipAQ	hypothetical protein type III effector RipAQ	T3SS & T3Es	51
RSUY_RS21525	RipAR*	type III effector protein ripAR truncated	T3SS & T3Es	51
RSUY_RS19145	RipAV	putative transmembrane protein type III effector RipAV	T3SS & T3Es	51
RSUY_RS00980	RipAX1	hypothetical protein type III effector RipAX1	T3SS & T3Es	51
RSUY_RS20360	RipAY	type III effector protein ripAY	T3SS & T3Es	51
RSUY_RS14880	ripB	hypothetical protein RipB type III effector	T3SS & T3Es	51
RSUY_RS22320	RipBH	probable typeIII effector protein RipBH	T3SS & T3Es	51
RSUY_RS21995	RipBI*	putative type III effector protein RipBI truncated	T3SS & T3Es	51
RSUY_RS20730	RipC1	hypothetical protein ripC1	T3SS & T3Es	51
RSUY_RS16550	RipD	type III effector protein	T3SS & T3Es	51
RSUY_RS00555	RipE1	putative AVRPPHE avirulence protein ripE1	T3SS & T3Es	51
RSUY_RS23740	RipE2	type III effector protein RipE2	T3SS & T3Es	51
RSUY_RS22080	RipF1_1	secreted protein POPF2 type III effector	T3SS & T3Es	51
RSUY_RS22150	RipF2	Hypothetical Protein type III effector RipF2	T3SS & T3Es	51
RSUY_RS18905	RipG2	GALA protein 2 type III effector	T3SS & T3Es	51
RSUY_RS15860	RipG3	type III effector gala3 protein	T3SS & T3Es	51
RSUY_RS09750	RipG4	probable lrr-gala family type III effector protein c terminal part RipG4	T3SS & T3Es	51
RSUY_RS09755	RipG5	GALA protein 5 type III effector	T3SS & T3Es	51
RSUY_RS08770	RipG6	GALA protein 6 RipG6 type III effector	T3SS & T3Es	51
RSUY_RS08775	RipG7	type III effector gala7 protein	T3SS & T3Es	51
RSUY_RS09485	RipH1	type III effector protein RipH1	T3SS & T3Es	51
RSUY_RS17325	RipH2	type III effector protein (hlk2)	T3SS & T3Es	51
RSUY_RS16295	RipH3	putative RHS-related protein	T3SS & T3Es	51
RSUY_RS00230	RipI	Type III effector protein RipI	T3SS & T3Es	51
RSUY_RS15685	RipI*	Type III effector protein RipI truncated	T3SS & T3Es	51
RSUY_RS12055	RipJ*	type III effector RipJ truncated	T3SS & T3Es	51
RSUY_RS09380	RipM	hypothetical protein RipM type III effector	T3SS & T3Es	51
RSUY_RS21070	RipN	hypothetical protein type III effector RipN	T3SS & T3Es	51
RSUY_RS16660	RipO1	hypothetical protein type III effector RipO1	T3SS & T3Es	51
RSUY_RS21610	RipQ*	putative transmembrane protein type III effector RipQ truncated	T3SS & T3Es	51
RSUY_RS20750	RipR	hypothetical protein type III effector RipR	T3SS & T3Es	51
RSUY_RS00405	RipS1	hypothetical protein type III effector RipS1	T3SS & T3Es	51
RSUY_RS21730	RipS2	hypothetical protein type III effector RipS2	T3SS & T3Es	51
RSUY_RS20070	RipS3	hypothetical protein type III effector RipS3	T3SS & T3Es	51
RSUY_RS05095	RipS5	hypothetical protein type III effector RipS5	T3SS & T3Es	51
RSUY_RS24345	RipS5*	hypothetical protein type III effector RipS5 truncated	T3SS & T3Es	51
RSUY_RS17160	RipS7*	probable skwp-related protein (c-terminal fragment) RipS7 type III effector truncated	T3SS & T3Es	51
RSUY_RS19150	RipTPS	trehalose-6-phosphate synthase type III effector RipTPS	T3SS & T3Es	51
RSUY_RS21375	RipU	type III effector protein RipU	T3SS & T3Es	51
RSUY_RS08735	RipV1	hypothetical protein RipV1 type III effector	T3SS & T3Es	51
RSUY_RS09370	RipV2*	probable type III effector protein RipV2 truncated	T3SS & T3Es	51
RSUY_RS03420	ripW	HARPIN-like protein type III effector ripW	T3SS & T3Es	51
RSUY_RS19795	RipX	type III effector protein popa1 [contains: popa2 protein; popa3 protein].	T3SS & T3Es	51
RSUY_RS14815	RipY	ankyrin repeat-containing protein RipY type III effector	T3SS & T3Es	51
RSUY_RS20470	RipZ	hypothetical protein type III effector RipZ	T3SS & T3Es	51
RSUY_RS20380	ripA5_1	type III effector protein AWR5	T3SS & T3Es	51
RSUY_RS09685	ripA5_2	type III effector protein AWR5	T3SS & T3Es	51
