# Supplementary material for: Dynamic expression of Ralstonia solanacearum virulence factors and metabolism-controlling genes during plant infection
Source: BMC Genomics. 2021 Mar 9;22:170. doi: 10.1186/s12864-021-07457-w (PMC7941725; doi:10.1186/s12864-021-07457-w)
Supplement: Supplementary file 7 — Additional file 7: List of genes included in each of the six expression profiles. [file 12864_2021_7457_MOESM7_ESM.xlsx]

## Sheet: c1
RSUY_RS00065
RSUY_RS00225
RSUY_RS00265
RSUY_RS00430
RSUY_RS00845
RSUY_RS00935
RSUY_RS01105
RSUY_RS01400
RSUY_RS01425
RSUY_RS01555
RSUY_RS01700
RSUY_RS01705
RSUY_RS01785
RSUY_RS03775
RSUY_RS03975
RSUY_RS04845
RSUY_RS05070
RSUY_RS05085
RSUY_RS05765
RSUY_RS06095
RSUY_RS06100
RSUY_RS06250
RSUY_RS06375
RSUY_RS06465
RSUY_RS07010
RSUY_RS08105
RSUY_RS10005
RSUY_RS10065
RSUY_RS10090
RSUY_RS10580
RSUY_RS10700
RSUY_RS10975
RSUY_RS12005
RSUY_RS12015
RSUY_RS12080
RSUY_RS12510
RSUY_RS12640
RSUY_RS12745
RSUY_RS12885
RSUY_RS12990
RSUY_RS13480
RSUY_RS13705
RSUY_RS14355
RSUY_RS14435
RSUY_RS14630
RSUY_RS14685
RSUY_RS14720
RSUY_RS14790
RSUY_RS14885
RSUY_RS14935
RSUY_RS15115
RSUY_RS15325
RSUY_RS15745
RSUY_RS15750
RSUY_RS16095
RSUY_RS16100
RSUY_RS16990
RSUY_RS17030
RSUY_RS17040
RSUY_RS17045
RSUY_RS17060
RSUY_RS18145
RSUY_RS18205
RSUY_RS18685
RSUY_RS18990
RSUY_RS19180
RSUY_RS19185
RSUY_RS19220
RSUY_RS19275
RSUY_RS19290
RSUY_RS19315
RSUY_RS19325
RSUY_RS19395
RSUY_RS19405
RSUY_RS19675
RSUY_RS19690
RSUY_RS19775
RSUY_RS19785
RSUY_RS19790
RSUY_RS19795
RSUY_RS20150
RSUY_RS20665
RSUY_RS20930
RSUY_RS20935
RSUY_RS21195
RSUY_RS21285
RSUY_RS21295
RSUY_RS21660
RSUY_RS22000
RSUY_RS22110
RSUY_RS22305
RSUY_RS22345
RSUY_RS22715
RSUY_RS22845
RSUY_RS22850
RSUY_RS22880
RSUY_RS22895
RSUY_RS22905
RSUY_RS23110
RSUY_RS23155
RSUY_RS23160
RSUY_RS23165
RSUY_RS23825
RSUY_RS23830
RSUY_RS24020
RSUY_RS24030
RSUY_RS24125

## Sheet: c2
RSUY_RS00020
RSUY_RS00035
RSUY_RS00115
RSUY_RS00205
RSUY_RS00210
RSUY_RS00220
RSUY_RS00360
RSUY_RS00380
RSUY_RS00385
RSUY_RS00400
RSUY_RS00410
RSUY_RS00435
RSUY_RS00460
RSUY_RS00520
RSUY_RS00525
RSUY_RS00530
RSUY_RS00660
RSUY_RS00665
RSUY_RS00675
RSUY_RS00705
RSUY_RS00715
RSUY_RS00735
RSUY_RS00765
RSUY_RS00870
RSUY_RS00890
RSUY_RS01055
RSUY_RS01060
RSUY_RS01065
RSUY_RS01085
RSUY_RS01150
RSUY_RS01170
RSUY_RS01175
RSUY_RS01220
RSUY_RS01250
RSUY_RS01520
RSUY_RS01525
RSUY_RS01530
RSUY_RS01535
RSUY_RS01540
RSUY_RS01545
RSUY_RS01570
RSUY_RS01675
RSUY_RS01695
RSUY_RS01715
RSUY_RS01730
RSUY_RS01740
RSUY_RS01745
RSUY_RS01780
RSUY_RS01820
RSUY_RS01915
RSUY_RS01950
RSUY_RS02140
RSUY_RS02160
RSUY_RS02355
RSUY_RS02590
RSUY_RS02615
RSUY_RS02670
RSUY_RS02695
RSUY_RS02750
RSUY_RS02765
RSUY_RS02785
RSUY_RS02835
RSUY_RS02890
RSUY_RS02900
RSUY_RS03265
RSUY_RS03270
RSUY_RS03275
RSUY_RS03310
RSUY_RS03315
RSUY_RS03420
RSUY_RS03440
RSUY_RS03450
RSUY_RS03765
RSUY_RS03840
RSUY_RS03875
RSUY_RS03915
RSUY_RS03935
RSUY_RS04010
RSUY_RS04035
RSUY_RS04055
RSUY_RS04095
RSUY_RS04105
RSUY_RS04160
RSUY_RS04290
RSUY_RS04515
RSUY_RS04530
RSUY_RS04750
RSUY_RS04805
RSUY_RS04835
RSUY_RS04890
RSUY_RS04920
RSUY_RS04940
RSUY_RS04955
RSUY_RS04965
RSUY_RS05080
RSUY_RS05095
RSUY_RS05100
RSUY_RS05105
RSUY_RS05110
RSUY_RS05115
RSUY_RS05150
RSUY_RS05155
RSUY_RS05185
RSUY_RS05205
RSUY_RS05255
RSUY_RS05295
RSUY_RS05330
RSUY_RS05345
RSUY_RS05600
RSUY_RS05625
RSUY_RS05750
RSUY_RS05790
RSUY_RS05795
RSUY_RS05800
RSUY_RS05805
RSUY_RS05825
RSUY_RS05850
RSUY_RS05855
RSUY_RS06035
RSUY_RS06065
RSUY_RS06090
RSUY_RS06125
RSUY_RS06200
RSUY_RS06270
RSUY_RS06365
RSUY_RS06480
RSUY_RS06535
RSUY_RS06550
RSUY_RS06580
RSUY_RS06670
RSUY_RS06735
RSUY_RS06745
RSUY_RS06875
RSUY_RS06935
RSUY_RS06940
RSUY_RS06955
RSUY_RS06960
RSUY_RS06980
RSUY_RS07090
RSUY_RS07100
RSUY_RS07150
RSUY_RS07275
RSUY_RS07280
RSUY_RS07330
RSUY_RS07440
RSUY_RS07495
RSUY_RS07540
RSUY_RS07570
RSUY_RS07585
RSUY_RS07590
RSUY_RS07610
RSUY_RS07665
RSUY_RS07850
RSUY_RS07890
RSUY_RS07920
RSUY_RS08115
RSUY_RS08280
RSUY_RS08605
RSUY_RS08610
RSUY_RS08630
RSUY_RS08720
RSUY_RS08810
RSUY_RS08815
RSUY_RS08920
RSUY_RS09085
RSUY_RS09200
RSUY_RS09215
RSUY_RS09225
RSUY_RS09275
RSUY_RS09280
RSUY_RS09355
RSUY_RS09365
RSUY_RS09370
RSUY_RS09455
RSUY_RS09570
RSUY_RS09600
RSUY_RS09620
RSUY_RS09625
RSUY_RS09630
RSUY_RS09925
RSUY_RS10105
RSUY_RS10255
RSUY_RS10280
RSUY_RS10305
RSUY_RS10395
RSUY_RS10435
RSUY_RS10480
RSUY_RS10485
RSUY_RS10650
RSUY_RS10655
RSUY_RS11020
RSUY_RS11375
RSUY_RS11730
RSUY_RS11795
RSUY_RS11975
RSUY_RS12110
RSUY_RS12160
RSUY_RS12205
RSUY_RS12230
RSUY_RS12280
RSUY_RS12365
RSUY_RS12560
RSUY_RS12610
RSUY_RS12630
RSUY_RS12655
RSUY_RS12690
RSUY_RS12710
RSUY_RS12890
RSUY_RS12910
RSUY_RS13025
RSUY_RS13075
RSUY_RS13190
RSUY_RS13230
RSUY_RS13270
RSUY_RS13285
RSUY_RS13340
RSUY_RS13345
RSUY_RS13455
RSUY_RS13460
RSUY_RS13535
RSUY_RS13655
RSUY_RS13730
RSUY_RS13800
RSUY_RS13860
RSUY_RS13880
RSUY_RS13895
RSUY_RS13910
RSUY_RS13930
RSUY_RS14060
RSUY_RS14115
RSUY_RS14195
RSUY_RS14215
RSUY_RS14295
RSUY_RS14375
RSUY_RS14430
RSUY_RS14470
RSUY_RS14490
RSUY_RS14525
RSUY_RS14570
RSUY_RS14575
RSUY_RS14605
RSUY_RS14900
RSUY_RS14915
RSUY_RS14925
RSUY_RS15135
RSUY_RS15140
RSUY_RS15165
RSUY_RS15175
RSUY_RS15260
RSUY_RS15285
RSUY_RS15335
RSUY_RS15465
RSUY_RS15540
RSUY_RS15665
RSUY_RS15860
RSUY_RS16045
RSUY_RS16065
RSUY_RS16160
RSUY_RS16520
RSUY_RS16660
RSUY_RS16720
RSUY_RS16995
RSUY_RS17145
RSUY_RS17200
RSUY_RS17240
RSUY_RS17315
RSUY_RS17520
RSUY_RS17600
RSUY_RS17640
RSUY_RS17645
RSUY_RS17740
RSUY_RS17835
RSUY_RS17840
RSUY_RS18090
RSUY_RS18135
RSUY_RS18320
RSUY_RS18415
RSUY_RS18615
RSUY_RS18850
RSUY_RS18855
RSUY_RS18870
RSUY_RS19090
RSUY_RS19100
RSUY_RS19135
RSUY_RS19410
RSUY_RS19650
RSUY_RS19830
RSUY_RS19895
RSUY_RS19915
RSUY_RS20135
RSUY_RS20625
RSUY_RS20630
RSUY_RS20735
RSUY_RS20740
RSUY_RS21105
RSUY_RS21155
RSUY_RS21180
RSUY_RS21240
RSUY_RS21275
RSUY_RS21465
RSUY_RS21495
RSUY_RS21530
RSUY_RS21640
RSUY_RS21650
RSUY_RS21720
RSUY_RS21725
RSUY_RS21880
RSUY_RS21890
RSUY_RS21905
RSUY_RS22245
RSUY_RS22375
RSUY_RS22385
RSUY_RS22430
RSUY_RS22445
RSUY_RS22595
RSUY_RS22620
RSUY_RS22730
RSUY_RS22835
RSUY_RS22920
RSUY_RS23300
RSUY_RS23415
RSUY_RS23490
RSUY_RS23515
RSUY_RS23665
RSUY_RS23760
RSUY_RS23965
RSUY_RS24110
RSUY_RS24170
RSUY_RS24295
RSUY_RS24460
RSUY_RS24465
RSUY_RS24560
RSUY_RS24770
RSUY_RS24800

## Sheet: c3
RSUY_RS00165
RSUY_RS00260
RSUY_RS00475
RSUY_RS00535
RSUY_RS00720
RSUY_RS01100
RSUY_RS01215
RSUY_RS02455
RSUY_RS02630
RSUY_RS02775
RSUY_RS03160
RSUY_RS03255
RSUY_RS03480
RSUY_RS03625
RSUY_RS03760
RSUY_RS03850
RSUY_RS04395
RSUY_RS04550
RSUY_RS04695
RSUY_RS05125
RSUY_RS05170
RSUY_RS05355
RSUY_RS05605
RSUY_RS05815
RSUY_RS06310
RSUY_RS06640
RSUY_RS06655
RSUY_RS06760
RSUY_RS07080
RSUY_RS07140
RSUY_RS07340
RSUY_RS07345
RSUY_RS07480
RSUY_RS07810
RSUY_RS07845
RSUY_RS07855
RSUY_RS07945
RSUY_RS07960
RSUY_RS08230
RSUY_RS08475
RSUY_RS08490
RSUY_RS08845
RSUY_RS08915
RSUY_RS08955
RSUY_RS09080
RSUY_RS09255
RSUY_RS09290
RSUY_RS09310
RSUY_RS09590
RSUY_RS10035
RSUY_RS10040
RSUY_RS10300
RSUY_RS10450
RSUY_RS10465
RSUY_RS10595
RSUY_RS10675
RSUY_RS11005
RSUY_RS11760
RSUY_RS11940
RSUY_RS12095
RSUY_RS12290
RSUY_RS12325
RSUY_RS12855
RSUY_RS12900
RSUY_RS12905
RSUY_RS12935
RSUY_RS12940
RSUY_RS13185
RSUY_RS13985
RSUY_RS14265
RSUY_RS14580
RSUY_RS14860
RSUY_RS14895
RSUY_RS15060
RSUY_RS15075
RSUY_RS15180
RSUY_RS15215
RSUY_RS15225
RSUY_RS15510
RSUY_RS15830
RSUY_RS16050
RSUY_RS16140
RSUY_RS16940
RSUY_RS17105
RSUY_RS17150
RSUY_RS17180
RSUY_RS17525
RSUY_RS17670
RSUY_RS17830
RSUY_RS18100
RSUY_RS18845
RSUY_RS19890
RSUY_RS20110
RSUY_RS20640
RSUY_RS20995
RSUY_RS21150
RSUY_RS21245
RSUY_RS21460
RSUY_RS22115
RSUY_RS22455
RSUY_RS22815
RSUY_RS23005
RSUY_RS23035
RSUY_RS23505
RSUY_RS24695

## Sheet: c4
RSUY_RS00045
RSUY_RS00060
RSUY_RS00085
RSUY_RS00090
RSUY_RS00125
RSUY_RS00200
RSUY_RS00250
RSUY_RS00255
RSUY_RS00280
RSUY_RS00290
RSUY_RS00295
RSUY_RS00300
RSUY_RS00330
RSUY_RS00570
RSUY_RS00575
RSUY_RS00580
RSUY_RS00605
RSUY_RS00630
RSUY_RS00655
RSUY_RS00800
RSUY_RS00805
RSUY_RS00815
RSUY_RS00825
RSUY_RS00915
RSUY_RS00960
RSUY_RS01070
RSUY_RS01080
RSUY_RS01130
RSUY_RS01135
RSUY_RS01195
RSUY_RS01315
RSUY_RS01320
RSUY_RS01660
RSUY_RS01955
RSUY_RS02065
RSUY_RS02070
RSUY_RS02075
RSUY_RS02080
RSUY_RS02085
RSUY_RS02090
RSUY_RS02105
RSUY_RS02115
RSUY_RS02120
RSUY_RS02165
RSUY_RS02170
RSUY_RS02175
RSUY_RS02190
RSUY_RS02195
RSUY_RS02200
RSUY_RS02210
RSUY_RS02215
RSUY_RS02220
RSUY_RS02225
RSUY_RS02230
RSUY_RS02235
RSUY_RS02240
RSUY_RS02245
RSUY_RS02250
RSUY_RS02255
RSUY_RS02260
RSUY_RS02265
RSUY_RS02270
RSUY_RS02275
RSUY_RS02280
RSUY_RS02290
RSUY_RS02295
RSUY_RS02300
RSUY_RS02305
RSUY_RS02310
RSUY_RS02315
RSUY_RS02320
RSUY_RS02365
RSUY_RS02550
RSUY_RS02575
RSUY_RS02620
RSUY_RS02640
RSUY_RS02645
RSUY_RS02650
RSUY_RS02735
RSUY_RS02760
RSUY_RS02780
RSUY_RS02945
RSUY_RS03060
RSUY_RS03070
RSUY_RS03100
RSUY_RS03105
RSUY_RS03115
RSUY_RS03150
RSUY_RS03185
RSUY_RS03260
RSUY_RS03280
RSUY_RS03345
RSUY_RS03460
RSUY_RS03465
RSUY_RS03490
RSUY_RS03495
RSUY_RS03500
RSUY_RS03505
RSUY_RS03550
RSUY_RS03555
RSUY_RS03560
RSUY_RS03565
RSUY_RS03575
RSUY_RS03640
RSUY_RS03645
RSUY_RS03650
RSUY_RS03665
RSUY_RS03790
RSUY_RS03805
RSUY_RS04185
RSUY_RS04310
RSUY_RS04330
RSUY_RS04335
RSUY_RS04365
RSUY_RS04370
RSUY_RS04380
RSUY_RS04405
RSUY_RS04475
RSUY_RS04545
RSUY_RS04665
RSUY_RS04670
RSUY_RS04675
RSUY_RS04680
RSUY_RS04820
RSUY_RS04870
RSUY_RS04900
RSUY_RS05030
RSUY_RS05035
RSUY_RS05045
RSUY_RS05060
RSUY_RS05140
RSUY_RS05145
RSUY_RS05190
RSUY_RS05210
RSUY_RS05215
RSUY_RS05230
RSUY_RS05370
RSUY_RS05380
RSUY_RS05390
RSUY_RS05415
RSUY_RS05470
RSUY_RS05475
RSUY_RS05480
RSUY_RS05490
RSUY_RS05505
RSUY_RS05515
RSUY_RS05520
RSUY_RS05525
RSUY_RS05530
RSUY_RS05535
RSUY_RS05550
RSUY_RS05555
RSUY_RS05585
RSUY_RS05610
RSUY_RS05615
RSUY_RS05715
RSUY_RS05745
RSUY_RS05930
RSUY_RS05970
RSUY_RS05975
RSUY_RS05990
RSUY_RS06020
RSUY_RS06070
RSUY_RS06355
RSUY_RS06400
RSUY_RS06555
RSUY_RS06560
RSUY_RS06570
RSUY_RS06575
RSUY_RS06605
RSUY_RS06610
RSUY_RS06620
RSUY_RS06710
RSUY_RS06765
RSUY_RS06850
RSUY_RS06855
RSUY_RS06925
RSUY_RS06930
RSUY_RS07015
RSUY_RS07165
RSUY_RS07190
RSUY_RS07200
RSUY_RS07205
RSUY_RS07210
RSUY_RS07235
RSUY_RS07260
RSUY_RS07270
RSUY_RS07290
RSUY_RS07295
RSUY_RS07305
RSUY_RS07430
RSUY_RS07485
RSUY_RS07505
RSUY_RS07510
RSUY_RS07530
RSUY_RS07545
RSUY_RS07550
RSUY_RS07555
RSUY_RS07560
RSUY_RS07640
RSUY_RS07660
RSUY_RS07735
RSUY_RS07740
RSUY_RS07745
RSUY_RS07820
RSUY_RS07825
RSUY_RS07830
RSUY_RS07860
RSUY_RS07885
RSUY_RS07905
RSUY_RS07975
RSUY_RS07980
RSUY_RS08000
RSUY_RS08005
RSUY_RS08045
RSUY_RS08075
RSUY_RS08080
RSUY_RS08090
RSUY_RS08270
RSUY_RS08325
RSUY_RS08330
RSUY_RS08335
RSUY_RS08395
RSUY_RS08415
RSUY_RS08455
RSUY_RS08510
RSUY_RS08520
RSUY_RS08525
RSUY_RS08530
RSUY_RS08545
RSUY_RS08615
RSUY_RS08805
RSUY_RS08970
RSUY_RS09000
RSUY_RS09005
RSUY_RS09020
RSUY_RS09105
RSUY_RS09115
RSUY_RS09125
RSUY_RS09145
RSUY_RS09160
RSUY_RS09510
RSUY_RS09525
RSUY_RS09780
RSUY_RS09790
RSUY_RS09800
RSUY_RS09810
RSUY_RS10000
RSUY_RS10010
RSUY_RS10015
RSUY_RS10020
RSUY_RS10025
RSUY_RS10080
RSUY_RS10160
RSUY_RS10170
RSUY_RS10180
RSUY_RS10190
RSUY_RS10200
RSUY_RS10205
RSUY_RS10220
RSUY_RS10245
RSUY_RS10260
RSUY_RS10295
RSUY_RS10310
RSUY_RS10335
RSUY_RS10345
RSUY_RS10375
RSUY_RS10380
RSUY_RS10420
RSUY_RS10460
RSUY_RS10520
RSUY_RS10525
RSUY_RS10540
RSUY_RS10545
RSUY_RS10550
RSUY_RS10560
RSUY_RS10570
RSUY_RS10575
RSUY_RS10640
RSUY_RS10685
RSUY_RS10765
RSUY_RS10780
RSUY_RS10900
RSUY_RS10910
RSUY_RS10915
RSUY_RS10925
RSUY_RS10940
RSUY_RS10970
RSUY_RS11145
RSUY_RS11155
RSUY_RS11220
RSUY_RS11260
RSUY_RS11265
RSUY_RS11270
RSUY_RS11275
RSUY_RS11285
RSUY_RS11290
RSUY_RS11295
RSUY_RS11300
RSUY_RS11310
RSUY_RS11360
RSUY_RS11450
RSUY_RS11580
RSUY_RS11630
RSUY_RS11635
RSUY_RS11665
RSUY_RS11680
RSUY_RS11695
RSUY_RS11700
RSUY_RS11705
RSUY_RS11750
RSUY_RS11755
RSUY_RS11805
RSUY_RS11810
RSUY_RS11815
RSUY_RS11820
RSUY_RS11825
RSUY_RS11835
RSUY_RS11845
RSUY_RS11850
RSUY_RS11855
RSUY_RS11860
RSUY_RS11870
RSUY_RS11895
RSUY_RS11900
RSUY_RS11950
RSUY_RS12070
RSUY_RS12170
RSUY_RS12175
RSUY_RS12185
RSUY_RS12215
RSUY_RS12330
RSUY_RS12335
RSUY_RS12340
RSUY_RS12345
RSUY_RS12370
RSUY_RS12375
RSUY_RS12475
RSUY_RS12495
RSUY_RS12515
RSUY_RS12685
RSUY_RS12705
RSUY_RS12760
RSUY_RS12765
RSUY_RS12805
RSUY_RS12845
RSUY_RS12850
RSUY_RS13125
RSUY_RS13160
RSUY_RS13165
RSUY_RS13200
RSUY_RS13255
RSUY_RS13350
RSUY_RS13380
RSUY_RS13475
RSUY_RS13545
RSUY_RS13550
RSUY_RS13565
RSUY_RS13570
RSUY_RS13580
RSUY_RS13585
RSUY_RS13615
RSUY_RS13635
RSUY_RS13640
RSUY_RS13675
RSUY_RS13680
RSUY_RS13695
RSUY_RS13700
RSUY_RS13745
RSUY_RS13750
RSUY_RS13850
RSUY_RS13855
RSUY_RS13920
RSUY_RS14015
RSUY_RS14040
RSUY_RS14065
RSUY_RS14080
RSUY_RS14120
RSUY_RS14125
RSUY_RS14135
RSUY_RS14185
RSUY_RS14225
RSUY_RS14235
RSUY_RS14240
RSUY_RS14290
RSUY_RS14300
RSUY_RS14305
RSUY_RS14315
RSUY_RS14320
RSUY_RS14350
RSUY_RS14385
RSUY_RS14440
RSUY_RS14535
RSUY_RS14600
RSUY_RS14665
RSUY_RS14770
RSUY_RS14775
RSUY_RS14780
RSUY_RS14835
RSUY_RS15000
RSUY_RS15005
RSUY_RS15015
RSUY_RS15020
RSUY_RS15280
RSUY_RS15350
RSUY_RS15395
RSUY_RS15400
RSUY_RS15405
RSUY_RS15430
RSUY_RS15440
RSUY_RS15600
RSUY_RS15635
RSUY_RS15640
RSUY_RS15645
RSUY_RS15650
RSUY_RS15655
RSUY_RS15695
RSUY_RS15705
RSUY_RS15710
RSUY_RS15715
RSUY_RS15725
RSUY_RS15875
RSUY_RS15965
RSUY_RS16145
RSUY_RS16150
RSUY_RS16370
RSUY_RS16375
RSUY_RS16380
RSUY_RS16385
RSUY_RS16395
RSUY_RS16420
RSUY_RS16425
RSUY_RS16530
RSUY_RS16710
RSUY_RS16730
RSUY_RS17025
RSUY_RS17495
RSUY_RS17745
RSUY_RS17750
RSUY_RS18000
RSUY_RS18065
RSUY_RS18160
RSUY_RS18175
RSUY_RS18180
RSUY_RS18250
RSUY_RS18255
RSUY_RS18285
RSUY_RS18385
RSUY_RS18545
RSUY_RS18775
RSUY_RS18985
RSUY_RS19095
RSUY_RS19155
RSUY_RS19160
RSUY_RS19165
RSUY_RS19250
RSUY_RS19330
RSUY_RS19350
RSUY_RS19525
RSUY_RS19565
RSUY_RS19585
RSUY_RS19605
RSUY_RS19670
RSUY_RS19905
RSUY_RS20020
RSUY_RS20045
RSUY_RS20100
RSUY_RS20275
RSUY_RS20280
RSUY_RS20285
RSUY_RS20290
RSUY_RS20295
RSUY_RS20300
RSUY_RS20305
RSUY_RS20310
RSUY_RS20315
RSUY_RS20325
RSUY_RS20335
RSUY_RS20340
RSUY_RS20345
RSUY_RS20350
RSUY_RS20355
RSUY_RS20365
RSUY_RS20605
RSUY_RS20685
RSUY_RS20690
RSUY_RS20790
RSUY_RS20830
RSUY_RS20955
RSUY_RS20960
RSUY_RS21010
RSUY_RS21080
RSUY_RS21320
RSUY_RS21415
RSUY_RS21735
RSUY_RS21740
RSUY_RS21745
RSUY_RS21750
RSUY_RS21755
RSUY_RS21765
RSUY_RS21770
RSUY_RS22005
RSUY_RS22080
RSUY_RS22090
RSUY_RS22095
RSUY_RS22185
RSUY_RS22220
RSUY_RS22330
RSUY_RS22440
RSUY_RS22705
RSUY_RS22710
RSUY_RS22825
RSUY_RS22860
RSUY_RS22935
RSUY_RS22940
RSUY_RS23245
RSUY_RS23295
RSUY_RS23310
RSUY_RS23340
RSUY_RS23345
RSUY_RS23350
RSUY_RS23355
RSUY_RS23435
RSUY_RS23455
RSUY_RS23525
RSUY_RS23535
RSUY_RS23540
RSUY_RS23545
RSUY_RS23735
RSUY_RS23740
RSUY_RS23845
RSUY_RS23875
RSUY_RS23915
RSUY_RS24145
RSUY_RS24245
RSUY_RS24265
RSUY_RS24270
RSUY_RS24315
RSUY_RS24350
RSUY_RS24355
RSUY_RS24360
RSUY_RS24365
RSUY_RS24370
RSUY_RS24390
RSUY_RS24405
RSUY_RS24430
RSUY_RS24445
RSUY_RS24470
RSUY_RS24485
RSUY_RS24490
RSUY_RS24495
RSUY_RS24500
RSUY_RS24505
RSUY_RS24550
RSUY_RS24650
RSUY_RS24670
RSUY_RS24705
RSUY_RS24740
RSUY_RS24760
RSUY_RS24765
RSUY_RS24805

## Sheet: c5
RSUY_RS00040
RSUY_RS00070
RSUY_RS00075
RSUY_RS00105
RSUY_RS00110
RSUY_RS00130
RSUY_RS00150
RSUY_RS00155
RSUY_RS00170
RSUY_RS00175
RSUY_RS00270
RSUY_RS00310
RSUY_RS00340
RSUY_RS00370
RSUY_RS00375
RSUY_RS00395
RSUY_RS00405
RSUY_RS00445
RSUY_RS00450
RSUY_RS00505
RSUY_RS00510
RSUY_RS00515
RSUY_RS00550
RSUY_RS00585
RSUY_RS00595
RSUY_RS00615
RSUY_RS00680
RSUY_RS00685
RSUY_RS00690
RSUY_RS00700
RSUY_RS00740
RSUY_RS00755
RSUY_RS00760
RSUY_RS00835
RSUY_RS00850
RSUY_RS00855
RSUY_RS00865
RSUY_RS00885
RSUY_RS00940
RSUY_RS00945
RSUY_RS00950
RSUY_RS01000
RSUY_RS01020
RSUY_RS01025
RSUY_RS01030
RSUY_RS01090
RSUY_RS01095
RSUY_RS01110
RSUY_RS01115
RSUY_RS01185
RSUY_RS01240
RSUY_RS01245
RSUY_RS01300
RSUY_RS01310
RSUY_RS01380
RSUY_RS01445
RSUY_RS01450
RSUY_RS01455
RSUY_RS01460
RSUY_RS01470
RSUY_RS01485
RSUY_RS01515
RSUY_RS01550
RSUY_RS01575
RSUY_RS01580
RSUY_RS01585
RSUY_RS01590
RSUY_RS01600
RSUY_RS01725
RSUY_RS01765
RSUY_RS01790
RSUY_RS01815
RSUY_RS01850
RSUY_RS01855
RSUY_RS01860
RSUY_RS01885
RSUY_RS01925
RSUY_RS01960
RSUY_RS01975
RSUY_RS01985
RSUY_RS01990
RSUY_RS01995
RSUY_RS02000
RSUY_RS02005
RSUY_RS02010
RSUY_RS02015
RSUY_RS02020
RSUY_RS02135
RSUY_RS02155
RSUY_RS02375
RSUY_RS02470
RSUY_RS02605
RSUY_RS02680
RSUY_RS02725
RSUY_RS02795
RSUY_RS02845
RSUY_RS02905
RSUY_RS02960
RSUY_RS02965
RSUY_RS02970
RSUY_RS02975
RSUY_RS03020
RSUY_RS03320
RSUY_RS03325
RSUY_RS03445
RSUY_RS03470
RSUY_RS03590
RSUY_RS03595
RSUY_RS03600
RSUY_RS03605
RSUY_RS03685
RSUY_RS03700
RSUY_RS03705
RSUY_RS03715
RSUY_RS03720
RSUY_RS03730
RSUY_RS03745
RSUY_RS03750
RSUY_RS03755
RSUY_RS03885
RSUY_RS03890
RSUY_RS03895
RSUY_RS03905
RSUY_RS03910
RSUY_RS03940
RSUY_RS03945
RSUY_RS03980
RSUY_RS03995
RSUY_RS04000
RSUY_RS04015
RSUY_RS04060
RSUY_RS04110
RSUY_RS04115
RSUY_RS04125
RSUY_RS04130
RSUY_RS04135
RSUY_RS04140
RSUY_RS04145
RSUY_RS04155
RSUY_RS04230
RSUY_RS04235
RSUY_RS04245
RSUY_RS04250
RSUY_RS04255
RSUY_RS04260
RSUY_RS04265
RSUY_RS04270
RSUY_RS04275
RSUY_RS04280
RSUY_RS04285
RSUY_RS04305
RSUY_RS04585
RSUY_RS04590
RSUY_RS04595
RSUY_RS04600
RSUY_RS04725
RSUY_RS04730
RSUY_RS04735
RSUY_RS04740
RSUY_RS04775
RSUY_RS04810
RSUY_RS04825
RSUY_RS04840
RSUY_RS04850
RSUY_RS04855
RSUY_RS04895
RSUY_RS04925
RSUY_RS04960
RSUY_RS04985
RSUY_RS04990
RSUY_RS05005
RSUY_RS05010
RSUY_RS05020
RSUY_RS05025
RSUY_RS05050
RSUY_RS05065
RSUY_RS05075
RSUY_RS05130
RSUY_RS05160
RSUY_RS05165
RSUY_RS05175
RSUY_RS05180
RSUY_RS05195
RSUY_RS05200
RSUY_RS05220
RSUY_RS05225
RSUY_RS05235
RSUY_RS05240
RSUY_RS05245
RSUY_RS05250
RSUY_RS05265
RSUY_RS05270
RSUY_RS05275
RSUY_RS05290
RSUY_RS05315
RSUY_RS05320
RSUY_RS05325
RSUY_RS05635
RSUY_RS05640
RSUY_RS05685
RSUY_RS05740
RSUY_RS05770
RSUY_RS05780
RSUY_RS05820
RSUY_RS05830
RSUY_RS05835
RSUY_RS05840
RSUY_RS05845
RSUY_RS05860
RSUY_RS05870
RSUY_RS05875
RSUY_RS05880
RSUY_RS05885
RSUY_RS05900
RSUY_RS05905
RSUY_RS05910
RSUY_RS05915
RSUY_RS05920
RSUY_RS06000
RSUY_RS06075
RSUY_RS06085
RSUY_RS06145
RSUY_RS06210
RSUY_RS06215
RSUY_RS06220
RSUY_RS06235
RSUY_RS06245
RSUY_RS06255
RSUY_RS06260
RSUY_RS06275
RSUY_RS06280
RSUY_RS06285
RSUY_RS06410
RSUY_RS06420
RSUY_RS06425
RSUY_RS06430
RSUY_RS06435
RSUY_RS06440
RSUY_RS06445
RSUY_RS06460
RSUY_RS06485
RSUY_RS06510
RSUY_RS06515
RSUY_RS06520
RSUY_RS06525
RSUY_RS06530
RSUY_RS06540
RSUY_RS06545
RSUY_RS06635
RSUY_RS06680
RSUY_RS06800
RSUY_RS06890
RSUY_RS06945
RSUY_RS06990
RSUY_RS06995
RSUY_RS07000
RSUY_RS07060
RSUY_RS07315
RSUY_RS07355
RSUY_RS07360
RSUY_RS07365
RSUY_RS07370
RSUY_RS07380
RSUY_RS07385
RSUY_RS07390
RSUY_RS07395
RSUY_RS07400
RSUY_RS07405
RSUY_RS07410
RSUY_RS07420
RSUY_RS07425
RSUY_RS07455
RSUY_RS07460
RSUY_RS07470
RSUY_RS07475
RSUY_RS07520
RSUY_RS07525
RSUY_RS07595
RSUY_RS07600
RSUY_RS07620
RSUY_RS07680
RSUY_RS07695
RSUY_RS07865
RSUY_RS07895
RSUY_RS07985
RSUY_RS08135
RSUY_RS08140
RSUY_RS08145
RSUY_RS08150
RSUY_RS08155
RSUY_RS08175
RSUY_RS08180
RSUY_RS08185
RSUY_RS08190
RSUY_RS08195
RSUY_RS08200
RSUY_RS08205
RSUY_RS08210
RSUY_RS08215
RSUY_RS08220
RSUY_RS08225
RSUY_RS08285
RSUY_RS08295
RSUY_RS08315
RSUY_RS08350
RSUY_RS08355
RSUY_RS08360
RSUY_RS08365
RSUY_RS08375
RSUY_RS08380
RSUY_RS08390
RSUY_RS08655
RSUY_RS08665
RSUY_RS08670
RSUY_RS08675
RSUY_RS08680
RSUY_RS08685
RSUY_RS08690
RSUY_RS08695
RSUY_RS08705
RSUY_RS08710
RSUY_RS08725
RSUY_RS08730
RSUY_RS08735
RSUY_RS08750
RSUY_RS08760
RSUY_RS08765
RSUY_RS08770
RSUY_RS08785
RSUY_RS08795
RSUY_RS08800
RSUY_RS08825
RSUY_RS08840
RSUY_RS08865
RSUY_RS08870
RSUY_RS08875
RSUY_RS08880
RSUY_RS08885
RSUY_RS08890
RSUY_RS08895
RSUY_RS08900
RSUY_RS08905
RSUY_RS08910
RSUY_RS09090
RSUY_RS09130
RSUY_RS09205
RSUY_RS09210
RSUY_RS09230
RSUY_RS09235
RSUY_RS09295
RSUY_RS09300
RSUY_RS09305
RSUY_RS09320
RSUY_RS09325
RSUY_RS09330
RSUY_RS09335
RSUY_RS09340
RSUY_RS09345
RSUY_RS09350
RSUY_RS09375
RSUY_RS09380
RSUY_RS09395
RSUY_RS09410
RSUY_RS09415
RSUY_RS09420
RSUY_RS09430
RSUY_RS09435
RSUY_RS09445
RSUY_RS09450
RSUY_RS09460
RSUY_RS09500
RSUY_RS09540
RSUY_RS09560
RSUY_RS09610
RSUY_RS09640
RSUY_RS09645
RSUY_RS09690
RSUY_RS09705
RSUY_RS09715
RSUY_RS09720
RSUY_RS09725
RSUY_RS09730
RSUY_RS09735
RSUY_RS09740
RSUY_RS09745
RSUY_RS09750
RSUY_RS09755
RSUY_RS09760
RSUY_RS09765
RSUY_RS09820
RSUY_RS09825
RSUY_RS09835
RSUY_RS09840
RSUY_RS09845
RSUY_RS09850
RSUY_RS09890
RSUY_RS09895
RSUY_RS09900
RSUY_RS09905
RSUY_RS09910
RSUY_RS09915
RSUY_RS09920
RSUY_RS09930
RSUY_RS09965
RSUY_RS09980
RSUY_RS10095
RSUY_RS10115
RSUY_RS10250
RSUY_RS10265
RSUY_RS10340
RSUY_RS10360
RSUY_RS10370
RSUY_RS10385
RSUY_RS10405
RSUY_RS10415
RSUY_RS10635
RSUY_RS10660
RSUY_RS10730
RSUY_RS10735
RSUY_RS10755
RSUY_RS10820
RSUY_RS10850
RSUY_RS10860
RSUY_RS10870
RSUY_RS10880
RSUY_RS10955
RSUY_RS11030
RSUY_RS11035
RSUY_RS11040
RSUY_RS11045
RSUY_RS11055
RSUY_RS11065
RSUY_RS11090
RSUY_RS11125
RSUY_RS11130
RSUY_RS11135
RSUY_RS11175
RSUY_RS11185
RSUY_RS11190
RSUY_RS11195
RSUY_RS11400
RSUY_RS11405
RSUY_RS11410
RSUY_RS11415
RSUY_RS11420
RSUY_RS11440
RSUY_RS11445
RSUY_RS11460
RSUY_RS11465
RSUY_RS11470
RSUY_RS11480
RSUY_RS11490
RSUY_RS11495
RSUY_RS11505
RSUY_RS11510
RSUY_RS11515
RSUY_RS11520
RSUY_RS11530
RSUY_RS11540
RSUY_RS11675
RSUY_RS11765
RSUY_RS11770
RSUY_RS11775
RSUY_RS11790
RSUY_RS11885
RSUY_RS11910
RSUY_RS11920
RSUY_RS11925
RSUY_RS11960
RSUY_RS11965
RSUY_RS11980
RSUY_RS12020
RSUY_RS12025
RSUY_RS12030
RSUY_RS12035
RSUY_RS12045
RSUY_RS12050
RSUY_RS12060
RSUY_RS12120
RSUY_RS12125
RSUY_RS12130
RSUY_RS12135
RSUY_RS12140
RSUY_RS12145
RSUY_RS12150
RSUY_RS12155
RSUY_RS12295
RSUY_RS12300
RSUY_RS12305
RSUY_RS12460
RSUY_RS12530
RSUY_RS12540
RSUY_RS12545
RSUY_RS12550
RSUY_RS12555
RSUY_RS12575
RSUY_RS12580
RSUY_RS12620
RSUY_RS12650
RSUY_RS12670
RSUY_RS12680
RSUY_RS12700
RSUY_RS12750
RSUY_RS12770
RSUY_RS12775
RSUY_RS12785
RSUY_RS12790
RSUY_RS12800
RSUY_RS12830
RSUY_RS12835
RSUY_RS12895
RSUY_RS12950
RSUY_RS12960
RSUY_RS12965
RSUY_RS12980
RSUY_RS12985
RSUY_RS13000
RSUY_RS13030
RSUY_RS13035
RSUY_RS13040
RSUY_RS13045
RSUY_RS13050
RSUY_RS13065
RSUY_RS13245
RSUY_RS13275
RSUY_RS13290
RSUY_RS13305
RSUY_RS13310
RSUY_RS13315
RSUY_RS13320
RSUY_RS13325
RSUY_RS13330
RSUY_RS13425
RSUY_RS13465
RSUY_RS13485
RSUY_RS13520
RSUY_RS13540
RSUY_RS13685
RSUY_RS13690
RSUY_RS13785
RSUY_RS13790
RSUY_RS13805
RSUY_RS13810
RSUY_RS13815
RSUY_RS13820
RSUY_RS13830
RSUY_RS13840
RSUY_RS13885
RSUY_RS13915
RSUY_RS13955
RSUY_RS14070
RSUY_RS14145
RSUY_RS14150
RSUY_RS14155
RSUY_RS14160
RSUY_RS14165
RSUY_RS14170
RSUY_RS14180
RSUY_RS14190
RSUY_RS14205
RSUY_RS14255
RSUY_RS14335
RSUY_RS14370
RSUY_RS14380
RSUY_RS14495
RSUY_RS14500
RSUY_RS14505
RSUY_RS14510
RSUY_RS14515
RSUY_RS14540
RSUY_RS14545
RSUY_RS14595
RSUY_RS14680
RSUY_RS14735
RSUY_RS14755
RSUY_RS14760
RSUY_RS14800
RSUY_RS14810
RSUY_RS14815
RSUY_RS14825
RSUY_RS14830
RSUY_RS14840
RSUY_RS14880
RSUY_RS14890
RSUY_RS14920
RSUY_RS14940
RSUY_RS14960
RSUY_RS14965
RSUY_RS14970
RSUY_RS14980
RSUY_RS14985
RSUY_RS14990
RSUY_RS15035
RSUY_RS15105
RSUY_RS15110
RSUY_RS15150
RSUY_RS15155
RSUY_RS15240
RSUY_RS15255
RSUY_RS15275
RSUY_RS15305
RSUY_RS15310
RSUY_RS15340
RSUY_RS15355
RSUY_RS15375
RSUY_RS15385
RSUY_RS15420
RSUY_RS15425
RSUY_RS15435
RSUY_RS15445
RSUY_RS15450
RSUY_RS15455
RSUY_RS15460
RSUY_RS15625
RSUY_RS15630
RSUY_RS15755
RSUY_RS15765
RSUY_RS15775
RSUY_RS15815
RSUY_RS15835
RSUY_RS15845
RSUY_RS15850
RSUY_RS15855
RSUY_RS15885
RSUY_RS15890
RSUY_RS15900
RSUY_RS15905
RSUY_RS15910
RSUY_RS15915
RSUY_RS15920
RSUY_RS15925
RSUY_RS15930
RSUY_RS15935
RSUY_RS15940
RSUY_RS15945
RSUY_RS15950
RSUY_RS15955
RSUY_RS15960
RSUY_RS15970
RSUY_RS15975
RSUY_RS15990
RSUY_RS16000
RSUY_RS16010
RSUY_RS16015
RSUY_RS16025
RSUY_RS16030
RSUY_RS16040
RSUY_RS16125
RSUY_RS16130
RSUY_RS16165
RSUY_RS16210
RSUY_RS16225
RSUY_RS16235
RSUY_RS16255
RSUY_RS16260
RSUY_RS16265
RSUY_RS16270
RSUY_RS16275
RSUY_RS16280
RSUY_RS16295
RSUY_RS16345
RSUY_RS16440
RSUY_RS16460
RSUY_RS16470
RSUY_RS16475
RSUY_RS16480
RSUY_RS16485
RSUY_RS16490
RSUY_RS16540
RSUY_RS16545
RSUY_RS16555
RSUY_RS16560
RSUY_RS16565
RSUY_RS16570
RSUY_RS16585
RSUY_RS16590
RSUY_RS16595
RSUY_RS16600
RSUY_RS16610
RSUY_RS16620
RSUY_RS16625
RSUY_RS16630
RSUY_RS16665
RSUY_RS16670
RSUY_RS16715
RSUY_RS16840
RSUY_RS16855
RSUY_RS16860
RSUY_RS16865
RSUY_RS16930
RSUY_RS16960
RSUY_RS16965
RSUY_RS16970
RSUY_RS16975
RSUY_RS16980
RSUY_RS17010
RSUY_RS17015
RSUY_RS17020
RSUY_RS17070
RSUY_RS17075
RSUY_RS17080
RSUY_RS17135
RSUY_RS17160
RSUY_RS17190
RSUY_RS17195
RSUY_RS17205
RSUY_RS17210
RSUY_RS17215
RSUY_RS17220
RSUY_RS17225
RSUY_RS17245
RSUY_RS17250
RSUY_RS17305
RSUY_RS17330
RSUY_RS17335
RSUY_RS17340
RSUY_RS17350
RSUY_RS17355
RSUY_RS17370
RSUY_RS17380
RSUY_RS17390
RSUY_RS17395
RSUY_RS17400
RSUY_RS17405
RSUY_RS17410
RSUY_RS17415
RSUY_RS17420
RSUY_RS17425
RSUY_RS17430
RSUY_RS17435
RSUY_RS17440
RSUY_RS17445
RSUY_RS17470
RSUY_RS17475
RSUY_RS17480
RSUY_RS17485
RSUY_RS17490
RSUY_RS17545
RSUY_RS17550
RSUY_RS17555
RSUY_RS17560
RSUY_RS17565
RSUY_RS17570
RSUY_RS17585
RSUY_RS17590
RSUY_RS17595
RSUY_RS17610
RSUY_RS17615
RSUY_RS17620
RSUY_RS17625
RSUY_RS17630
RSUY_RS17635
RSUY_RS17685
RSUY_RS17695
RSUY_RS17700
RSUY_RS17710
RSUY_RS17720
RSUY_RS17725
RSUY_RS17730
RSUY_RS17735
RSUY_RS17775
RSUY_RS17780
RSUY_RS17785
RSUY_RS17790
RSUY_RS17800
RSUY_RS17805
RSUY_RS17810
RSUY_RS17815
RSUY_RS17820
RSUY_RS17825
RSUY_RS17860
RSUY_RS17865
RSUY_RS17870
RSUY_RS17880
RSUY_RS17885
RSUY_RS17890
RSUY_RS17895
RSUY_RS17900
RSUY_RS17905
RSUY_RS17910
RSUY_RS17915
RSUY_RS17920
RSUY_RS17925
RSUY_RS17930
RSUY_RS17935
RSUY_RS17940
RSUY_RS17945
RSUY_RS17950
RSUY_RS17955
RSUY_RS17960
RSUY_RS17975
RSUY_RS17980
RSUY_RS17985
RSUY_RS17990
RSUY_RS17995
RSUY_RS18010
RSUY_RS18015
RSUY_RS18020
RSUY_RS18025
RSUY_RS18040
RSUY_RS18115
RSUY_RS18130
RSUY_RS18140
RSUY_RS18200
RSUY_RS18220
RSUY_RS18225
RSUY_RS18230
RSUY_RS18240
RSUY_RS18245
RSUY_RS18305
RSUY_RS18310
RSUY_RS18325
RSUY_RS18330
RSUY_RS18335
RSUY_RS18340
RSUY_RS18345
RSUY_RS18350
RSUY_RS18360
RSUY_RS18380
RSUY_RS18390
RSUY_RS18420
RSUY_RS18430
RSUY_RS18435
RSUY_RS18440
RSUY_RS18445
RSUY_RS18470
RSUY_RS18475
RSUY_RS18480
RSUY_RS18490
RSUY_RS18510
RSUY_RS18555
RSUY_RS18575
RSUY_RS18580
RSUY_RS18585
RSUY_RS18620
RSUY_RS18630
RSUY_RS18635
RSUY_RS18640
RSUY_RS18645
RSUY_RS18650
RSUY_RS18655
RSUY_RS18660
RSUY_RS18665
RSUY_RS18670
RSUY_RS18690
RSUY_RS18695
RSUY_RS18705
RSUY_RS18710
RSUY_RS18730
RSUY_RS18735
RSUY_RS18740
RSUY_RS18745
RSUY_RS18760
RSUY_RS18765
RSUY_RS18770
RSUY_RS18785
RSUY_RS18790
RSUY_RS18795
RSUY_RS18805
RSUY_RS18825
RSUY_RS18835
RSUY_RS18840
RSUY_RS18880
RSUY_RS18885
RSUY_RS18890
RSUY_RS18895
RSUY_RS18905
RSUY_RS18925
RSUY_RS18930
RSUY_RS18935
RSUY_RS18940
RSUY_RS18945
RSUY_RS18950
RSUY_RS18955
RSUY_RS18960
RSUY_RS18965
RSUY_RS18970
RSUY_RS18975
RSUY_RS18980
RSUY_RS19005
RSUY_RS19020
RSUY_RS19025
RSUY_RS19030
RSUY_RS19035
RSUY_RS19045
RSUY_RS19050
RSUY_RS19055
RSUY_RS19065
RSUY_RS19070
RSUY_RS19075
RSUY_RS19115
RSUY_RS19125
RSUY_RS19150
RSUY_RS19175
RSUY_RS19235
RSUY_RS19240
RSUY_RS19265
RSUY_RS19270
RSUY_RS19285
RSUY_RS19300
RSUY_RS19360
RSUY_RS19365
RSUY_RS19380
RSUY_RS19435
RSUY_RS19440
RSUY_RS19445
RSUY_RS19450
RSUY_RS19455
RSUY_RS19460
RSUY_RS19470
RSUY_RS19490
RSUY_RS19495
RSUY_RS19500
RSUY_RS19505
RSUY_RS19510
RSUY_RS19535
RSUY_RS19560
RSUY_RS19570
RSUY_RS19580
RSUY_RS19590
RSUY_RS19615
RSUY_RS19625
RSUY_RS19630
RSUY_RS19635
RSUY_RS19640
RSUY_RS19700
RSUY_RS19715
RSUY_RS19720
RSUY_RS19725
RSUY_RS19730
RSUY_RS19780
RSUY_RS19805
RSUY_RS19810
RSUY_RS19820
RSUY_RS19825
RSUY_RS19835
RSUY_RS19845
RSUY_RS19860
RSUY_RS19875
RSUY_RS19880
RSUY_RS19920
RSUY_RS19925
RSUY_RS19930
RSUY_RS19935
RSUY_RS19940
RSUY_RS19945
RSUY_RS19950
RSUY_RS19955
RSUY_RS19960
RSUY_RS19965
RSUY_RS19975
RSUY_RS19980
RSUY_RS19985
RSUY_RS19990
RSUY_RS19995
RSUY_RS20000
RSUY_RS20005
RSUY_RS20010
RSUY_RS20030
RSUY_RS20040
RSUY_RS20070
RSUY_RS20130
RSUY_RS20160
RSUY_RS20165
RSUY_RS20175
RSUY_RS20180
RSUY_RS20185
RSUY_RS20190
RSUY_RS20195
RSUY_RS20200
RSUY_RS20205
RSUY_RS20215
RSUY_RS20220
RSUY_RS20230
RSUY_RS20235
RSUY_RS20240
RSUY_RS20360
RSUY_RS20390
RSUY_RS20395
RSUY_RS20400
RSUY_RS20405
RSUY_RS20410
RSUY_RS20415
RSUY_RS20420
RSUY_RS20425
RSUY_RS20430
RSUY_RS20435
RSUY_RS20440
RSUY_RS20445
RSUY_RS20450
RSUY_RS20455
RSUY_RS20460
RSUY_RS20465
RSUY_RS20470
RSUY_RS20475
RSUY_RS20480
RSUY_RS20485
RSUY_RS20490
RSUY_RS20495
RSUY_RS20500
RSUY_RS20505
RSUY_RS20510
RSUY_RS20515
RSUY_RS20520
RSUY_RS20525
RSUY_RS20530
RSUY_RS20535
RSUY_RS20540
RSUY_RS20545
RSUY_RS20550
RSUY_RS20560
RSUY_RS20565
RSUY_RS20570
RSUY_RS20575
RSUY_RS20580
RSUY_RS20585
RSUY_RS20590
RSUY_RS20595
RSUY_RS20620
RSUY_RS20645
RSUY_RS20675
RSUY_RS20680
RSUY_RS20700
RSUY_RS20705
RSUY_RS20710
RSUY_RS20715
RSUY_RS20720
RSUY_RS20730
RSUY_RS20850
RSUY_RS20855
RSUY_RS20860
RSUY_RS20880
RSUY_RS20885
RSUY_RS20890
RSUY_RS20895
RSUY_RS20900
RSUY_RS20905
RSUY_RS20925
RSUY_RS20945
RSUY_RS20950
RSUY_RS20980
RSUY_RS21000
RSUY_RS21025
RSUY_RS21045
RSUY_RS21055
RSUY_RS21060
RSUY_RS21065
RSUY_RS21070
RSUY_RS21100
RSUY_RS21125
RSUY_RS21130
RSUY_RS21140
RSUY_RS21170
RSUY_RS21175
RSUY_RS21185
RSUY_RS21190
RSUY_RS21210
RSUY_RS21215
RSUY_RS21220
RSUY_RS21225
RSUY_RS21230
RSUY_RS21235
RSUY_RS21250
RSUY_RS21260
RSUY_RS21290
RSUY_RS21300
RSUY_RS21305
RSUY_RS21310
RSUY_RS21315
RSUY_RS21345
RSUY_RS21350
RSUY_RS21360
RSUY_RS21370
RSUY_RS21375
RSUY_RS21380
RSUY_RS21395
RSUY_RS21405
RSUY_RS21420
RSUY_RS21425
RSUY_RS21430
RSUY_RS21435
RSUY_RS21440
RSUY_RS21445
RSUY_RS21475
RSUY_RS21480
RSUY_RS21500
RSUY_RS21505
RSUY_RS21510
RSUY_RS21515
RSUY_RS21520
RSUY_RS21525
RSUY_RS21540
RSUY_RS21545
RSUY_RS21550
RSUY_RS21560
RSUY_RS21565
RSUY_RS21575
RSUY_RS21580
RSUY_RS21585
RSUY_RS21590
RSUY_RS21595
RSUY_RS21600
RSUY_RS21605
RSUY_RS21610
RSUY_RS21615
RSUY_RS21625
RSUY_RS21635
RSUY_RS21645
RSUY_RS21655
RSUY_RS21680
RSUY_RS21685
RSUY_RS21690
RSUY_RS21695
RSUY_RS21700
RSUY_RS21710
RSUY_RS21730
RSUY_RS21760
RSUY_RS21795
RSUY_RS21800
RSUY_RS21805
RSUY_RS21810
RSUY_RS21830
RSUY_RS21845
RSUY_RS21850
RSUY_RS21855
RSUY_RS21860
RSUY_RS21865
RSUY_RS21870
RSUY_RS21875
RSUY_RS21885
RSUY_RS21895
RSUY_RS21900
RSUY_RS21915
RSUY_RS21940
RSUY_RS21945
RSUY_RS21950
RSUY_RS21955
RSUY_RS21960
RSUY_RS21965
RSUY_RS21975
RSUY_RS21985
RSUY_RS21995
RSUY_RS22050
RSUY_RS22055
RSUY_RS22060
RSUY_RS22065
RSUY_RS22070
RSUY_RS22085
RSUY_RS22125
RSUY_RS22130
RSUY_RS22135
RSUY_RS22140
RSUY_RS22145
RSUY_RS22150
RSUY_RS22155
RSUY_RS22160
RSUY_RS22165
RSUY_RS22175
RSUY_RS22180
RSUY_RS22230
RSUY_RS22235
RSUY_RS22240
RSUY_RS22250
RSUY_RS22255
RSUY_RS22260
RSUY_RS22265
RSUY_RS22270
RSUY_RS22290
RSUY_RS22295
RSUY_RS22325
RSUY_RS22350
RSUY_RS22355
RSUY_RS22360
RSUY_RS22380
RSUY_RS22390
RSUY_RS22395
RSUY_RS22400
RSUY_RS22405
RSUY_RS22420
RSUY_RS22450
RSUY_RS22465
RSUY_RS22470
RSUY_RS22475
RSUY_RS22480
RSUY_RS22485
RSUY_RS22490
RSUY_RS22495
RSUY_RS22500
RSUY_RS22510
RSUY_RS22520
RSUY_RS22540
RSUY_RS22545
RSUY_RS22550
RSUY_RS22555
RSUY_RS22565
RSUY_RS22570
RSUY_RS22575
RSUY_RS22580
RSUY_RS22585
RSUY_RS22590
RSUY_RS22615
RSUY_RS22625
RSUY_RS22630
RSUY_RS22635
RSUY_RS22640
RSUY_RS22650
RSUY_RS22655
RSUY_RS22660
RSUY_RS22665
RSUY_RS22670
RSUY_RS22675
RSUY_RS22680
RSUY_RS22685
RSUY_RS22690
RSUY_RS22695
RSUY_RS22700
RSUY_RS22735
RSUY_RS22740
RSUY_RS22745
RSUY_RS22750
RSUY_RS22755
RSUY_RS22760
RSUY_RS22770
RSUY_RS22775
RSUY_RS22780
RSUY_RS22785
RSUY_RS22870
RSUY_RS22915
RSUY_RS22925
RSUY_RS22950
RSUY_RS22965
RSUY_RS22975
RSUY_RS22980
RSUY_RS22990
RSUY_RS22995
RSUY_RS23020
RSUY_RS23025
RSUY_RS23030
RSUY_RS23045
RSUY_RS23050
RSUY_RS23055
RSUY_RS23060
RSUY_RS23075
RSUY_RS23090
RSUY_RS23095
RSUY_RS23100
RSUY_RS23105
RSUY_RS23140
RSUY_RS23190
RSUY_RS23580
RSUY_RS23670
RSUY_RS23790
RSUY_RS23795
RSUY_RS23860
RSUY_RS23885
RSUY_RS23925
RSUY_RS23935
RSUY_RS24025
RSUY_RS24095
RSUY_RS24165
RSUY_RS24180
RSUY_RS24205
RSUY_RS24280
RSUY_RS24290
RSUY_RS24320
RSUY_RS24345
RSUY_RS24420
RSUY_RS24425
RSUY_RS24440
RSUY_RS24455
RSUY_RS24480
RSUY_RS24510
RSUY_RS24520
RSUY_RS24535
RSUY_RS24540
RSUY_RS24635
RSUY_RS24660
RSUY_RS24675
RSUY_RS24685
RSUY_RS24690
RSUY_RS24715
RSUY_RS24725
RSUY_RS24730
RSUY_RS24780
RSUY_RS24810
RSUY_RS24820

## Sheet: c6
RSUY_RS00005
RSUY_RS00010
RSUY_RS00015
RSUY_RS00025
RSUY_RS00050
RSUY_RS00185
RSUY_RS00190
RSUY_RS00215
RSUY_RS00245
RSUY_RS00305
RSUY_RS00320
RSUY_RS00465
RSUY_RS00490
RSUY_RS00540
RSUY_RS00560
RSUY_RS00565
RSUY_RS00600
RSUY_RS00610
RSUY_RS00730
RSUY_RS00770
RSUY_RS00775
RSUY_RS00780
RSUY_RS00785
RSUY_RS00875
RSUY_RS00910
RSUY_RS00965
RSUY_RS00975
RSUY_RS00985
RSUY_RS01155
RSUY_RS01160
RSUY_RS01165
RSUY_RS01205
RSUY_RS01280
RSUY_RS01290
RSUY_RS01340
RSUY_RS01480
RSUY_RS01625
RSUY_RS01635
RSUY_RS01645
RSUY_RS01650
RSUY_RS01665
RSUY_RS01670
RSUY_RS01680
RSUY_RS01690
RSUY_RS01720
RSUY_RS01775
RSUY_RS01795
RSUY_RS01800
RSUY_RS01875
RSUY_RS01880
RSUY_RS01900
RSUY_RS01935
RSUY_RS01940
RSUY_RS02125
RSUY_RS02130
RSUY_RS02335
RSUY_RS02340
RSUY_RS02345
RSUY_RS02360
RSUY_RS02380
RSUY_RS02390
RSUY_RS02395
RSUY_RS02405
RSUY_RS02410
RSUY_RS02415
RSUY_RS02420
RSUY_RS02430
RSUY_RS02435
RSUY_RS02440
RSUY_RS02445
RSUY_RS02460
RSUY_RS02465
RSUY_RS02475
RSUY_RS02480
RSUY_RS02485
RSUY_RS02490
RSUY_RS02505
RSUY_RS02510
RSUY_RS02520
RSUY_RS02525
RSUY_RS02530
RSUY_RS02535
RSUY_RS02540
RSUY_RS02555
RSUY_RS02565
RSUY_RS02665
RSUY_RS02700
RSUY_RS02705
RSUY_RS02710
RSUY_RS02715
RSUY_RS02720
RSUY_RS02745
RSUY_RS02790
RSUY_RS02805
RSUY_RS02810
RSUY_RS02830
RSUY_RS02850
RSUY_RS02855
RSUY_RS02865
RSUY_RS02870
RSUY_RS02875
RSUY_RS02880
RSUY_RS02885
RSUY_RS02895
RSUY_RS02920
RSUY_RS02935
RSUY_RS02950
RSUY_RS02980
RSUY_RS02990
RSUY_RS02995
RSUY_RS03005
RSUY_RS03015
RSUY_RS03035
RSUY_RS03045
RSUY_RS03050
RSUY_RS03065
RSUY_RS03075
RSUY_RS03110
RSUY_RS03120
RSUY_RS03125
RSUY_RS03135
RSUY_RS03140
RSUY_RS03145
RSUY_RS03165
RSUY_RS03170
RSUY_RS03180
RSUY_RS03190
RSUY_RS03205
RSUY_RS03210
RSUY_RS03225
RSUY_RS03230
RSUY_RS03235
RSUY_RS03245
RSUY_RS03285
RSUY_RS03305
RSUY_RS03350
RSUY_RS03355
RSUY_RS03360
RSUY_RS03365
RSUY_RS03370
RSUY_RS03375
RSUY_RS03390
RSUY_RS03400
RSUY_RS03405
RSUY_RS03410
RSUY_RS03430
RSUY_RS03455
RSUY_RS03475
RSUY_RS03510
RSUY_RS03515
RSUY_RS03520
RSUY_RS03525
RSUY_RS03530
RSUY_RS03535
RSUY_RS03540
RSUY_RS03620
RSUY_RS03630
RSUY_RS03635
RSUY_RS03655
RSUY_RS03735
RSUY_RS03785
RSUY_RS03810
RSUY_RS03815
RSUY_RS03820
RSUY_RS03830
RSUY_RS03835
RSUY_RS03845
RSUY_RS03920
RSUY_RS03950
RSUY_RS03970
RSUY_RS04020
RSUY_RS04025
RSUY_RS04045
RSUY_RS04065
RSUY_RS04070
RSUY_RS04080
RSUY_RS04085
RSUY_RS04100
RSUY_RS04150
RSUY_RS04170
RSUY_RS04190
RSUY_RS04200
RSUY_RS04205
RSUY_RS04215
RSUY_RS04325
RSUY_RS04345
RSUY_RS04350
RSUY_RS04360
RSUY_RS04415
RSUY_RS04420
RSUY_RS04425
RSUY_RS04430
RSUY_RS04435
RSUY_RS04440
RSUY_RS04445
RSUY_RS04450
RSUY_RS04455
RSUY_RS04460
RSUY_RS04465
RSUY_RS04480
RSUY_RS04510
RSUY_RS04520
RSUY_RS04565
RSUY_RS04570
RSUY_RS04575
RSUY_RS04610
RSUY_RS04620
RSUY_RS04625
RSUY_RS04630
RSUY_RS04635
RSUY_RS04640
RSUY_RS04645
RSUY_RS04650
RSUY_RS04690
RSUY_RS04720
RSUY_RS04790
RSUY_RS04795
RSUY_RS04800
RSUY_RS04910
RSUY_RS04915
RSUY_RS04975
RSUY_RS04980
RSUY_RS05135
RSUY_RS05360
RSUY_RS05400
RSUY_RS05405
RSUY_RS05410
RSUY_RS05430
RSUY_RS05450
RSUY_RS05455
RSUY_RS05730
RSUY_RS05760
RSUY_RS05945
RSUY_RS05950
RSUY_RS05955
RSUY_RS05960
RSUY_RS05965
RSUY_RS05980
RSUY_RS05985
RSUY_RS06010
RSUY_RS06015
RSUY_RS06025
RSUY_RS06040
RSUY_RS06045
RSUY_RS06060
RSUY_RS06120
RSUY_RS06140
RSUY_RS06150
RSUY_RS06155
RSUY_RS06170
RSUY_RS06180
RSUY_RS06185
RSUY_RS06300
RSUY_RS06315
RSUY_RS06330
RSUY_RS06335
RSUY_RS06340
RSUY_RS06345
RSUY_RS06360
RSUY_RS06395
RSUY_RS06415
RSUY_RS06450
RSUY_RS06505
RSUY_RS06625
RSUY_RS06630
RSUY_RS06650
RSUY_RS06660
RSUY_RS06675
RSUY_RS06685
RSUY_RS06720
RSUY_RS06725
RSUY_RS06785
RSUY_RS06805
RSUY_RS06810
RSUY_RS06815
RSUY_RS06845
RSUY_RS06880
RSUY_RS06900
RSUY_RS06910
RSUY_RS06920
RSUY_RS06950
RSUY_RS06970
RSUY_RS06975
RSUY_RS07050
RSUY_RS07055
RSUY_RS07065
RSUY_RS07075
RSUY_RS07105
RSUY_RS07120
RSUY_RS07130
RSUY_RS07160
RSUY_RS07170
RSUY_RS07175
RSUY_RS07180
RSUY_RS07240
RSUY_RS07250
RSUY_RS07265
RSUY_RS07300
RSUY_RS07350
RSUY_RS07415
RSUY_RS07535
RSUY_RS07565
RSUY_RS07575
RSUY_RS07580
RSUY_RS07625
RSUY_RS07630
RSUY_RS07635
RSUY_RS07650
RSUY_RS07655
RSUY_RS07670
RSUY_RS07705
RSUY_RS07715
RSUY_RS07720
RSUY_RS07725
RSUY_RS07750
RSUY_RS07755
RSUY_RS07770
RSUY_RS07775
RSUY_RS07780
RSUY_RS07790
RSUY_RS07795
RSUY_RS07815
RSUY_RS07840
RSUY_RS07915
RSUY_RS07930
RSUY_RS07940
RSUY_RS07950
RSUY_RS07955
RSUY_RS07965
RSUY_RS07970
RSUY_RS08015
RSUY_RS08025
RSUY_RS08040
RSUY_RS08050
RSUY_RS08065
RSUY_RS08070
RSUY_RS08085
RSUY_RS08100
RSUY_RS08110
RSUY_RS08245
RSUY_RS08250
RSUY_RS08255
RSUY_RS08260
RSUY_RS08430
RSUY_RS08435
RSUY_RS08460
RSUY_RS08480
RSUY_RS08500
RSUY_RS08515
RSUY_RS08540
RSUY_RS08550
RSUY_RS08570
RSUY_RS08575
RSUY_RS08585
RSUY_RS08590
RSUY_RS08595
RSUY_RS08600
RSUY_RS08620
RSUY_RS08625
RSUY_RS08635
RSUY_RS08830
RSUY_RS08930
RSUY_RS08950
RSUY_RS08980
RSUY_RS08995
RSUY_RS09015
RSUY_RS09070
RSUY_RS09075
RSUY_RS09100
RSUY_RS09140
RSUY_RS09190
RSUY_RS09245
RSUY_RS09250
RSUY_RS09265
RSUY_RS09470
RSUY_RS09555
RSUY_RS09580
RSUY_RS09655
RSUY_RS09660
RSUY_RS09665
RSUY_RS09670
RSUY_RS09675
RSUY_RS09680
RSUY_RS09795
RSUY_RS09805
RSUY_RS09855
RSUY_RS09870
RSUY_RS09875
RSUY_RS09880
RSUY_RS09885
RSUY_RS09960
RSUY_RS09975
RSUY_RS09985
RSUY_RS09990
RSUY_RS09995
RSUY_RS10045
RSUY_RS10055
RSUY_RS10120
RSUY_RS10135
RSUY_RS10140
RSUY_RS10145
RSUY_RS10195
RSUY_RS10210
RSUY_RS10225
RSUY_RS10275
RSUY_RS10285
RSUY_RS10350
RSUY_RS10355
RSUY_RS10365
RSUY_RS10390
RSUY_RS10410
RSUY_RS10455
RSUY_RS10490
RSUY_RS10505
RSUY_RS10510
RSUY_RS10555
RSUY_RS10605
RSUY_RS10665
RSUY_RS10670
RSUY_RS10680
RSUY_RS10695
RSUY_RS10705
RSUY_RS10725
RSUY_RS10770
RSUY_RS10785
RSUY_RS10790
RSUY_RS10795
RSUY_RS10805
RSUY_RS10810
RSUY_RS10825
RSUY_RS10895
RSUY_RS10905
RSUY_RS10935
RSUY_RS10945
RSUY_RS10950
RSUY_RS10965
RSUY_RS10980
RSUY_RS10985
RSUY_RS10990
RSUY_RS11015
RSUY_RS11080
RSUY_RS11105
RSUY_RS11110
RSUY_RS11120
RSUY_RS11160
RSUY_RS11205
RSUY_RS11210
RSUY_RS11215
RSUY_RS11225
RSUY_RS11230
RSUY_RS11235
RSUY_RS11240
RSUY_RS11245
RSUY_RS11255
RSUY_RS11280
RSUY_RS11320
RSUY_RS11325
RSUY_RS11335
RSUY_RS11350
RSUY_RS11370
RSUY_RS11425
RSUY_RS11430
RSUY_RS11435
RSUY_RS11545
RSUY_RS11550
RSUY_RS11555
RSUY_RS11560
RSUY_RS11565
RSUY_RS11620
RSUY_RS11645
RSUY_RS11655
RSUY_RS11685
RSUY_RS11690
RSUY_RS11710
RSUY_RS11715
RSUY_RS11720
RSUY_RS11875
RSUY_RS11880
RSUY_RS11935
RSUY_RS11990
RSUY_RS11995
RSUY_RS12000
RSUY_RS12065
RSUY_RS12075
RSUY_RS12100
RSUY_RS12165
RSUY_RS12180
RSUY_RS12190
RSUY_RS12200
RSUY_RS12220
RSUY_RS12225
RSUY_RS12235
RSUY_RS12245
RSUY_RS12255
RSUY_RS12265
RSUY_RS12270
RSUY_RS12275
RSUY_RS12315
RSUY_RS12320
RSUY_RS12355
RSUY_RS12360
RSUY_RS12390
RSUY_RS12405
RSUY_RS12410
RSUY_RS12420
RSUY_RS12425
RSUY_RS12435
RSUY_RS12440
RSUY_RS12445
RSUY_RS12480
RSUY_RS12500
RSUY_RS12505
RSUY_RS12625
RSUY_RS12635
RSUY_RS12715
RSUY_RS12720
RSUY_RS12735
RSUY_RS12740
RSUY_RS12780
RSUY_RS12795
RSUY_RS12815
RSUY_RS12840
RSUY_RS12860
RSUY_RS12865
RSUY_RS12875
RSUY_RS13015
RSUY_RS13020
RSUY_RS13080
RSUY_RS13085
RSUY_RS13095
RSUY_RS13100
RSUY_RS13105
RSUY_RS13110
RSUY_RS13120
RSUY_RS13135
RSUY_RS13145
RSUY_RS13150
RSUY_RS13155
RSUY_RS13170
RSUY_RS13195
RSUY_RS13205
RSUY_RS13225
RSUY_RS13240
RSUY_RS13295
RSUY_RS13300
RSUY_RS13355
RSUY_RS13360
RSUY_RS13365
RSUY_RS13390
RSUY_RS13410
RSUY_RS13415
RSUY_RS13420
RSUY_RS13430
RSUY_RS13435
RSUY_RS13440
RSUY_RS13495
RSUY_RS13500
RSUY_RS13505
RSUY_RS13510
RSUY_RS13515
RSUY_RS13525
RSUY_RS13555
RSUY_RS13575
RSUY_RS13590
RSUY_RS13600
RSUY_RS13610
RSUY_RS13620
RSUY_RS13625
RSUY_RS13630
RSUY_RS13715
RSUY_RS13765
RSUY_RS13865
RSUY_RS13870
RSUY_RS13945
RSUY_RS13950
RSUY_RS13960
RSUY_RS13965
RSUY_RS13975
RSUY_RS13990
RSUY_RS14005
RSUY_RS14010
RSUY_RS14030
RSUY_RS14055
RSUY_RS14085
RSUY_RS14110
RSUY_RS14130
RSUY_RS14245
RSUY_RS14280
RSUY_RS14285
RSUY_RS14310
RSUY_RS14325
RSUY_RS14330
RSUY_RS14405
RSUY_RS14410
RSUY_RS14415
RSUY_RS14420
RSUY_RS14425
RSUY_RS14450
RSUY_RS14455
RSUY_RS14460
RSUY_RS14465
RSUY_RS14615
RSUY_RS14625
RSUY_RS14640
RSUY_RS14655
RSUY_RS14660
RSUY_RS14785
RSUY_RS15025
RSUY_RS15030
RSUY_RS15040
RSUY_RS15065
RSUY_RS15070
RSUY_RS15085
RSUY_RS15090
RSUY_RS15095
RSUY_RS15100
RSUY_RS15200
RSUY_RS15205
RSUY_RS15220
RSUY_RS15290
RSUY_RS15300
RSUY_RS15345
RSUY_RS15360
RSUY_RS15470
RSUY_RS15495
RSUY_RS15520
RSUY_RS15525
RSUY_RS15535
RSUY_RS15570
RSUY_RS15575
RSUY_RS15585
RSUY_RS15590
RSUY_RS15605
RSUY_RS15610
RSUY_RS15615
RSUY_RS15660
RSUY_RS15670
RSUY_RS15675
RSUY_RS15685
RSUY_RS15700
RSUY_RS15730
RSUY_RS15770
RSUY_RS15820
RSUY_RS15825
RSUY_RS15870
RSUY_RS15980
RSUY_RS16075
RSUY_RS16135
RSUY_RS16155
RSUY_RS16205
RSUY_RS16305
RSUY_RS16500
RSUY_RS16505
RSUY_RS16510
RSUY_RS16535
RSUY_RS16635
RSUY_RS16640
RSUY_RS16725
RSUY_RS16735
RSUY_RS16740
RSUY_RS16745
RSUY_RS16750
RSUY_RS16755
RSUY_RS16760
RSUY_RS16765
RSUY_RS16770
RSUY_RS16775
RSUY_RS16780
RSUY_RS16785
RSUY_RS16790
RSUY_RS16795
RSUY_RS16805
RSUY_RS16810
RSUY_RS16815
RSUY_RS16820
RSUY_RS16825
RSUY_RS16830
RSUY_RS16835
RSUY_RS16875
RSUY_RS16880
RSUY_RS16885
RSUY_RS16890
RSUY_RS16895
RSUY_RS16900
RSUY_RS16905
RSUY_RS16910
RSUY_RS16915
RSUY_RS16925
RSUY_RS17120
RSUY_RS17170
RSUY_RS17175
RSUY_RS17185
RSUY_RS17230
RSUY_RS17255
RSUY_RS17265
RSUY_RS17270
RSUY_RS17275
RSUY_RS17280
RSUY_RS17285
RSUY_RS17290
RSUY_RS17295
RSUY_RS17345
RSUY_RS17500
RSUY_RS17580
RSUY_RS17675
RSUY_RS17690
RSUY_RS17795
RSUY_RS17850
RSUY_RS18045
RSUY_RS18050
RSUY_RS18075
RSUY_RS18080
RSUY_RS18260
RSUY_RS18265
RSUY_RS18270
RSUY_RS18275
RSUY_RS18370
RSUY_RS18410
RSUY_RS18495
RSUY_RS18505
RSUY_RS18515
RSUY_RS18520
RSUY_RS18525
RSUY_RS18590
RSUY_RS18595
RSUY_RS18610
RSUY_RS18725
RSUY_RS18860
RSUY_RS18910
RSUY_RS18915
RSUY_RS18920
RSUY_RS19015
RSUY_RS19110
RSUY_RS19120
RSUY_RS19345
RSUY_RS19420
RSUY_RS19425
RSUY_RS19480
RSUY_RS19550
RSUY_RS19665
RSUY_RS19800
RSUY_RS19850
RSUY_RS19855
RSUY_RS20120
RSUY_RS20600
RSUY_RS20610
RSUY_RS20615
RSUY_RS20655
RSUY_RS20660
RSUY_RS20750
RSUY_RS20755
RSUY_RS20760
RSUY_RS20765
RSUY_RS20770
RSUY_RS20775
RSUY_RS20785
RSUY_RS20795
RSUY_RS20805
RSUY_RS20845
RSUY_RS20875
RSUY_RS20970
RSUY_RS20985
RSUY_RS20990
RSUY_RS21015
RSUY_RS21020
RSUY_RS21200
RSUY_RS21330
RSUY_RS21365
RSUY_RS21400
RSUY_RS21485
RSUY_RS21490
RSUY_RS21670
RSUY_RS21715
RSUY_RS21785
RSUY_RS21790
RSUY_RS21920
RSUY_RS21930
RSUY_RS21935
RSUY_RS22015
RSUY_RS22030
RSUY_RS22170
RSUY_RS22195
RSUY_RS22275
RSUY_RS22280
RSUY_RS22505
RSUY_RS22600
RSUY_RS22800
RSUY_RS22810
RSUY_RS22820
RSUY_RS22875
RSUY_RS22930
RSUY_RS22960
RSUY_RS22970
RSUY_RS23040
RSUY_RS23065
RSUY_RS23085
RSUY_RS23125
RSUY_RS23175
RSUY_RS23195
RSUY_RS23450
RSUY_RS23640
RSUY_RS23700
RSUY_RS24120
RSUY_RS24380
RSUY_RS24555
RSUY_RS24610
RSUY_RS24615
