# Supplementary material for: Dynamic expression of Ralstonia solanacearum virulence factors and metabolism-controlling genes during plant infection
Source: BMC Genomics. 2021 Mar 9;22:170. doi: 10.1186/s12864-021-07457-w (PMC7941725; doi:10.1186/s12864-021-07457-w)
Supplement: Supplementary file 13 — Additional file 13: Proportion of reads aligned to R. solanacearum UY031 genome. Total number of reads obtained in each biological replicate for each condition (first column). Total number of reads aligned to R. solanacearum UY031 genome (second column). Proportion of reads aligned to R. solanacearum genome expressed as percentage (third column). [file 12864_2021_7457_MOESM13_ESM.xlsx]

## Sheet: Sheet1
Sample ID	Total reads	Aligned reads	% Aligned reads
Apoplast1	21879209	18225945	83.3
Apoplast2	26766576	22641780	84.59
Apoplast3	24945027	20106785	80.6
Early xylem1	23554394	19887599	84.43
Early xylem2	24102624	20115780	83.46
Early xylem3	25157995	18506738	73.56
Late xylem1	23270138	21909969	94.15
Late xylem2	23309741	21562241	92.5
Late xylem3	24741904	23166640	93.63
RMliq1	28623378	20467036	71.5
RMliq2	32546088	28018378	86.09
RMliq3	30741621	26841635	87.31
