# Supplementary material for: Dynamic expression of Ralstonia solanacearum virulence factors and metabolism-controlling genes during plant infection
Source: BMC Genomics. 2021 Mar 9;22:170. doi: 10.1186/s12864-021-07457-w (PMC7941725; doi:10.1186/s12864-021-07457-w)
Supplement: Supplementary file 14 — Additional file 14: Transcripts Per Million of each gene in rich medium, apoplast, early and late xylem. Reads normalized per Transcripts Per Million for each R. solanacearum gene in every condition: rich medium (philiq1, 2, 3), apoplast (Apo.10, .7, .9), early xylem (Early.D, .E, .G) and late xylem (Xylem.E, .O, Fresh.xylem). (CSV 986 kb) [file 12864_2021_7457_MOESM14_ESM.csv]

	Apo.10	Apo.7	Apo.9	Early.D	Early.E	Early.G	philiq1	philiq2	philiq3	Xylem.E	Xylem.O	Fresh.xylem
RSUY_RS00005	330.305086027203	248.236157451736	247.340892814468	123.641448787987	138.681700718093	117.93758382706	161.665288867278	289.866941532283	285.420553139677	173.796220293904	207.368543891611	139.489659540431
RSUY_RS00010	71.198084432897	30.4960104171645	33.2488421538863	37.3988989746468	43.8903943587859	39.2941484366659	130.853102229388	125.859445018177	113.942444312433	57.4466286895913	60.7617686843699	54.9311166156709
RSUY_RS00015	303.459520293864	285.79077898057	299.214773444597	202.917995895453	176.368816054938	148.114353964737	416.776867970291	419.525699500515	388.174330264319	250.679286427639	258.682573617633	220.923572589818
RSUY_RS00020	22.8063125379063	14.6516916280218	10.5479018602202	70.740270247346	64.1365259179144	49.2890270204825	84.4126461910325	31.2804131569901	32.8616457351026	99.1429841270114	93.8993557218884	107.015312192772
RSUY_RS00025	100.198498751917	121.068459704373	112.670942040678	186.777094320054	154.161648735964	159.181819339098	24.2949878942938	69.3338532977216	77.4115356340152	204.884204210216	208.92391777944	255.540598976867
RSUY_RS00030	149.236256477997	82.1417180358442	80.2330750602319	396.796926342811	263.24373600275	234.271799650267	36.3498898880454	29.2557909353088	30.8763128550877	435.977935229165	412.372466767019	576.72031052784
RSUY_RS00035	104.538601279937	47.158844729586	42.4146311772444	323.90625334821	232.034179994906	186.192824738332	37.6971256094256	20.8031463131237	20.4372390560522	377.401042579182	355.272522113471	477.8266918478
RSUY_RS00040	79.7554011145222	29.2858010527407	21.6129466281033	324.395835846085	243.697190544098	180.726412337048	44.5949190242883	22.7527977562452	25.9225065556031	412.436063532415	426.972966810618	450.057997912929
RSUY_RS00045	7250.0830508571	6658.84551355317	8002.35917843663	1774.66489069759	2043.35280620736	1949.86834132322	5160.77989040047	5068.15336981021	4607.71647201266	862.055976502302	986.463252905586	720.484888894764
RSUY_RS00050	117.74830721858	156.722498429839	65.9626905729015	226.501082020128	207.100851409782	137.524642919806	287.200732507973	259.816112659476	289.995415495804	255.17692217605	265.435382619311	209.089161319528
RSUY_RS00055	241.951792773272	373.733763905288	202.56001920658	364.24689240756	379.697851366035	206.185654527666	297.018847486199	282.071922646542	299.665734181764	305.285274599159	307.469944943918	273.079070139409
RSUY_RS00060	194.813788287658	312.987759331486	146.886348589174	313.340427395951	401.135771943166	209.199987217167	286.808154767419	322.067237649068	347.066450119123	278.559033061001	288.666741425471	218.694840731506
RSUY_RS00065	96.4121717133491	132.309294962235	73.5969357650357	832.671084749286	781.178077582911	455.178433728228	66.2557984440677	69.7979193215727	72.388320702224	625.237343422426	601.802632798252	522.865866618089
RSUY_RS00070	14.398331497703	7.32972843609566	3.55172120057331	66.8475653465191	81.1528018526178	42.4430870471085	89.7996482377171	23.8923610509846	21.4006024981279	111.629359874433	99.3589252728608	80.3864796218161
RSUY_RS00075	8.0563599699459	2.9359305781727	1.52426326772324	29.1826702753265	38.256875123873	24.5933837789068	80.514964630892	7.11899057315138	7.72324393524916	63.2701747724888	63.2618868119251	47.4703641145503
RSUY_RS00080	85.3145958350972	32.8679705314892	24.1539211290735	272.4898802228	433.055954338925	190.683030988314	286.639964236777	159.987954626868	282.423892621611	379.112418740251	271.088163847657	329.687307445807
RSUY_RS00085	239.558063515153	216.365761766001	212.885607303765	522.447426639505	596.199763727963	650.208337094748	413.723514062108	313.309056701491	316.352903237552	478.569358174371	563.542967263262	385.422194941814
RSUY_RS00090	325.336996956271	200.938507214946	225.444086805855	501.827713186281	581.555117118664	836.437485603173	837.873459269968	675.090031314183	638.318393249138	539.541223169917	554.812260402826	417.006596156694
RSUY_RS00095	146.369783046123	83.6905039248324	116.386808704871	500.543788323363	566.4074979809	557.557588636234	199.315903378701	149.978369372343	148.750010166842	351.856487945367	359.606581032394	307.543761110596
RSUY_RS00100	123.074927046803	52.42070290596	48.8930440187832	395.928357803359	409.482839817441	311.930264588377	93.637959214414	66.883631458925	62.645014387668	467.733891649572	463.686086197723	467.995704647464
RSUY_RS00105	48.4361761123993	18.2535823784786	14.4787601836583	199.265918548213	161.137551142634	116.355421035578	56.2261997794198	21.4937631018643	22.3083265581825	272.645874513736	293.131888957588	269.371358297691
RSUY_RS00110	32.8077616284451	13.7450305834303	11.6401136492621	104.729828054194	94.3306388025592	81.9486866479526	57.2890467993839	21.0995633169303	18.9856290808911	150.969625439992	159.442704376286	150.183368962619
RSUY_RS00115	47.1450162813987	20.1326711039644	16.2659918986246	148.985776177482	131.892880756849	103.952602678075	74.7713588329724	23.9386544000332	22.5033053218507	229.232862457417	257.2565775134	216.989471696277
RSUY_RS00120	198.409996592378	100.362743843295	121.29051220019	344.627717918348	309.811267282183	304.675281444794	93.9472798876419	95.9220042165815	92.0978092866221	424.963270643116	443.75449710886	394.159970541945
RSUY_RS00125	191.96404632742	139.539577000289	172.798813083616	266.89214243199	299.322016342365	323.71159371095	165.342445102196	171.573998963249	149.643380421441	276.495019058787	310.793619040676	254.393166575265
RSUY_RS00130	42.9415545491013	17.4835237323509	13.0758864526972	161.614107330519	141.570626283036	110.72614601593	110.67574261093	43.3637490910002	48.066495063241	211.794655162974	233.498619022163	197.82473960497
RSUY_RS00135	724.025742052599	356.03598828227	448.121699652402	1587.86310440616	1611.65085043777	3862.16402718518	3589.0091135667	4615.71790043616	5371.64874598982	457.743837246391	428.42238475738	391.151626389632
RSUY_RS00140	47.7074875791444	28.5538386888519	21.0978487537482	105.896362276509	97.5960992262234	77.5707682896692	87.4466471741199	32.3126793235401	33.0001668926888	155.366739860192	193.759758010384	167.983914859373
RSUY_RS00145	107.513454492568	55.851602688896	46.6338971244288	185.347887520079	163.800080513521	142.334982985665	62.5868249719193	52.2259617036454	60.7747514190598	281.521686902308	329.552936612436	250.612354743048
RSUY_RS00150	22.693773230038	8.09162430312813	3.36358862043868	109.462126704886	113.881100863456	111.194760278437	56.2622183431815	9.25641683100847	12.0673890252129	159.925889809371	190.69393933179	141.70577316877
RSUY_RS00155	39.9541031552672	15.5934175641749	9.1543917863118	170.143740800394	145.110689951884	104.3011846207	48.7784406104003	6.54840018861694	7.15171047165794	240.6829498746	276.260497408844	220.278143546381
RSUY_RS00160	37.1947971726814	15.2243107694321	9.84368421814579	135.778025296966	118.623054289882	86.954659136661	59.8962949076195	14.6397950689439	15.9888694349892	192.115918851073	222.014838912845	202.016537835545
RSUY_RS00165	24.2357950921037	18.5639985697085	22.3745654177944	50.1614620183316	32.9758202050092	63.6228775146713	11.3977735927169	10.2003993928524	11.9643501257604	85.6478034937309	141.472512513318	95.5202312083928
RSUY_RS00170	14.9123421442798	7.51702269920458	6.0735054973381	45.368708560889	43.7281953372045	47.6185637396165	51.1446608124363	13.0029461339953	14.0552205977555	61.8201664636874	94.3097987648267	68.234293145003
RSUY_RS00175	27.8441655163206	16.8019640212971	18.7176078621902	88.5611914032103	73.9770410077681	68.91974322977	9.0681154837223	8.39110141939053	11.5330537743827	94.9381127394415	131.062433944085	107.677689405416
RSUY_RS00180	138.437220641278	101.9338642133	88.1024171915722	324.528911026187	313.593349422025	178.624243195284	90.1078561054149	84.7424495121102	90.8436102447824	304.062461643635	332.491009890048	378.896341017752
RSUY_RS00185	23.0323529914375	11.6044037555335	8.55413006278813	35.585618990932	40.3328296269715	28.2643176541303	81.581971181254	46.6380006546518	44.6980247789164	53.6510730065957	54.2781354543197	50.8941705675443
RSUY_RS00190	294.124528999232	294.793110626966	297.487453752086	288.369514407668	275.13988062427	209.518467544691	185.205990181885	274.079105551267	284.605866388911	298.566103436938	369.376688744321	286.802461144781
RSUY_RS00195	66.0241251224897	36.5203074902897	31.4969855857779	170.876981590061	171.822615083807	151.37795807674	107.27904464143	57.9411078636019	65.6229724956026	230.220920897251	253.175196974853	215.039292947614
RSUY_RS00200	67.0766770730086	36.8334111533753	52.2467823044165	75.7228869494607	114.156312356519	101.717179515723	42.4126455334606	26.0979485478372	33.2478666390311	110.834726921423	75.3862991597841	84.3985334794975
RSUY_RS00205	3.68120419684435	2.22564390813153	1.86657661973542	6.40842712164915	12.4666774160366	8.76570977088668	86.5960085105239	8.07198788999477	9.58133132135816	18.5048863588889	13.3431924600746	15.2087132046844
RSUY_RS00210	3.23261091466761	3.19473462291955	1.0244467135788	14.0687330997829	13.6843528939426	8.24733888165003	125.242047468854	49.6183219526915	72.6024842762755	21.1954856392678	18.9542695310813	26.8962359549719
RSUY_RS00215	68.9219591462096	49.3736842453031	37.7078345579929	164.761415928015	163.365965578177	128.25986514774	284.28946829979	155.585658960753	190.159137653416	221.585555133856	260.069808854574	203.39119109912
RSUY_RS00220	34.1223379556949	18.1607861550994	13.1564530736855	120.359235108896	101.066175212076	70.7536608532273	71.8913062827587	31.4195832473923	36.5250656067336	170.126840970387	182.34491177491	164.366843304953
RSUY_RS00225	32.9669456386528	17.7553896620324	12.0416798414444	80.3446934097183	95.9100930889898	77.9727864986122	239.150603860412	113.376516621323	154.654173811158	102.165235463529	101.270294996124	110.396195726528
RSUY_RS00230	14.9199529819331	13.4816582203668	15.011365197692	32.2111206812918	26.0699559621927	26.3009393547026	2.12164441691155	10.1168517989796	11.7994004586568	34.4704303576251	37.8548009338811	29.5262239371782
RSUY_RS00240	44.1136066357741	19.853465586221	27.7255210542426	123.753821945277	86.0823342486103	79.1226329388356	9.87104307956258	9.11827508838329	10.9063061426917	114.471705291134	117.946699298297	176.086340945109
RSUY_RS00245	17.4651780925928	12.4974669157671	20.5116492332373	41.2272415008655	30.6436721751305	40.3814063530519	12.9638756761733	9.02383490511961	9.98703536742036	47.1532977131599	49.4918098586031	64.5517888497781
RSUY_RS00250	17.0925985495704	15.9139465930077	21.8505995065345	24.6393048391545	22.761610346647	31.5321072047054	18.5698686895444	12.108898082817	13.8680395257991	25.3240141574262	13.6665935277881	22.5205576309169
RSUY_RS00255	33.7932517018681	39.4690283981337	42.667782195935	22.2042498787418	25.4669438458297	32.7280762175185	19.5052808634017	41.5633995442794	43.7047664895638	14.5937925116991	10.7160689449894	15.1612296367926
RSUY_RS00260	12.4528741369283	6.84327332318088	6.43344224016836	30.3163488294113	18.2175596122918	17.5339595451742	1.41442957551469	3.05613231535747	2.77415372096769	37.2627278190611	35.6943532411203	47.6262036415892
RSUY_RS00265	67.9740471203591	45.6006524668811	31.7282017016091	214.257464858865	233.76760747814	211.907107533381	291.136699920844	314.732494932499	308.653828550581	213.381803189576	195.658092660653	258.711132947951
RSUY_RS00270	55.6140713283884	20.7185268371921	14.8297392453743	181.213698964636	183.553557537266	139.474039711814	79.5449734171335	33.7997815990769	37.5587836991196	238.424124004302	229.307132261849	276.870110953314
RSUY_RS00275	98.0926592392799	93.894947004972	59.7807133354659	164.561789323953	194.883454507744	167.226529798537	330.733444968194	416.782902362932	456.935576108044	217.107254861238	205.294491611633	212.5345540585
RSUY_RS00280	1512.72603716755	2327.198711581	1873.54078322779	1115.19976328096	2151.10283487656	1340.41000364899	2218.25532546298	4763.48436173084	6048.32330845322	373.95534494939	334.324417667973	294.516656218681
RSUY_RS00285	212.914213359258	158.02132604234	161.782374639554	903.570788266793	1027.73616822184	740.664594945789	142.402432897795	43.1411323711499	90.8527113325934	729.43553521372	648.322173070519	768.163297671224
RSUY_RS00290	120.079569609243	42.1311907052376	61.2009157546596	256.705419420067	219.62589197513	180.983707093832	205.672763827687	157.713535819747	172.610243901677	276.262660876001	326.564898256354	275.130652557441
RSUY_RS00295	6.52013693510171	4.30265686508592	7.28229920638964	5.14295206771669	7.06715669942591	8.24245961335842	0.380807942007984	3.3722839329932	3.99478135965231	0.57771673907526	0.657527514371041	0.606703260950013
RSUY_RS00300	354.702539485765	342.23858935115	658.682864541154	461.665500776408	391.704480157801	467.339036359579	144.89018899311	937.94328420532	979.31850162445	105.049864416881	64.3937914750969	112.68046614181
RSUY_RS00305	217.63656784538	107.225991852052	141.980433855337	433.186477311392	253.118976907854	234.434572723148	15.4729391062188	20.3820516836126	20.7603437205276	389.976555435841	372.96336000978	634.638803259246
RSUY_RS00310	47.5916129117943	17.8305370559177	15.2798985019634	160.810564214721	116.854469831458	87.6416240722786	27.553576323629	3.36273460340324	3.31553401408053	162.978490107326	145.261442606842	240.762118161699
RSUY_RS00315	27.3103983611958	15.2980245486985	16.7436654079491	96.2170840528768	62.5823013756901	53.3700705585149	11.9964998718836	4.3374706865656	4.37971936411285	97.3786812022856	102.651294207318	154.110864527826
RSUY_RS00320	8.33553734269759	5.71470924464025	8.52604036911494	13.7971537975455	8.83755064883611	15.949800820365	0.598952477032253	3.43783287769116	3.71043633547158	16.2549126131608	14.2488389828317	20.5340690680727
RSUY_RS00330	54.1356790877707	39.0471462662404	41.0925453364924	79.6692962430439	81.4691983701509	122.126522356409	39.4290518623579	52.6650662737215	63.075560277869	54.7311134711526	39.2241826748203	87.7968998819507
RSUY_RS00335	1.29227937845461	1.35226359540506	1.07224038070326	2.79704406486295	3.2980064855403	3.29698381579041	0.163203396054919	0.632303235271464	1.1836389146246	2.2145807223607	1.40898764987467	0.808937614798974
RSUY_RS00340	29.9319296370364	18.0717761498683	10.8724303737347	117.828396561946	96.1752044618748	96.7405842250789	57.9281979145128	15.6926315507433	20.1582931071343	126.730829481915	144.560497790097	160.238782888591
RSUY_RS00345	74.3375545015625	26.2417711969486	19.073719198066	343.016018100214	258.614222182982	191.56109603029	52.257060398597	8.21269922052445	8.45973884603626	482.520511158232	617.767961694021	468.186211604816
RSUY_RS00350	29.3651161400294	13.0900704397137	6.9953768572436	146.041746336125	105.125659110288	76.0027606292728	40.6743571504253	4.6829510668196	4.4890808178317	195.628215756828	231.189229683294	200.102565510541
RSUY_RS00355	88.4199087599859	51.9406711800727	42.0387168408004	211.910554676016	182.065781907979	142.326776127473	51.0528448620105	31.6033040027726	35.7303487383873	348.427692907291	377.404368655045	316.565119066383
RSUY_RS00360	63.6645923342072	41.080867997051	26.8508010948402	272.739006333914	168.618069260654	138.815148097475	47.4875667780172	32.6276257064976	36.2828799283201	377.917307017138	457.358351851638	354.865619246667
RSUY_RS00365	26.3261876299204	10.7181988909503	6.69630892911958	87.6382047124492	67.5013524900598	55.2741732214055	37.8114665653781	17.085798880774	19.4040269241029	116.161237806409	115.530265855902	128.675938348323
RSUY_RS00370	21.9188863075674	8.91967343230988	7.23574386279002	74.0003180891876	67.6575266367704	49.9992661715029	113.904688660162	32.9066336725881	34.4580269180185	104.544202952169	104.057716909441	101.011703038452
RSUY_RS00375	15.421062885698	6.80097882323723	2.6963249205384	51.8673329496416	60.2454834793593	43.4136889959046	86.3075098952681	21.2269083430729	25.7277321747135	91.0882887223179	83.9013501701535	80.0206127675606
RSUY_RS00380	78.7796243460122	42.2359161683056	31.845584032079	208.292398341475	188.19840367874	141.995666119001	98.2265308028097	71.8896751271957	78.9589831521798	309.206498153102	333.376173229452	297.849005629162
RSUY_RS00385	99.8248790085697	68.5581196423416	37.5417306216896	280.60507200858	226.849229247511	227.294295642569	289.03844512492	211.611533131855	317.92381093726	410.834100603196	451.406848772653	369.594333726928
RSUY_RS00390	9.92873358567654	8.74913616127064	6.35927220707784	26.6223239551818	31.784847397437	39.2187835014114	401.610799444839	117.085867394145	179.39282590927	40.8305266847805	34.9578658283513	38.5312811857152
RSUY_RS00395	15.4128579870909	6.17872215948168	3.92960555111691	39.4136072623136	44.6323381571513	41.8703917510945	184.923660540813	61.405197345234	92.7902149588671	63.1971844526525	54.2235614535223	58.520483398518
RSUY_RS00400	65.8601979493877	29.2242502098815	22.7740471508372	206.431139335243	155.413028006213	126.424999095775	46.5440030059528	29.5920643991127	35.6299195123323	316.498781176177	378.113001090883	303.09759527613
RSUY_RS00405	40.9846982492128	15.9158601667062	12.3368306920488	177.56317875512	156.393368583736	155.612868310797	67.4856507757893	21.359785700148	24.6836114219609	222.869569564005	233.613443362235	234.136502353927
RSUY_RS00410	25.5639502036576	13.4150170799546	8.31808818110648	102.543138918146	97.5879263598915	73.5336346937879	70.4361626469774	17.8494798656649	19.2540964006118	185.469184804306	225.823357782975	151.238879513015
RSUY_RS00415	16.9266262476453	5.54843621143674	2.32664832333398	67.9760503574403	74.1531650810117	50.2088214391376	81.9702559362783	10.6103748778089	14.76813562959	127.02986915707	151.97089163635	114.095099932059
RSUY_RS00420	18.9424663076768	8.17586760641772	3.31679689805373	179.184057972636	344.494051774468	159.75984828023	112.32747026846	20.5372091702857	23.2555456207665	222.937027080508	193.515996560558	179.697407574015
RSUY_RS00425	35.8079846088147	15.7927655920911	7.85975923142238	737.995534125478	1749.21832287859	656.296535442726	75.4069301536606	37.22309987956	36.7735369673596	646.997329276219	415.971499776587	438.769622698153
RSUY_RS00430	92.6905423549258	61.5419953132374	65.141362528468	298.493271246744	352.595942098068	226.496657072047	62.3378232288896	44.8665397141481	47.8768231764658	346.762373218412	406.944640366284	322.779002408992
RSUY_RS00435	53.6289036831287	22.117343635029	17.864365554102	173.926251985166	157.635471454426	104.45796900701	43.9138788215169	16.7547960023939	24.103588085938	280.149558985654	275.544935427768	266.951800835827
RSUY_RS00440	41.2831356028187	14.1413989245958	8.34924071126212	165.721400097201	138.734130353596	94.8443971020341	25.8841881215728	9.58535764522865	10.4323663311637	242.202580668626	247.59014550084	249.601706805822
RSUY_RS00445	39.2947165786156	11.6471066590781	7.42158714566513	160.291089352074	137.221933060947	95.9306819131875	54.5601305764467	9.96017250306833	13.8218864369614	244.544616851659	238.242583895413	236.14079771585
RSUY_RS00450	32.3553307831667	7.8068739832704	6.15223659256663	92.1004070915751	99.5234543436902	76.1364504822022	92.441807307218	16.5549133883732	16.5169789252531	152.802087853626	150.762376501718	152.357509030015
RSUY_RS00455	61.4407909772104	24.4582058434226	21.5680991498609	140.045777978916	134.057182722461	132.089473321341	61.3591568415466	33.6597758418906	36.7414295780333	220.864927009355	245.834753664229	169.670169409806
RSUY_RS00460	83.6649262129813	45.6959162027566	38.9975326727003	225.471978835608	212.510619198515	171.356337057581	123.38115748251	95.5640305018755	88.3529588884489	339.362909718022	390.03812790878	309.684877926175
RSUY_RS00465	376.156955555979	220.82750888414	221.58147759256	402.306444804185	367.664208037531	257.738463144002	40.3957818467988	54.6209277043689	57.5465208363808	498.467099908316	619.635351278648	407.629404315064
RSUY_RS00470	89.1450813466426	55.2063828983347	40.7016927506503	213.800694703729	197.307923586907	146.573169830758	43.9992395236291	9.81624066716114	10.2521812116933	364.658603551603	407.388751983697	288.307518770232
RSUY_RS00475	84.1277866302893	38.7604445141391	28.2973017772071	175.666297120853	162.46049113205	92.9165234384105	63.8219400917338	11.1540196411464	10.3231118100477	265.343979481437	248.02640037969	230.665483421594
RSUY_RS00480	56.3958207350384	31.0367642595301	24.9873161651289	185.215721730471	176.269671418318	140.684899724524	90.7809535286397	52.409284073841	52.874312100717	283.640451239448	294.743951024821	248.868665012788
RSUY_RS00485	145.535338979143	105.230558484082	87.1202680520262	353.431901288969	421.200207101132	443.843549564213	226.295887294138	87.9203758537841	101.642609520449	409.935087942135	446.796996009358	366.532918332256
RSUY_RS00490	905.699244104724	831.991484939583	665.249765424165	324.177924906165	230.064497065456	234.663736530374	49.313754407198	49.3758747807399	42.896263849626	521.217306322522	712.671768423078	360.088403935368
RSUY_RS00495	20.8157506199499	9.26433629375947	5.8724504951619	84.7261582468371	81.9385418984651	60.251066627577	78.7907949747244	16.2776437421963	18.2937801000687	139.960310521658	151.783313045102	119.833270122283
RSUY_RS00500	46.5038812241284	21.8471123298511	10.2594834439278	189.374609196487	178.303622673475	133.565921834742	76.4406873342402	7.27697956641845	7.78124513460726	332.747261542323	325.216985796794	315.829873769077
RSUY_RS00505	23.8438351575103	8.55293596835098	5.44453141630773	109.555725868201	84.4189429936135	63.5554760689472	45.9732894845625	4.67004490390161	4.86824701469601	126.55570445558	120.714882992068	155.579249923908
RSUY_RS00510	49.2561187095866	18.742711912758	11.3359769247698	209.356703176157	146.984452283658	107.946705163081	20.6142859260318	4.41747943405652	4.44565961629079	228.022916369374	202.274009176427	312.383230672788
RSUY_RS00515	28.6334264898357	13.1653473284092	7.91931840369706	111.954756349976	74.8148093198453	68.0714346981552	34.9560931839075	4.67004490390161	4.5076361409278	114.139079359835	88.4548711460041	159.074405907038
RSUY_RS00520	30.4156297380858	14.0794296175404	7.62112934123573	115.052890870906	80.6546126951095	69.1684410292341	25.6679922567549	2.71989525416429	2.99821910087151	167.859902448479	178.984648967992	202.583791879457
RSUY_RS00525	73.2639355985901	32.7864280737782	20.5946414899757	225.186703607226	174.476646327499	141.364816573681	60.3359212678283	17.340144407113	16.4467381370117	329.078477385835	317.023053482236	352.702221624014
RSUY_RS00530	47.0936654255195	27.156784838613	14.7318796176323	208.846747555554	129.971834972337	110.218022690954	20.2247379066173	9.53914087674372	12.1968169362261	308.471048290439	361.66356354526	320.025676812085
RSUY_RS00535	115.663192944482	99.8898815238341	43.8331333078887	308.819752951801	218.092145859951	164.882132592259	36.6448221885269	17.3523763770542	18.0909979552324	393.476178103544	403.848776585841	473.434358576838
RSUY_RS00540	72.6968852185469	53.4934574687967	33.7552160387886	166.741787207097	146.831913300668	107.654104514177	209.202071891686	77.8801372110973	94.6300491101303	202.445694575285	215.239673261968	222.484925606813
RSUY_RS00545	119.586707173531	85.5830116661818	76.5890331427831	239.849093884789	191.801919927412	155.153062678718	68.5427759606284	56.8938390416246	64.5493027853432	370.204697557049	390.203645578357	318.648465306072
RSUY_RS00550	44.8003833781665	21.961754428713	10.2837316079042	158.399401616827	153.770167594734	118.675231283779	111.951476902696	51.4111736353153	57.1842974029135	247.765318654369	269.139219686679	208.782718192799
RSUY_RS00555	50.3240700266479	20.9072660684432	14.1825070396612	222.030520312209	172.748821445213	149.025809201803	41.6548966835273	10.6407461890324	11.4590411318691	338.359728396333	403.809222264827	273.6572027207
RSUY_RS00560	176.996765157399	103.202274525198	106.504205596341	300.837584124227	272.928590348603	214.922812293134	154.096270638554	122.782582472391	124.690386443173	412.543210971267	431.530327891317	398.34090548948
RSUY_RS00565	34.3230144911665	16.5150992390682	18.2768856079161	45.1205216432234	54.0861039119296	48.5310982509393	154.355699904723	52.3212081129518	51.9018181388349	71.2522541033864	68.7508914861992	60.1753118164917
RSUY_RS00570	149.81051794833	115.167298337132	136.836234592789	153.760696257823	168.261396761211	214.084465918027	256.582754411947	315.816382356376	292.197751316833	140.5383086573	122.882211698521	124.038166546162
RSUY_RS00575	346.510772596918	215.851536945594	262.037127956153	378.888599789581	354.91829583505	413.74150047658	394.365665931525	441.557997284288	405.475570988905	249.518328215894	230.918607504898	281.366377721137
RSUY_RS00580	177.246527970092	133.398182881448	130.972628258777	193.788977386565	201.449334355488	240.266392234587	260.000687302822	233.678049508294	233.687370341542	167.732483349104	154.569342269774	176.816581124188
RSUY_RS00585	47.9484197513426	15.8849943817375	8.27171838119746	230.566969050869	164.957997650314	114.815795377173	31.8164990463652	3.59064414509616	4.08402453096472	263.830461942366	244.337975782724	323.96914157684
RSUY_RS00595	55.7834939562565	22.5385653231885	21.0111189281652	156.165139668103	147.558503330706	113.810673718991	121.553636052967	37.0468718274879	38.0760405149012	203.869150972468	197.843014330213	230.221831101826
RSUY_RS00600	104.60198672073	48.1140401461947	65.0892206105942	117.907512378332	121.021394879754	105.238136751615	157.282937211699	88.956076715764	89.1425745026905	164.236005221571	176.349811993544	158.961096774178
RSUY_RS00605	918.139997707002	1214.59065587093	1076.08545872492	1040.36733180591	1056.09420962571	1305.16733640297	738.218749741085	1148.35088012968	1217.83857709268	549.138436289351	589.353506808131	529.350751275064
RSUY_RS00610	125.351723656539	108.219892843174	92.3051826572969	245.201261635389	212.98612394647	179.876258075046	131.540030013409	156.229916141458	164.634422933618	306.955382206939	352.469954745869	302.451565131962
RSUY_RS00615	29.8165909392745	9.67015092779068	8.42923008521298	93.1276492371861	103.523332891855	72.0878735352419	75.5656304045377	14.8557964542143	13.5037300677447	156.467908516924	151.161779544223	148.016658755493
RSUY_RS00620	76.2717857493797	30.0469160317246	40.5767470919718	152.241292546601	135.98381887483	93.7578199381812	80.1570889793037	36.6362829360265	37.2413855593758	197.230586350302	190.713685558068	211.620080742702
RSUY_RS00625	131.654132879312	65.5007527099917	54.7244089208144	300.204671204641	278.319368431043	237.269944777445	210.541032536679	109.401459140077	133.190989627179	371.806089053767	368.429781146121	393.974903700745
RSUY_RS00630	183.817210242916	123.066600463369	189.781272428453	118.132587592996	209.173421837229	140.497699205689	150.542397067959	343.522632849453	226.717302730193	106.143922778598	88.3661603895058	72.8965535456777
RSUY_RS00635	460.140353635655	231.603782581286	334.386591905659	457.016158875888	548.472446126362	382.366993172234	443.594859401888	523.296892631734	185.881309523289	489.521491012959	474.110810364846	376.874031976004
RSUY_RS00640	115.470198485327	58.7385837843871	50.2516938604108	324.830912829956	262.36538936559	200.848402470352	81.9242283985701	46.4968702957824	44.8223978267768	580.199516738214	622.054618074174	434.832872734049
RSUY_RS00645	22.6275795958746	11.4991970404581	8.71906197263556	46.0357295845652	46.4748091705746	43.5839318760474	195.406073539546	44.4041924754128	50.011806666013	88.0603193582085	83.8709150562086	70.1651370684125
RSUY_RS00650	17.1329989803287	7.00228632379249	4.87020334410374	45.3681197968228	55.0609407597553	37.7506740218347	81.2072449419263	18.5600174029923	22.5581800919958	85.671245137838	95.4771555367711	71.6977384474093
RSUY_RS00655	282.957495539752	291.967641263265	222.686454496778	464.944518511058	511.536509332991	552.946153097434	119.264703429458	313.636457487849	320.893387600672	471.154937459133	585.470053008888	345.723769059122
RSUY_RS00660	57.3384366006281	33.3332974651187	25.5497009855559	243.316669850498	184.657738343106	155.522474732715	133.294212966977	61.3060143278121	74.2182288309745	446.209129875375	620.073849815304	338.486810677212
RSUY_RS00665	12.3354986504796	7.49153698925468	5.66064884823909	39.4384861471547	44.6852678783277	32.752673888546	95.6877561195136	16.1707312486335	18.6165244323077	90.8434053543178	72.685551345168	65.0343240816981
RSUY_RS00670	18.0079972493285	6.87547005621243	6.10794067950709	75.8810992770337	72.0569544369755	54.3253020844506	52.9633938890026	9.89604752043876	14.3278434088732	139.614871647726	131.532349617543	122.951298757087
RSUY_RS00675	37.6464482731397	20.7187937863998	15.6740346648942	108.825788313616	95.8804989184898	87.542065824431	144.202994888861	61.9826278184314	64.6297815679545	161.284398474	159.495870128706	157.899454079071
RSUY_RS00680	42.630420380598	19.2930903104236	13.6091016200212	129.89711547682	125.124144279622	105.438665435711	120.085601284426	58.613452377454	60.3618126456987	187.085603105508	155.343970846454	179.785784137297
RSUY_RS00685	76.120290997273	40.2990514645854	25.6297941001031	303.864214147853	199.494107068677	187.392660091585	51.480009098359	34.7711123929146	32.8711514672619	336.228874639917	312.132845835467	395.569193328897
RSUY_RS00690	45.3166185823306	17.5265986758992	11.7866747514352	148.714225343739	128.796915387183	118.311698348739	53.2046072806704	23.4028150699492	22.079664316363	179.612645733531	152.443321781047	226.753692747088
RSUY_RS00695	70.4506043564397	37.3902561703451	22.7116476887859	221.972590572018	199.527074707654	249.928450284357	57.1129012057439	54.8216697455837	55.5134534904265	232.131467440221	233.593363805743	273.198630560348
RSUY_RS00700	58.0486480254002	21.8931159975207	12.9562378196988	213.453331110756	152.13413944215	135.729677728735	26.5163701754037	21.6671945259619	23.4337743331366	283.525585521907	282.462278409051	282.299791143695
RSUY_RS00705	75.7745643182981	34.3392996149358	25.1976487482962	281.238271748255	209.737507095829	154.58358363181	85.4641881989118	29.9641479181514	32.1062056275751	434.731824555713	477.177142699837	371.909080517568
RSUY_RS00710	219.449303289861	112.686376764297	117.402533014841	997.784844388688	1039.1947809269	769.326020953253	71.35532783864	28.5986693975376	33.6268151412478	998.592167118309	1093.99056113496	919.724062986555
RSUY_RS00715	31.7697062826393	10.6710330427131	6.86124920869665	69.685156822193	69.3850505695263	51.8677872869998	86.8161117463452	17.7481032705598	20.1701222528002	130.084502080019	157.010626271532	115.230701845746
RSUY_RS00720	61.8908526446226	35.7665988467706	35.9732165052932	145.53485339182	103.062598827352	93.4739207902092	61.8482091250397	23.4410993597226	20.3043652674397	216.303589306306	248.405385904616	214.660887724339
RSUY_RS00730	38.6034346567995	38.1786476856347	32.7540828106422	111.702706791297	87.0860491665494	73.7234555262036	23.3114963637204	50.6427250514073	61.4386713327202	133.86927516686	142.074535684574	139.513548633438
RSUY_RS00735	49.5210343335449	34.415447128957	20.8115946173853	185.262787181184	128.096698508261	117.103107782042	28.273171113138	43.5559015707928	50.288926481793	303.371023571029	362.705218890799	249.554077474243
RSUY_RS00740	20.7800639878563	7.43839272320812	4.6078669876528	79.5651261047156	82.6078669701183	65.4585794722318	93.4202977569278	11.485004924354	13.5812041609209	145.187783296568	164.89006852141	117.118050862044
RSUY_RS00745	32.6432973274027	13.0771864939815	8.50542308195585	128.38226939375	111.902782997493	81.6334672683946	100.693835435612	19.8307514616215	21.7766937991244	199.200504435775	235.885076362711	168.357663720493
RSUY_RS00750	45.795321667589	19.3563333938862	15.9813687142088	210.203423835866	182.578076826232	146.390265130817	40.9157286714049	16.7542385679337	18.3202530311107	371.804143866775	437.240535367553	295.858595305288
RSUY_RS00755	36.7741169364532	19.9079044367332	10.6551635576687	153.719513198893	148.52003158176	102.674212516481	64.0911201648283	20.2464488412486	23.3609630412165	226.554443736902	265.19913559394	202.194325764642
RSUY_RS00760	54.9499334224591	20.5025240797224	8.6646178945494	261.451365956318	210.390229462477	156.191080037013	68.5344640338891	4.63723880873281	5.30485440064633	373.161705903482	435.990920682316	357.607263608902
RSUY_RS00765	100.195451995899	87.0023348661952	46.9291185450695	355.236231400544	270.176882129545	231.429572490367	226.239169936026	198.886418269473	231.787018792374	483.704722466992	586.52341936831	421.647294897678
RSUY_RS00770	297.517083166093	314.602197392254	319.399602003731	291.662883377636	257.178873169637	203.471322770981	153.906503824616	143.714242193454	140.571475181541	395.388166946324	477.482773905108	302.491364600594
RSUY_RS00775	54.4955972035571	47.3269860436074	36.1779497393359	81.0794938281023	85.8875861455924	68.534939400896	95.6320582341633	51.4170563110698	51.9319389231771	126.630894871241	123.67234527044	106.181429545699
RSUY_RS00780	183.713191947985	172.373230194968	143.601328382851	247.852702958841	223.298545629531	173.082488466763	215.309725909225	123.895993556594	118.936863373797	348.187040266409	420.377052330528	268.876702645708
RSUY_RS00785	175.723689985138	137.533254068279	96.6128592479794	323.629915892857	294.315573649941	226.43215255565	232.222037344315	120.485193167605	122.703873949206	465.832452234942	541.674853087733	366.849224336528
RSUY_RS00790	438.590641720905	399.636073406907	413.989904984944	370.324391421259	362.07399673297	395.360374769627	417.7943416938	275.950771206826	255.359217234101	387.472332107662	535.034042482392	318.251532939915
RSUY_RS00795	684.624311925027	598.080049770734	644.167673699629	347.878710020833	308.55603830457	322.113893152947	386.496807815143	722.877627178869	687.233803963219	324.362905028654	325.580309710368	307.366002892565
RSUY_RS00800	2053.46242731959	2975.61766839679	2649.19993930711	526.091904855737	889.510014273013	1101.57008010231	1788.65625173362	4069.48911630361	3828.07069639197	160.966499437688	114.553165894102	114.319462748992
RSUY_RS00805	1037.46464175692	1097.61326134013	983.841567157213	335.981243160863	363.566286218083	440.464925684489	3165.53070358462	2330.05596964239	2298.05305756028	156.546888007603	145.626165970135	187.523793228925
RSUY_RS00810	747.958423812633	893.636909515263	779.032474290199	224.235873393705	283.119909228504	308.624473472043	2852.90205634104	1347.90259822851	1264.77725402944	136.739222036015	119.746073033277	170.75752982431
RSUY_RS00815	1408.62700045106	1719.77869327466	1413.75507593387	479.747718680939	556.0907107876	588.326452266293	2136.3218970281	2177.0887102962	1951.6532721528	264.298834279722	237.34349320647	300.39867801926
RSUY_RS00820	1089.44684305307	1245.59750533436	1105.30775390334	356.364555920323	372.611553750016	394.996477372655	2256.35416936304	1580.63629252444	1377.34861186262	188.031713614919	178.143055842378	210.683648356778
RSUY_RS00825	1363.60269680941	1641.55996653264	1325.52378693155	460.482475288613	537.557593476198	575.893117961127	2353.94539489719	2003.34302083196	1810.57224032407	267.356010974463	257.454075433895	277.714692176442
RSUY_RS00830	840.223059735546	1071.77429358853	818.865375272844	282.289766026992	295.181395150143	310.093003047007	2164.27736082142	1283.28661295929	1083.95646071739	239.171014763992	259.373396828611	224.328519594617
RSUY_RS00835	35.2378190141357	14.384944278691	12.9899487559473	146.293004381674	152.801163531277	148.501723360326	86.3908004872953	23.190911004606	36.8346339239254	214.989950007705	206.240512860805	188.032134814933
RSUY_RS00840	95.2445505557205	43.5528198017596	39.5380812649752	293.067203641862	274.037081693195	283.949125211537	179.471641653646	108.397248960943	134.865587924389	399.953818162525	439.081341612882	293.866431928809
RSUY_RS00845	24.4987732560811	12.0949058135885	6.02001332181848	49.2100479337677	93.0439133313302	86.0625913091307	183.724090562336	92.1126678370924	112.735348425702	85.4648954409128	72.7278050018582	69.6397043411538
RSUY_RS00850	48.8548567430481	20.1810637387603	11.5491769773094	161.241574118198	176.271407510757	147.535135369026	168.922806566226	73.6512053939187	86.2829073772938	296.718495356303	303.094215024703	218.826852980508
RSUY_RS00855	126.106329163138	48.3653756333215	42.5322013861189	415.895965767179	483.617874915231	488.788560131079	83.2337415358435	32.2474651720255	39.3454257734277	657.551657656402	656.078314445764	483.773600024612
RSUY_RS00860	59.773596528	21.13498424765	14.1993528385451	239.641138288673	210.965692967018	140.035370489281	53.5889666954512	11.4256910437664	12.1340419912129	432.27711838381	498.091600891666	322.597050045257
RSUY_RS00865	36.4842856767578	16.2147619056798	12.2444971122204	148.956250522513	137.021217067585	117.020989477263	95.1925075593206	28.7115588811357	35.1512043139598	226.414907021632	291.866842907988	185.300604677884
RSUY_RS00870	40.2764138013339	18.7767734922677	12.2337063281628	146.94509519201	123.549938686164	98.0410490472534	98.4492464442866	22.0306186570671	24.0960982448747	240.694162635343	272.14803741673	217.825030127242
RSUY_RS00875	162.337541051036	173.100111311799	169.533178316455	491.886279088177	423.425975162883	256.74904164588	49.2993949997937	67.8351472483916	86.9399053014009	584.795138397598	768.609570945154	521.674989758367
RSUY_RS00880	31.2928958291296	11.521539965911	7.19903021995882	134.113672463189	109.014220863755	78.6052997280586	56.0248262847234	6.48826459962029	8.29159950922407	203.755449291126	232.496063986881	185.492571166436
RSUY_RS00885	73.768748870348	20.5209773931991	13.4472110496664	229.667712007384	222.086433653136	172.262673573462	85.3997657916166	27.6177852216785	24.9537559642405	374.006196745655	376.07560642845	359.712748979743
RSUY_RS00890	93.3024366628934	47.8560309288754	37.8307209107719	315.604445060671	243.430171196099	185.025403445757	39.4180927715525	41.9227373004861	47.927142916788	496.578312990909	548.231265297818	426.389398803554
RSUY_RS00895	100.139065724852	41.4225850838926	30.5397034415867	385.199373656272	317.506038470416	248.3442379948	93.418411791323	58.5031043918295	59.4567191568526	619.291680818565	661.553237840291	541.655977260185
RSUY_RS00900	77.1881895513892	41.216508739984	29.434582710173	180.36769402069	171.622233487414	138.782773490004	179.844394763146	99.1278214350664	103.511941642937	311.803143544156	338.976492690641	239.137938403386
RSUY_RS00905	43.6265799208025	19.8515735074489	17.3262992914826	96.8728201650587	88.269448219563	69.6852747210317	123.794248800143	38.811731876693	42.2910309701115	171.18502725102	176.559551070224	131.739230824346
RSUY_RS00910	128.63669579984	93.7647201552033	66.9129497210087	147.688317569877	143.28583799656	119.662196339507	793.125444627571	606.755738255636	548.648009776187	188.738106244105	185.096119245196	192.057483776507
RSUY_RS00915	478.768737536671	411.803182738761	307.396643394899	437.128149447375	570.305078232488	645.971017038099	2016.28387829114	3054.81911663161	3144.36269011337	337.465605997459	314.818452641435	295.534593137867
RSUY_RS00920	47.8779284565619	26.3633602378302	18.0815263389089	147.085285360773	141.87129344537	177.486936151704	166.181643582111	94.9591705402381	104.283439730455	199.424375815849	180.539663685337	202.256403049302
RSUY_RS00925	66.4544541434103	27.4946881113767	21.6951230124073	223.548670075182	247.376129065271	386.627373037531	167.546575035544	149.855681490484	151.516685316247	255.235208670861	232.401959189903	272.35334634149
RSUY_RS00930	32.522097019727	16.0392819732924	12.9486462987166	96.739713758576	86.1197769536746	76.9848948835705	113.276823246889	36.6487169733618	44.2707974100224	135.73183305717	124.31903274546	150.136535249523
RSUY_RS00935	62.346936469571	30.4301157809996	23.2196351254079	213.195062431374	209.113952367404	343.878636156241	166.630423151327	226.96244880335	283.62900989048	213.266109042062	203.9735781585	259.822469494928
RSUY_RS00940	47.6530061025444	16.1215948140128	10.24953861928	195.28048837791	153.699385767327	170.807355651196	84.2830910282479	107.23494255497	123.856532898636	219.109644344597	214.854151538128	250.83334136591
RSUY_RS00945	14.7803607625829	5.45873861098593	2.9503118990145	57.7341739953192	49.5303049193351	50.3355916871188	110.314075342428	42.155334016018	53.8640277187704	74.4376195607824	77.8585519372535	86.6920068476693
RSUY_RS00950	31.3159184856122	16.443487114106	11.2368998537759	83.856373213	82.9951501480054	59.4388290404451	441.629468308125	309.183161694776	365.42437595848	106.805376831872	100.088774051812	117.526117200987
RSUY_RS00955	98.015932823901	62.0587849793694	46.4121621061725	147.508909113172	159.419095414611	115.409939549748	926.155131071852	877.970420074231	985.134228541422	174.869047550531	171.348572043093	177.656823933448
RSUY_RS00960	187.967604730881	208.877059844403	153.431624733885	224.384516570403	250.871967709046	242.288010339153	901.368056774485	1403.98559159416	1489.30671340632	193.842308525291	214.253429827326	187.428528085166
RSUY_RS00965	108.794663846032	73.207596901909	58.5134509858597	184.164261524963	177.932375452315	131.047860844935	548.436748845024	698.685540677474	825.950416987461	247.664641912467	288.864550447992	215.592468632145
RSUY_RS00975	368.29205887726	179.339213365905	379.975455733042	474.020093469776	416.335500875294	246.350247035634	43.4381407793357	27.4114444866366	36.0233787177054	587.684391121854	878.161190602887	598.515218638504
RSUY_RS00980	22.644480186939	21.9943562118138	14.3746048893375	73.0441653346348	58.4468622138361	62.8833752400287	30.4898337599579	4.53134808207551	5.10043803241167	151.04439594438	260.860887217134	113.494863414269
RSUY_RS00985	186.392392775418	130.754739220869	150.568986942161	236.340955562309	159.713439539831	126.127082016355	101.552765911127	72.4299991134544	65.8784235427048	286.159705929141	362.988667938154	309.748317533009
RSUY_RS00990	27.7802503031243	13.5071501525322	6.78695944442116	350.68386155727	455.544905650228	1099.85995866427	37.1110648551879	11.7803239963255	12.1922980490393	192.912037205795	231.812870046001	172.159096428441
RSUY_RS00995	40.1853813881055	23.9371592121744	14.7129285233872	423.596210197219	447.000239362672	920.812790163204	10.7705601678386	15.2178782260589	15.5889422295039	252.161667208813	280.246051484573	249.947659070228
RSUY_RS01000	42.2293540018377	13.9427521888542	9.6438638391929	194.763591871286	146.230559464992	121.995075351825	41.9960638384707	4.56246344742318	5.61610862046522	238.314038135922	298.300369077013	257.855251549529
RSUY_RS01005	69.7458575742637	26.0634233888594	28.6022636248876	234.063155854247	164.445548424777	144.747089357909	56.8881130940431	22.3427664377886	25.0673050401965	271.44277308387	378.035746001948	281.270751059506
RSUY_RS01010	36.5994034767447	16.7143570448593	11.7661208539653	172.42217669036	140.726197285041	97.7076833348965	63.1618479461724	4.62567694470074	4.7519054368505	271.052950547294	321.747602403047	243.732977118088
RSUY_RS01015	31.7834119065152	10.2022854662997	5.46122550282928	150.111624294036	139.463140754937	98.0608843319631	53.7862119852308	2.96791216410792	3.05863303090692	258.851317459815	298.36835000988	224.578455164873
RSUY_RS01020	47.8244140303416	12.4044946117694	9.4759577238947	312.979031592734	393.078881820017	221.948998529544	98.1139526561187	57.9784430877828	4.27024528833471	385.892083803342	370.469813183154	309.149506647886
RSUY_RS01025	15.0041600940896	5.34200495881911	2.21734269385779	64.6034224279342	70.6174964986102	47.9491887839448	66.5274075292909	4.78862434762494	5.62973224255041	112.587681323905	122.702585797518	96.0882189561171
RSUY_RS01030	6.3513946654303	2.16892623178871	1.2837008510155	21.1494284335926	25.4717526894894	18.3572861433431	62.7714042003747	3.10769282084947	3.16043618773173	39.3148625949805	43.6807774482129	35.85892153422
RSUY_RS01035	39.8620671456455	16.4099658168432	11.0732456492338	158.592330562575	130.882467060075	102.591931596517	41.5102779873289	4.75249262631394	5.92501575718022	243.962812172387	273.48073477368	242.742118047039
RSUY_RS01040	37.9945464466853	18.0836303189308	13.4068895688	154.492553033804	120.691332218515	95.8959679669438	34.9137044441145	2.52463106119243	4.33732901182889	219.620263382617	265.653385858731	222.862320155332
RSUY_RS01045	53.1210555284638	23.0587317533637	15.3620834322019	199.981154616024	166.146709271619	117.046388255271	47.6560713680631	4.50757994813761	5.95862169825314	272.565984471619	316.934316237146	289.72432027189
RSUY_RS01050	36.9375774094318	16.365614551436	10.2512142832038	169.72504334316	142.440918668395	99.5101186287584	65.4154876950179	21.2911669866682	25.5416220335047	242.086976807258	322.788599608964	234.533976099577
RSUY_RS01055	28.9588063639536	17.8252927787325	16.5192032234198	100.411627152589	77.7092776364988	61.3875913303092	25.4393322834144	10.3144465903086	15.9560074268066	125.653384530423	161.05902721684	125.726604959658
RSUY_RS01060	46.5783210521569	22.6359741880689	15.3913861199549	152.203551061847	127.797277959866	89.0149527623372	43.7840679054899	24.2035860896	28.8910840264766	205.889883068836	246.049981343809	214.418424387518
RSUY_RS01065	50.8135784534073	17.9649799011498	15.4591975813407	114.425648786598	118.577071183775	81.1825468089203	137.434142356973	51.6297197743589	56.352781641407	180.333893898847	191.388366010024	170.528740257924
RSUY_RS01070	64.558383999773	48.5551661361686	36.1232697670277	95.9365563019239	109.787898075098	97.9022366312536	108.913921228465	95.2117546443407	99.7258735040242	112.713172989715	113.318596728918	104.187411121915
RSUY_RS01075	133.685952350777	102.517604150825	71.9283913535427	335.938865848559	266.883849092424	178.861597458806	27.9405869790796	4.49753203093395	6.85870168191776	400.794704299496	466.197554131092	419.341803104143
RSUY_RS01080	203.686495445228	148.734713449319	133.505692572322	413.638779117881	434.114524451121	285.507969679816	69.0940777680071	48.4220463344503	61.8560468973304	434.271367208815	416.228337143704	425.459150506856
RSUY_RS01085	29.2793835358713	16.549238596272	15.1984797103448	74.3555599823491	83.5671725149445	53.026305896838	64.6247381481277	18.5322661099314	23.8204602042393	107.199492659782	110.04730613757	100.805271647554
RSUY_RS01090	39.0512004121256	14.1762846244309	18.152970571314	107.399297497046	121.484954323791	72.2006291026009	77.3436440568851	19.8464689036123	23.7032054686476	151.722133118184	164.370535270168	148.456724809994
RSUY_RS01095	56.8293903622263	16.9544955743376	11.5875830675749	255.93414908006	255.388126530778	204.83474227822	89.6978233133448	17.7157844369783	17.4359711359879	374.599234027735	437.177582265756	357.385356640901
RSUY_RS01100	102.169271901215	60.9464784994964	48.8770432542337	247.899817695636	225.749337378952	166.235424298626	120.990270877937	48.7435935740702	55.833220194619	330.683313996788	381.656752780162	330.75153759591
RSUY_RS01105	256.861382846348	129.322830297025	161.302752657171	1432.68495794724	1907.6967875687	3260.713684328	126.022966929605	88.3286619943661	105.209659155489	849.149067827471	839.410227266084	869.145606694499
RSUY_RS01110	44.5077109120612	16.9306521252468	10.6373657240646	168.450391024982	163.207596985229	133.806922934061	73.2971881858335	40.0480672692276	42.5320847384758	233.029913130874	307.584667312174	207.333934822162
RSUY_RS01115	58.0941907872398	28.7632112312339	20.5482771964677	192.167767222792	184.23756812528	203.965009103475	86.7553859603702	65.7875963348986	70.9402978198868	304.641352577288	378.376181179054	228.584074183895
RSUY_RS01120	85.9343362999786	44.2329471507183	39.1912449991717	87.5798826408085	119.258020014865	107.427324301289	157.276845478428	68.6844485592545	72.7869920696299	138.848668387266	157.331770066674	103.368099858459
RSUY_RS01125	11.3009975927317	8.91396386269607	5.22558682185991	24.2629220635347	34.3346466644615	26.0472357263771	160.859099666643	40.4344602008251	42.4145753267702	46.4165273562877	51.237371649191	42.7766134733106
RSUY_RS01130	66.6887896732717	36.6161222154713	47.6515477496991	107.997221123652	118.74257886942	123.610956524064	222.423499987143	108.90409975947	123.352211244249	116.846908008914	120.447216884929	105.21391041144
RSUY_RS01135	103.586145964874	46.1830527290796	57.1911779274711	159.439234221329	177.470877671278	164.654810378004	163.541526515585	131.769864896051	167.908694274843	178.734344296454	191.462241488088	171.857219533654
RSUY_RS01140	27.469496305831	13.968238949308	7.55163574039853	44.7362067441665	59.7275703203832	47.4958355244478	112.183229516336	85.6997714314039	91.1771852960375	66.456678917609	58.4813061842189	60.1058001849914
RSUY_RS01145	9.30259727882156	4.52399965721357	3.09549032185221	30.2271667310536	31.806874317047	24.5323835052544	98.0836979808675	18.9629666991643	21.3755933985604	52.3442567202814	51.7084314260496	44.0380654811186
RSUY_RS01150	38.2669941403437	20.1118109647948	15.4375887455273	128.282979200318	97.3856652032233	96.7232900520062	78.4837207246913	16.119733650116	19.8228969921927	205.13413648199	235.781708708994	159.567012492472
RSUY_RS01155	32.3804520843465	29.6916980301177	28.8173612272888	55.3781966857158	48.1951576210595	39.6026755474537	114.853501703159	80.7511773174342	91.6501505328673	67.5784260748449	67.794908211133	50.5690931187528
RSUY_RS01160	61.3384085652509	35.7135125604597	36.6943876074053	82.9847937743253	75.6900642367509	72.8290974178209	122.791900402777	73.2932317138488	78.0669831083218	118.720980088475	139.586385862186	100.91991329182
RSUY_RS01165	57.9176127279072	42.8724083318945	46.7424400072282	78.0938423350615	66.2217077333569	57.9656213051112	57.9513810233389	79.2956604546579	73.05901792548	97.3802507191655	110.187966949796	74.3754433988694
RSUY_RS01170	34.143570842109	14.1149334177204	12.8883448635771	79.2518151912314	74.7198377158382	61.2998168098072	56.8016775631827	45.4505151412356	42.2839173625856	129.555284855589	150.655027779388	109.497569475862
RSUY_RS01175	61.9095159003128	27.2617052913702	18.9095272604205	142.536109949552	136.874010241317	99.3437010843172	76.4055106427814	62.3618519987841	66.2385162382935	212.032278423617	226.336001314484	188.673455954519
RSUY_RS01180	63.5053762955596	39.785252704326	37.9798322255131	142.369723783225	106.117982000703	87.346433623229	80.7467847230505	57.9214296720876	58.4762713714466	180.862193356541	217.573006713185	163.52277993175
RSUY_RS01185	30.5241472469263	10.7639991648993	8.67417621389293	80.5485294366512	86.2432635062887	63.0425203910101	124.675646457779	33.7669188737762	36.1188386412782	117.481332516924	126.4103078892	113.559696749269
RSUY_RS01190	31.9707914268687	13.5932098983117	10.4944773473569	112.484466793178	93.7103431864351	69.7182075101159	57.5978136445438	20.2061074749233	20.3016254659633	158.92893832664	187.764261826319	153.92623836754
RSUY_RS01195	308.121699712466	216.026703585389	307.183761259931	40.3303681600683	60.9073742382093	101.465177473201	11.4430980772061	69.272332573799	72.94174823683	34.1777205861989	24.6979875764161	27.9164379939968
RSUY_RS01200	44.5248990061552	41.8382158689773	56.8734163844162	26.7974869585768	26.8551956126677	32.9698385273161	7.56175822665676	17.9152584135092	18.9382226704644	23.8789573458947	34.3792981197607	23.4591916267828
RSUY_RS01205	119.16063863012	107.341240657332	91.8963011892615	278.172272820555	214.121699122841	191.687738092289	117.801630370371	107.802996013505	122.456631146445	267.66642546972	317.624687289718	314.131483544242
RSUY_RS01210	49.3909790599769	15.8831687271363	13.9018301387162	123.309603816563	122.775937530176	86.4950698322804	103.876694353626	34.5819201277098	36.0710368136344	180.211421549836	200.248072496994	181.133617181577
RSUY_RS01215	122.670223210293	62.3089145283999	53.0803383035881	292.389380514577	224.029913610803	167.300720816167	78.7220673520887	61.4661336184867	60.5151150109147	389.103054829249	466.949751223672	362.446591694574
RSUY_RS01220	65.4759961369368	24.4600064071416	25.3904687734863	237.083888273237	158.016809891933	112.94711378908	15.1668457621304	2.1524287747396	1.85092990412151	334.3729180814	408.265024603289	318.105301652625
RSUY_RS01225	123.137159463761	47.871211276177	75.6696262277425	199.595556410583	142.980438098976	105.213633723956	48.7212853392286	11.1649533090305	10.8681114727081	283.182164367685	338.093511418437	258.966956992293
RSUY_RS01230	52.1638302346515	21.2087865924776	13.489779935093	231.889894239813	161.677854807274	113.996926326495	19.4333351376243	2.94123511174442	3.16878086961352	308.15977574452	345.174620210168	321.333238300826
RSUY_RS01235	26.3687703963263	10.8410343951371	6.45469659590616	116.643632182879	94.405005777377	69.3130894907454	50.7559514469534	4.3501179441406	4.58054747245562	173.932765034551	185.983953579335	165.584282057217
RSUY_RS01240	24.1530887411283	6.49660141338807	3.93923104855355	92.1768506059026	77.3580550566374	61.7486700394273	48.9351102298809	3.39511862224966	3.825835469459	149.060183881716	141.434735243381	147.194828731419
RSUY_RS01245	27.0324999251683	8.24205703014425	3.22325917843836	116.383121965357	94.6777881501538	68.8859285063481	27.9496402576569	2.61115223921327	3.47726738773731	168.615140356917	164.698885907203	176.412080412288
RSUY_RS01250	25.0906625310244	12.8359268343964	7.07681868764428	110.96418198203	85.2509444096812	74.0157725405324	18.4930483112575	1.25040311392516	1.57996567894609	178.908645639724	207.63696205247	195.083927152587
RSUY_RS01265	64.0233851686959	38.456816356009	88.3677859010693	27.0643637991926	27.7515986796529	29.8200091905289	14.8639640308014	26.9160569429761	23.7280385962474	16.5855738951546	18.9698398216247	20.1204964111386
RSUY_RS01270	107.230851698447	82.1633995074634	153.334797974831	92.0905795001424	77.0535837126191	79.4294927452589	43.0144412270129	70.1576019847233	63.7948996177086	44.5875481270726	46.9005314281448	83.7747968045024
RSUY_RS01280	40.9251532094849	20.6585894875462	28.8727964135171	85.4358357519978	58.0767254166935	50.536199129864	9.99593659238082	12.0524996668904	12.2865631503052	88.379488286717	92.3409832513915	130.22852510528
RSUY_RS01290	65.8899500532932	52.3185596623356	41.8702184129514	143.949443517284	104.847605901095	99.1262377389602	13.8330433081621	25.3835233779335	25.5573916382939	141.477416056824	141.4456971673	206.292191961073
RSUY_RS01295	52.0696207507769	26.0468484976038	20.101036949165	176.027892025609	146.73094593345	119.21608422121	40.9326840171314	9.48291155458091	11.8264776391412	202.596089172633	224.439964503231	291.167286754163
RSUY_RS01300	79.6367175008724	30.4394976698941	19.7932795236846	323.39633473665	206.11691569707	151.758465421779	27.0009757424964	6.55278820988766	6.89989509658402	295.398654795117	303.509897622209	463.477542020306
RSUY_RS01305	86.7050652011963	47.8153809928187	39.2290348570801	250.046879042232	141.334306574379	123.938837058479	11.5848672274207	15.4735535733664	21.2566929147742	249.142325440637	294.293327937354	396.15148167079
RSUY_RS01310	73.3887558728964	31.9041345585216	24.9135015371893	256.881510852261	152.65227581633	117.980522954333	11.7566076216505	14.335712665904	16.2370329814376	202.045396472411	193.209794924392	366.905658712054
RSUY_RS01315	44.4457226757579	17.3504241179966	34.2425895801947	44.2167234299345	40.3285339537477	50.6748145753566	27.4062768313841	52.1952565344151	60.5431011549947	26.0466393051289	21.3590945797324	32.1106429206312
RSUY_RS01320	3.40691837191082	2.70452719081012	3.48478120424719	5.59408821868994	5.02553367013056	6.8187620330318	0.92481933371041	3.61817965484108	3.4399506081646	4.8143059057922	5.07235542840787	5.05586024204594
RSUY_RS01325	36.582847495476	23.8134066584693	41.426272006669	37.9759856199799	35.2311417893296	52.4300964892333	20.340013906723	61.0166916421291	54.4494740184786	32.5031891471792	41.2413578357893	62.1109420131953
RSUY_RS01330	4.93415769000956	5.12221056906571	7.19294582297637	11.1881763484158	7.22420466049076	10.939991839711	0.598412541600572	3.40741189820521	4.36466849083991	11.1691897508057	11.2719010137625	12.7407678817409
RSUY_RS01340	6.99005669855473	5.90078657976572	4.82508169113907	8.0302233805671	6.75306085472083	6.74383056588147	0.435209091906131	1.75639787960253	1.1836389146246	9.43603962851805	12.2112261136789	12.1340646207909
RSUY_RS01345	0	0	0	0	0	0	0	0	0	0	0	0
RSUY_RS01350	0	0	0	0	0	0	0	0	0	0	0	0
RSUY_RS01355	0	0	0	0	0	0	0	0	0	0	0	0
RSUY_RS01360	0	0	0	0	0	0	0	0	0	0	0	0
RSUY_RS01370	0	0	0	0	0	0	0	0	0	0	0	0
RSUY_RS01380	13.0283042688514	4.31363087347938	2.79241589225519	49.9673599036894	46.0891633687255	36.642566119709	22.3216952161365	4.75119487843551	4.876511095946	64.1529708646372	55.9650440009972	75.6877266539925
RSUY_RS01385	0	0	0	0	0	0	0	0	0	0	0	0
RSUY_RS01390	0	0	0	0	0	0	0	0	0	0	0	0
RSUY_RS01395	0	0	0	0	0	0	0	0	0	0	0	0
RSUY_RS01400	0	0	0	0	0.0586994818972015	0	0	0	0	0	0	0
RSUY_RS01405	2.46707884500478	4.01581309293539	4.33363817046847	4.24067976577017	2.66981479613014	5.09533865798627	0.707214787757344	1.65101401860268	1.99739066159072	4.0440169836506	4.41482791403683	4.75250866142171
RSUY_RS01410	5.95553855511103	4.88171684805042	4.86941381429207	11.892366284236	6.36912110455487	8.16695031187323	4.13672410670042	3.02732558903748	2.43764196198683	14.8874675189175	16.1901974965326	18.1974577243891
RSUY_RS01415	30.4685071864013	28.2445002338361	27.3493285784675	66.1959973778897	44.0329639143706	59.1759593385886	13.6005423695468	26.6747726110353	28.6063017529861	51.293577481037	47.6255624324108	91.1962175370285
RSUY_RS01425	126.466955090069	78.4063576916334	95.1875766231545	946.565022647111	1266.94846176378	3789.96101012918	649.207015611468	1186.40980068173	1367.53025902921	237.511257594077	205.312816067385	235.135332465337
RSUY_RS01430	64.6489575317557	55.3720635685393	44.2645316393002	216.701771813323	138.164530293576	144.365872889491	50.1328222962231	36.6489217077407	38.9434757473803	214.702656930301	248.474911048282	316.727487450656
RSUY_RS01435	66.1067834018466	62.9242575026252	38.2740009103707	294.055345465858	240.524050008348	216.196890603351	54.18910760974	66.5042782934891	60.2367306040455	291.234333564136	307.079998791716	400.849321870793
RSUY_RS01445	45.030760818374	15.1706536958566	13.6441796414772	190.974655614041	148.780575133853	116.754757904068	33.4314595469597	5.69241669537318	6.59334386892445	191.07645446121	176.219048282377	255.115001314267
RSUY_RS01450	12.7090469814102	3.89317863903731	1.96179471675389	57.9166754650625	51.0939854088305	40.2016033105989	57.4181769225936	3.11304816097225	3.75044616086008	71.4149852439184	58.9451969997227	96.5530938505558
RSUY_RS01455	13.8619870667294	4.25158976852139	2.84787728895266	56.3520547981054	59.3198320976886	40.2948774161136	54.2666693935044	3.0014834760985	3.53672162319117	71.7585872552453	53.7614377790274	87.1531555955468
RSUY_RS01460	65.8035996998777	23.2077060981107	18.5102463568378	278.684491419634	209.653885090651	158.5573829348	31.4388543879071	5.65297212866533	6.31416395934899	253.995834521075	214.2979126935	390.984763757947
RSUY_RS01470	80.4163776454784	29.3705977695763	17.6204834383144	336.010363940451	253.714550995032	199.766672288177	73.8574961226493	31.1725496582096	35.6292385646416	346.158964896896	255.766659528808	503.109431964384
RSUY_RS01475	59.610010489637	27.6044004781694	21.7599893861912	235.614430045837	176.216442838077	234.806251785038	103.646683683474	148.151542450758	193.671167801882	215.90054113112	185.148990566732	298.919717677063
RSUY_RS01480	80.7376859693392	67.4020593913679	65.9753124335468	121.761852957109	101.865121499337	72.0098151428193	118.155261151081	74.3001631526598	75.7148792050748	155.969756656931	137.432350075716	171.606148661686
RSUY_RS01485	68.9910844540941	41.3871764755293	33.3319110156764	188.649138882582	175.394146212035	200.672503965545	113.432361823402	73.3259279430982	83.6336731108225	279.753905824884	296.848060076447	250.004849482715
RSUY_RS01490	74.3927107762684	40.4039969274166	29.3244116066015	560.917014864738	699.092171066785	351.645609186887	72.3582999027321	45.8091231480548	53.0485441888177	858.619177991446	579.605998032661	362.843522764611
RSUY_RS01495	23.5911557296753	10.3552577865427	6.35063191492144	202.561160745165	349.030932755975	159.768600021201	58.3038286234659	5.38960938815896	7.76153612835017	218.335934327563	260.8972196548	138.943369844138
RSUY_RS01500	10.7568394966249	4.93324810573165	2.23475604851329	104.263109850305	189.467318930462	79.0916607672868	69.6898694825471	4.10988042105351	5.95826833195381	100.652358566842	93.8916401323241	68.0679639166863
RSUY_RS01505	94.395286529996	47.3630401058216	52.5443722263898	558.255115372685	658.805962602282	352.31843709261	107.830607834201	126.791518730875	148.789915758472	431.492502161198	499.753301931315	333.705492750288
RSUY_RS01510	84.5405153574661	57.7263735200382	67.0746579634111	76.7744983938489	110.27662516879	72.8211164920416	454.246739283698	294.1586454088	342.866516007817	101.966680185659	97.3250807300302	63.1259627613286
RSUY_RS01515	38.3445812114478	17.597662154987	11.6143754531549	177.539322689932	180.507090274404	164.069534237315	86.417059983645	26.1095645481972	29.7238952334318	311.159145951548	334.515623343926	217.194012147307
RSUY_RS01520	63.6223525559038	33.8611126143362	20.5180086859662	149.709114912809	179.278730120377	156.892197887244	262.466510733855	111.136413353497	141.925889110108	302.24871618399	305.374741708749	222.039877664548
RSUY_RS01525	78.7219537519026	50.1038734393828	27.909700743225	249.54897075501	213.686383718636	142.030266212449	96.1444867824024	59.2065875118969	67.2143727053567	420.709506792052	431.155978425633	319.260965714476
RSUY_RS01530	46.2140536711603	31.192723000802	17.7117812861263	155.249177133711	114.091006618217	89.9604483597075	70.2594365127873	27.7089330295196	29.7813977300572	261.006023942367	277.276500035257	196.923504164367
RSUY_RS01535	101.083766682417	52.9722548377164	38.8092067518111	374.243331285902	270.097189501673	212.392650694322	67.7492923000065	36.2269714263777	35.7856176127982	622.944652082995	665.144132183768	495.593788168849
RSUY_RS01540	30.4287965544105	15.5873287626459	13.0252939039322	120.349840861338	108.571337821537	83.8209076468174	109.116947035007	32.3505309383243	42.0248143409745	210.478277849202	257.518832723682	157.270360937536
RSUY_RS01545	24.2577649222222	14.6452557157553	8.56344790658393	92.7471962674302	81.3703315330972	59.7941347257481	75.0374012622086	11.7129391269973	13.1088359523004	152.772501340171	167.699168753698	130.221077896937
RSUY_RS01550	28.9442175544012	11.1543528054663	6.12500431161755	147.406928024196	124.815521581887	84.6390943195494	58.9359184709579	5.58366408620409	6.43063271113255	236.07784608133	247.150957242009	204.877924773477
RSUY_RS01555	145.373207947047	102.424132211001	108.641293199358	711.601174759293	790.118331149431	1058.08847566075	123.639098949248	123.218161565645	189.922076971646	541.265915255741	418.746660713583	434.823447147567
RSUY_RS01560	30.2098267988764	9.72928246012193	6.06144630278017	112.806412201254	115.393665923088	82.630088238037	82.8623340810408	15.6001292956195	17.5643729754287	229.066678417724	247.84430501953	166.142686689987
RSUY_RS01565	54.8526295742893	29.8606181715839	18.0063334367548	215.916392576062	178.726559737816	148.97821888124	68.126108656961	51.7014307008563	51.6448874318989	372.476172221984	376.385161464748	282.184536833316
RSUY_RS01570	30.4781077836399	16.8938810537031	9.52458563280755	109.896764562219	96.1345542867366	68.2443253761362	73.594447958828	26.7618073394937	27.3676511565548	183.235085660409	211.591860677333	141.706197897434
RSUY_RS01575	34.0520637361267	13.5627487189682	6.81797598849587	143.415409243447	160.062774120133	112.048801937365	83.4512367108105	31.1203343213577	31.1560231241145	235.866346466479	254.023145787965	191.988137849007
RSUY_RS01580	43.45233576751	11.4707932730421	6.91926302052258	216.291128093379	280.163849852363	202.113443779609	63.1114770017838	26.6276088204917	6.3690599555429	344.092769596604	324.477341240277	256.889591450638
RSUY_RS01585	20.3453401784819	7.7935571895191	5.98709579188803	71.7106958598918	67.6706630411693	53.6448868984328	90.9039892366024	28.1543327574545	27.5104398075926	108.48652090032	114.694588021795	96.7308432948496
RSUY_RS01590	83.5232941353108	41.7064941925343	18.8376878886744	249.684622689783	237.876982800268	246.290904978809	47.3580519521534	26.0454855623964	18.3314130456492	327.474029641392	383.996836006141	304.81129547377
RSUY_RS01595	31.7425079979494	14.3761710760102	9.95418271029954	91.5168178860838	86.7000320361833	66.9393721975056	75.3800747758575	22.4364836257172	20.2238061030219	129.05862532779	132.415053407857	137.894272497161
RSUY_RS01600	8.05996337213938	2.98551702986582	1.57325746243556	27.6095320125358	28.7005087293443	25.6586697312628	52.3844103333399	3.02853179352842	3.9974233827152	47.7028940680561	47.9055792621817	52.5520560348815
RSUY_RS01605	61.5448560116548	30.3098738093756	22.4604188005311	174.476120347065	154.533022468968	106.674331689494	69.4502188247226	37.1118622986406	39.6735580937837	216.244333018673	205.473301738107	253.020715818946
RSUY_RS01610	79.1081686647367	30.3001722440573	28.242061561628	326.466947962601	340.690021455864	436.102554623558	83.2425370228765	50.1279788348665	53.3035852668238	337.103329564418	318.837202201688	337.535113882097
RSUY_RS01615	35.4734870545131	12.0801500314866	8.18367882508056	144.873238446417	106.978586474604	83.6404650782166	71.3117597266697	6.88701710079568	6.24610037287987	214.954217485647	233.761612856635	225.449981333953
RSUY_RS01620	24.0994159102372	13.3945037686946	9.04462057961196	84.7767900882857	81.5968967451164	59.0152135251772	83.0205157986555	21.9724656422288	24.2061122354733	132.563654056447	130.965880434259	137.37869018475
RSUY_RS01625	90.8396771976106	61.0144339415246	97.8991867404099	73.5371558672404	59.0618664760173	65.6668705379353	19.4787378821765	66.5251405223478	60.6618971497266	79.2135264177436	102.052046132815	95.6700857502305
RSUY_RS01630	79.8567863589433	37.065864681022	71.4845021697802	13.3827444963642	16.655648817524	20.2125691562377	8.15253845426584	36.7958648812172	34.4526106285032	11.9875091933158	11.8388638480726	12.9775224066929
RSUY_RS01635	46.0088715508417	22.6209000224713	19.0609688840964	83.6746903904215	82.1557781396035	71.9911186815896	97.1358154226634	55.2576988319105	53.8479958154546	104.502480784578	114.184853604494	130.163644212633
RSUY_RS01640	49.3915006659971	22.2349770438034	18.3145622982696	113.519966314784	93.007503393382	75.3269202421316	117.64297764411	55.0713052382141	55.1152715256803	145.764669896786	143.586345100896	156.976930958677
RSUY_RS01645	93.0180682503481	51.5176927261268	44.6174194839358	125.784642956402	120.366436799541	102.466736817063	311.633214536192	171.155194477053	178.533835580635	156.257395024251	153.449739427219	157.689941909837
RSUY_RS01650	132.764622366217	76.4166166811742	78.1278742769669	144.085863656608	136.839822545048	128.815154264946	211.091063731053	190.848270710573	192.489339739099	171.818832287844	186.455062443444	182.245757622266
RSUY_RS01655	4.01543967394835	3.18104324371273	1.86350589808663	9.19957251430816	11.0086721757035	9.8972912231595	165.89802905992	53.5619210666348	59.7419488914976	18.2959465603719	15.7808821637056	15.5820306571358
RSUY_RS01660	43.7889217150913	18.2447113981252	17.7576671394577	77.4202697320368	90.2840820299754	76.5667198473867	182.448617441404	88.2083681296839	85.8138214379313	113.827183640143	120.979545422579	106.256338421679
RSUY_RS01665	26.1212860625178	15.4708841606731	15.3980249454488	32.7664663816664	34.9729036329669	31.9866170194611	226.933573245714	123.091976643256	139.091144648307	51.7244478397895	50.9106362605414	45.0354529108945
RSUY_RS01670	57.1533840941188	26.1997642522511	32.6751189047763	101.541433991328	91.2895475187589	78.5479353556065	112.385163168564	66.3016529107324	63.1795161280386	142.630868746191	149.357646198319	140.484296503154
RSUY_RS01675	23.4693622877278	7.27049944932382	6.29302980569105	45.4596506349979	48.1776876053689	40.6962180494671	131.814705241007	51.8115179800571	48.744726002022	79.0281542462093	78.3686143129568	72.3110246038414
RSUY_RS01680	34.7796719900691	11.5730041529573	9.40792142514026	53.423134076788	58.5548067788519	44.9234759128253	106.066090636623	64.0507999623382	63.4116705654675	74.6623851629406	74.6990012469304	77.9075037166086
RSUY_RS01685	61.5610200644382	27.8708698884053	29.7178435228606	85.6833775913551	90.8605724173607	81.0943598029188	286.116237274114	99.4756706520051	107.593034280331	115.532063470972	119.739701045108	107.271097353504
RSUY_RS01690	236.106693607144	152.073767149267	140.120333732392	361.345460954164	283.176459480146	268.649021413369	169.135685255705	284.016563552576	277.721826530729	461.156832778682	540.137105320058	429.353119327346
RSUY_RS01695	17.8987374683633	12.7808561865844	6.29302980569105	67.1769338257528	56.3190809033903	46.5265327239632	107.591811546688	29.9405927273638	34.7696088651122	112.237331491277	115.97433292432	94.4694122148042
RSUY_RS01700	127.636930772408	83.7829456839466	123.102007585159	635.239859564124	651.480519123826	559.811075013673	126.19983504761	88.9034473728166	128.022760190431	473.064911050593	461.025576591396	772.687123048127
RSUY_RS01705	95.6717048226994	53.1515861598988	53.875866171864	559.594343935041	708.122982491531	582.485443630011	142.438949129045	164.608144752559	311.63915556216	439.745075270451	510.445601625708	391.394173376065
RSUY_RS01710	54.5944710244551	26.4116291555875	16.9705475896738	274.001974114097	209.903244190647	166.084025940064	43.7469874401048	50.250831411697	52.3147784664826	390.257897887276	506.928724928086	368.160284452861
RSUY_RS01715	47.8911420703177	23.2878434260206	14.6239246422629	198.040130088968	149.645564551574	145.056301432527	53.9672587293043	33.2253244675743	35.4309714046086	302.796506246353	404.800518907721	312.303474207052
RSUY_RS01720	272.073359269618	274.8647032628	164.672873058666	323.018908590682	328.491652430461	267.147533559889	96.2767554613421	67.15316892734	66.7047532188534	373.943800095129	414.59548051324	354.255558037033
RSUY_RS01725	59.8237619840995	26.4927473713308	19.1817920985208	226.802014742939	202.676115434222	149.635262400955	112.031913711218	27.7089330295196	32.0389704405407	320.38608676021	337.17442489918	293.804103296506
RSUY_RS01730	45.0997804266153	20.9471541467338	15.8873211459052	193.606185271279	157.705082931153	112.33760000635	36.8222130773171	5.96196306528291	7.47353978613621	339.287025874385	346.556290434811	288.480755622025
RSUY_RS01735	322.838606749391	290.501831163779	323.633771355808	447.124342251163	512.784983863462	336.563615205171	99.0208735540212	49.5870294233532	65.017860480565	510.889987976421	554.105569506662	436.248139429827
RSUY_RS01740	62.4622429072227	31.1877567435196	27.4918126531826	193.18835129909	164.174120441022	123.227232634389	55.4992867889621	17.5709018729427	20.4982285329521	343.890791609894	393.117146612053	270.358621332721
RSUY_RS01745	40.3714444990393	18.3073958559263	15.8751457883102	149.05462118355	113.934134178785	85.0543032724692	76.9549100708614	18.5589995499736	19.3115007905858	235.994739630891	252.624107290159	209.646439922832
RSUY_RS01765	118.461212912778	57.3492500470531	49.2663390703641	280.897817370101	295.071693975162	211.411633911488	191.926804659489	131.041616536091	125.121739433819	388.720156793801	400.564653198016	343.179313752778
RSUY_RS01770	9.10469569201094	6.67936259046572	6.6121489629437	26.4365779666269	17.9819876706945	20.9808062952653	0.979220483608557	2.10767746245027	2.47824396495839	43.8101838471409	61.7136579901481	41.862522911818
RSUY_RS01775	82.0910626953781	38.0637313648457	39.3233957616305	154.133622246414	165.269266102445	130.269668124935	132.31691369014	72.5176292376112	84.2495831305022	219.311892430238	219.473385893736	227.598119432792
RSUY_RS01780	151.30547943335	64.1921489463945	58.517729767853	490.091882880071	305.346240923733	246.128978007297	55.2264904465518	49.5973505506366	53.6272912266008	552.494875004308	660.652899131165	651.009918158092
RSUY_RS01785	100.987701865737	43.9564670037797	48.157677194445	288.002255428901	209.719040702598	241.604875172181	169.896368348427	130.54605896349	167.016513590745	279.78583645528	313.172575108447	317.481887910996
RSUY_RS01790	67.9321855440669	32.3697727645434	34.5300539794625	277.91650563226	176.269326569024	208.020505359854	68.4792749194081	80.8509933454311	102.686005815758	338.439324130302	384.349085743442	322.665292974352
RSUY_RS01795	1857.99701631126	868.955294053654	1590.54230517869	1345.13639785723	910.513628056572	1185.0738692222	23.6013898211147	128.38472304832	121.083302073138	1363.31129893838	1705.39603971106	1151.22072903716
RSUY_RS01800	179.368300096732	150.045959270679	186.087799989071	194.778106177704	182.868766818698	214.650476481276	333.206051867778	363.386880947491	389.79017671864	234.080780822272	314.502558403546	203.112431407829
RSUY_RS01805	92.5559912845874	35.1211498847388	34.4516715936012	430.603222571094	532.224018335016	878.717680035659	169.360622538917	160.349515609317	203.459791694021	462.737096747791	494.707268660986	421.015806525763
RSUY_RS01810	40.7648801744051	13.3670205255406	6.48176170251862	178.261605866836	152.672369055849	112.797045166147	44.8420374300498	5.61579827438309	6.25507961150045	273.959183807457	306.670536567608	286.583596669715
RSUY_RS01815	21.2551027995103	6.9172777688011	3.2487283097634	100.289584670907	91.1557738654896	64.0227738946585	56.5593207378176	7.17658934005684	8.86956289733499	127.778864599782	131.404569392398	158.437077515996
RSUY_RS01820	135.374540986953	70.108507347788	59.6049605986366	373.821118503297	306.234533218938	239.604142369148	97.7445708978764	77.0204471631545	79.2921785416353	459.422402890635	498.252780822818	525.392281823693
RSUY_RS01825	48.8033455712169	20.3372796918767	11.651938006827	215.360512290727	148.368400325111	104.144514308834	14.0684015168524	3.82698710837362	3.94829777175343	280.470071858086	297.905692395767	308.562988467129
RSUY_RS01830	20.2574398918322	6.31910851346979	4.7182811217421	86.1812857896131	64.6550686939673	49.5117198367583	47.4366581510569	3.61135383627859	4.04463722692655	114.465667701854	123.519200736919	131.171347065353
RSUY_RS01835	26.2305646667072	8.89713438585589	6.20017012227838	112.795506276602	77.424628236103	55.0973256231493	35.3131928861659	4.16734805543341	3.97412476714388	138.904911813892	165.365782140062	152.098640598407
RSUY_RS01840	48.672378906095	16.8391813145829	10.3971796808831	230.643437386166	158.64835313865	113.714667072513	27.2861917799047	5.16315522353725	5.64052649069236	303.50712191267	389.16588294438	319.664270007605
RSUY_RS01845	31.4861905331886	9.4482364595105	5.03316607682453	137.031897215006	123.590545813209	86.4832750225732	42.9902367680424	3.08056508269024	4.32499372337194	222.576428203919	258.847579297928	214.680516768908
RSUY_RS01850	48.1201722310179	13.7301007409096	6.59449231346313	210.423944625083	172.582741668991	113.478074093352	33.2436560468176	4.09619331649425	4.69535205825315	316.934118847824	348.701938692092	292.239016256527
RSUY_RS01855	33.4024852755201	16.9627124947887	12.0761071824982	79.5307906974839	90.3064844590324	71.2073579614641	160.08622956717	61.7479240463596	64.9873248400297	118.918170536035	125.193247220005	111.820461286094
RSUY_RS01860	27.4743435466754	8.64625809015416	5.48399909664913	129.21141146939	115.790452974091	88.069757349202	69.3080239376193	5.74920906305514	8.1310166822331	203.085678089548	219.523711531951	176.20162536536
RSUY_RS01865	82.8143240587323	21.9388218473289	15.3481586689599	327.27498011527	255.396171878747	177.518371639851	41.2611710035564	5.9555398921535	5.61090371613629	481.13432698942	626.948914596272	443.468948750568
RSUY_RS01870	23.1173304078432	7.28312392058777	2.6468537393394	117.218723542555	95.7008280230268	70.3944000208269	81.9556650206956	4.7568983813018	3.60012919198684	226.140139794008	270.697363484684	149.338394516521
RSUY_RS01875	122.376508748417	152.584506034031	131.635376269284	313.572101429872	288.566143862287	167.75653273453	89.4833442887178	25.5900146071179	34.4971562270932	315.864685723666	357.394407973847	349.072770923972
RSUY_RS01880	110.043464183024	119.53670308999	104.970806812774	227.400784773491	261.544170954921	157.495675698658	65.1523953858698	11.3201128738736	13.6098627914488	287.361458288425	263.169105130454	292.295805469919
RSUY_RS01885	48.453421834518	18.3398030937818	13.2891914352158	233.219995980538	214.323482105005	164.893983848128	72.1436592085849	27.7186079498485	30.1037522251227	366.360342829662	421.564637309977	302.864388631342
RSUY_RS01890	16.3275963681464	6.73927278862576	4.76042817279512	50.4385046027246	61.1757634601553	38.8793892059805	110.093334386325	15.2702910236947	16.564688335702	100.142237953914	95.5185481289981	78.9336581384232
RSUY_RS01895	17.0047328976531	7.31237980829896	5.86834681672274	44.4040535123187	44.3783583553416	36.228929753903	121.358831629651	32.8299858454928	37.1101532518656	72.014843639523	74.4754718945421	65.3171948672896
RSUY_RS01900	37.3229302765182	34.1287167708259	27.2469328215716	73.9346988305167	68.6695272287248	59.9917123247088	178.603532061235	62.8075440559625	56.1472585280263	112.658169170027	126.434180130405	97.2565667518698
RSUY_RS01905	15.8453846339089	5.3363769648751	2.49346465578273	73.0176616104306	70.8508390754621	51.5782868179355	36.9404257339908	5.55485684034161	4.47284303643146	145.989739395843	149.411174640686	110.518243402391
RSUY_RS01910	39.7676347368796	17.6542304981572	7.12675601873264	178.494744960691	131.868443221439	99.5765485946629	42.9799484394636	9.88344106426765	9.05964387790517	273.687833307573	319.500717897502	248.174339630293
RSUY_RS01915	41.91301935297	15.9736731954057	11.8112679685285	153.587726307162	122.227114911115	88.9418898552384	46.5218292320182	10.3292534128516	11.0260782074277	236.111476009006	279.119356553149	220.543679121293
RSUY_RS01920	37.6105859769266	13.2907884459538	7.46688443079846	141.226982461624	131.777676084443	94.9263172541868	57.8327048139133	10.0530668395945	9.00480561510499	215.741717453433	235.558011996867	229.112959975131
RSUY_RS01925	35.4260335906295	16.9436116264533	10.3842799452139	126.271551283974	140.920508248608	101.748729521607	128.974434549801	36.8707576591306	42.8510146184617	179.275195522034	188.912026302193	179.982352351547
RSUY_RS01930	53.9935205969181	43.349399778225	29.694897028047	123.985057564372	133.135831582067	86.4918445695194	105.162905677811	37.220511449581	47.6686210585559	187.922096266126	197.387968666734	176.914696835371
RSUY_RS01935	198.517302812266	177.366698357112	162.969109133235	243.588771015837	217.540538664136	137.006905055065	56.573579410199	31.2205813271717	31.4694753705748	370.902287904175	416.421769991556	352.796059041373
RSUY_RS01940	315.963268219296	242.800124270864	137.519056166388	256.539460370131	233.595329086181	179.002923945481	252.92553657751	267.362183511215	160.200224398932	348.008209995409	375.571317546933	327.25936258985
RSUY_RS01945	93.0884028200687	56.176850621742	38.9443255966027	126.570301006987	119.312084858516	81.4571058902838	123.057863123683	71.2117393662923	45.329729969468	196.989096735018	210.14228166882	190.98982618573
RSUY_RS01950	50.5292427063956	29.2910120774365	20.4768219072094	133.695192700979	128.784089145845	108.593811055249	104.575372411406	46.5335924251839	48.5673121583923	206.595258436145	212.610942834068	188.049434531856
RSUY_RS01955	13.1743925855628	11.0980935932766	6.6171343263229	36.2728949041177	24.5897961290376	31.3920973025913	54.5603724906924	20.5141242347279	23.1660487945246	39.5235920106396	42.1349787231755	35.5160078743879
RSUY_RS01960	47.9608318432558	20.5444052063735	16.6391974381497	147.555381440581	126.728931439863	101.789568393588	64.2895000914235	40.3389733126163	45.4782086604022	204.358310484299	211.921291419109	182.263150161346
RSUY_RS01965	62.6361403077677	21.9446628511448	17.0997503130997	189.865762710476	185.151227593406	131.595667816518	77.0318379427509	23.7916158039186	24.8188376548958	317.572536832609	347.537376651801	298.626889795949
RSUY_RS01970	119.581917386958	44.7602230277888	42.6263716810897	1473.54197253975	1757.39297694523	3377.08334871026	136.918133799736	142.279022712937	190.906839735582	832.179899240998	822.572799463637	690.655040892586
RSUY_RS01975	31.7462850371459	12.882825208174	7.21426876644595	106.090815977067	107.235180286712	79.3149410226109	234.672910153129	187.512239794745	186.279377771849	170.647449966258	170.438401713447	162.881432570652
RSUY_RS01980	54.5146193746933	22.8552563359493	29.4858896373878	189.612313213546	163.010954069284	161.639053087858	609.068124433165	769.577307641355	736.329301288939	202.891934465109	216.445281134741	235.240557197157
RSUY_RS01985	45.1386377005001	14.5224330600395	14.7359914895963	208.954702224462	139.419437339585	121.735075464451	100.979741330917	238.015790391593	226.612619979032	220.283450246325	178.972516544698	241.625499111785
RSUY_RS01990	34.7505676367443	15.5399988337772	16.3693248449834	115.495337369578	92.3597931874674	77.7295422554188	246.170494130678	247.658836338217	273.466814688863	128.419245999676	136.679247647531	159.168532758038
RSUY_RS01995	47.1150018107076	20.2019984637083	13.2153625787358	197.920015725087	150.238576348105	110.574574329233	218.535851592373	195.052208342799	214.317608569562	225.291341704599	217.49491843764	275.243531876857
RSUY_RS02000	27.2429245161206	10.2022854662997	7.62965325009902	113.050029302693	106.432396912301	75.9702455713392	319.147823300892	219.878087538524	238.141177113461	147.210327951385	148.593179423379	155.232699848922
RSUY_RS02005	17.7689992358074	7.22790644465087	4.29479584108431	81.8819363696688	84.4884136349417	62.1193793946754	269.636954752546	197.903247067554	218.270678628136	112.17642840714	107.529028969034	110.046270354786
RSUY_RS02010	28.3528199420723	18.4213530666362	12.5421640357063	123.432679704621	142.18244978664	113.095839968608	551.56530992286	392.111272597508	457.423854735498	191.020058184224	225.053951163546	143.704283845935
RSUY_RS02015	79.4471965347059	62.1396549529555	47.510727577235	425.956133062328	377.698415468173	319.222301090859	160.427105352228	410.057754164115	427.052931620817	507.247874594068	619.833820293141	371.662375676801
RSUY_RS02020	68.8658662278707	31.5877222121277	25.4952152350264	393.850170554075	325.689363785721	258.976385101669	94.2603507680729	77.7596078551205	74.4312238417484	467.93300839144	564.458528113924	401.482028296719
RSUY_RS02025	1.09065635335577	2.72858162957286	2.57442126212073	0.173306590616308	0.201102961654339	0	0	0.0224910292145645	0.0710471592681266	0	0.0601412359150735	0.129482521211577
RSUY_RS02030	0	0	0	0	0	0	0	0	0	0	0	0
RSUY_RS02035	0	0	0	0	0	0	0	0	0	0	0	0
RSUY_RS02040	0	0	0	0	0	0	0	0	0	0	0	0
RSUY_RS02045	0	0	0	0	0	0	0	0	0	0	0	0
RSUY_RS02055	14.9341282597307	16.4287326249321	30.1805387842895	5.07315639183692	4.03119967499782	3.54147090889828	1.32990548903215	5.86811083094195	4.43075907596097	1.64768626357095	5.51112116641643	2.71913354365251
RSUY_RS02060	404.741905409385	527.628665781796	790.848756828058	85.8241398879075	129.344673030483	179.056195601786	135.676438826997	651.159926193711	573.665396255676	80.4181661298507	37.0469813183154	53.9561407017197
RSUY_RS02065	49.9836931975607	45.385311607689	46.4649734702633	3.65605670908313	8.48489075817605	14.1692294744486	49.9655824188345	101.061690666566	89.9281827702256	1.3005220793159	0	0
RSUY_RS02070	71.2230102621339	55.6919957495295	90.4835635997741	10.8199517538779	14.6479026246148	19.9682191150019	94.2315932791687	350.106113343917	259.238916026953	1.28294751563802	0	0
RSUY_RS02075	1013.12019009579	1088.87074064649	1206.37381273339	296.646504572811	380.291556345262	404.242333342138	444.306530668439	606.278440107906	556.563927661743	58.0000067143323	47.2426841959224	35.4401358812969
RSUY_RS02080	1059.50619530946	889.965372455911	1316.8374621432	153.018161661008	224.01525767065	277.797864605704	87.2536229929098	798.017271250165	747.409780145148	37.9752450957766	12.3489937418993	30.5751464076113
RSUY_RS02085	1825.31928933772	1343.1139187859	1932.34104216181	401.742909162563	326.609681771875	410.047379936611	1126.71228212332	806.840378799804	705.231534441476	147.903586177489	122.352530445538	130.923896257482
RSUY_RS02090	3022.12913123114	2562.1253735362	3788.02678864804	513.523637067642	528.449603014137	643.814363977433	1457.72749770148	1107.52700222085	920.827121318099	169.71813305961	160.018853380083	148.186571557134
RSUY_RS02095	4977.01768601893	7267.8447168269	7234.41449422726	473.511658689564	560.654906558552	730.081641777209	3667.77346270138	3796.87922944005	3247.26170370471	207.498148939359	154.935461285471	158.227076509992
RSUY_RS02100	7556.54009991982	7178.24966980109	7557.0323702663	753.186266668157	849.777070897888	1022.12860377779	4750.76373570095	3274.9865718482	2895.94483335383	428.655824170076	318.630691862047	394.21568148292
RSUY_RS02105	14967.2388843712	19142.3916685421	19028.8162461366	1258.85885376892	1251.49413897511	1581.02518632237	9437.48172405077	8270.03498462844	7095.67524571045	326.279403241912	261.928015140854	277.233401020641
RSUY_RS02110	12194.9095358039	14433.5176607672	12455.8914748839	1105.86592675998	1162.8185477899	1368.80006547218	19180.2884435804	7078.65072389012	6132.37269905331	445.24451801643	500.728584368211	428.130246540725
RSUY_RS02115	1673.15040228178	1886.01842833218	2055.75167700761	696.415590388114	761.914156948051	949.801035753663	1892.98133033318	1698.47965052002	1510.47686979924	373.602052035267	276.318510203065	334.216349407956
RSUY_RS02120	1316.45131381859	1474.85575924763	1444.40881777868	630.363604273791	679.007947954608	771.458854694089	2117.29616014555	1336.19924822806	1207.64386745031	384.668848847907	282.955189514283	385.39169334196
RSUY_RS02125	28.927499519652	15.3316788155152	10.5961015473342	51.8876795610839	54.2809420597902	39.5370738772567	169.935805573505	62.7382665972361	63.1636111798356	67.8422622231055	66.1839315278354	86.3900580680543
RSUY_RS02130	12.4109169965751	7.43699943177807	8.71342588480299	17.2306740589879	13.6131214617191	13.8022086246771	72.3544106082477	23.3128042289027	23.4455619384769	24.2561661199978	17.0477180455907	23.6928168187372
RSUY_RS02135	33.8347400570639	14.5694395953168	10.3563184405578	96.5188275050519	85.1978600715221	59.5726194473356	100.0538088162	48.9658749119224	47.913315276633	125.359612116701	113.442335591488	136.258109408436
RSUY_RS02140	5.72480451616198	3.3631072498234	2.39353387236627	16.2500803895997	17.2303363724408	12.5130325915783	87.5285384719284	20.6615743431341	20.9760229876366	26.1765778721395	28.3205970070425	24.5507898562758
RSUY_RS02145	32.8028956802118	11.8504769856965	10.8039626814945	96.0496796040623	85.1573028833625	55.0148418959671	62.7263693156666	35.424347060105	32.3212171494499	129.144638783241	136.40876495102	136.002513082466
RSUY_RS02150	20.631007625163	9.41963006604992	6.82924063140436	58.4320075389111	57.449990394239	41.4440979245527	57.0038947002862	40.6616295330083	46.2252144041685	85.2757722645441	81.3279885860353	85.5427622704359
RSUY_RS02155	10.1110408552602	4.58825049716752	1.86657661973542	30.3080907417042	37.2688040843429	28.4259445152905	71.1860101270752	26.3587095927129	25.2205366883876	47.308144338367	51.9599610721532	47.6539680346977
RSUY_RS02160	67.99945540331	34.9548431141978	27.1722039548489	163.418537793539	154.16121740336	122.815507754315	199.136376135016	100.504630969664	104.093556020843	225.757174542377	251.272651657305	206.751754058257
RSUY_RS02165	9769.64123588275	14796.9725302785	14068.4603856445	2251.71071912371	2487.03514080018	3299.62374145776	4538.4442521889	6912.07419195301	6457.85995102847	627.04482951736	690.823020371798	409.649132781225
RSUY_RS02170	5353.5590792858	8993.15602394618	7925.46850746226	973.493821518369	1200.57593751314	1542.72761585578	6084.66198341934	5030.35045001225	4592.45902770871	253.908952571768	248.096539762305	213.828035692335
RSUY_RS02175	2838.54082425143	4045.10229374205	3478.74800886551	609.646738611123	629.475101029879	758.303793705142	2401.70005602912	2646.03856209392	2386.59855965095	265.150197027309	264.300732496971	241.03622827054
RSUY_RS02180	449.518547199742	521.788760146621	458.058533851425	75.9558590577987	77.0342519443179	102.131567856706	211.357748010813	351.920913029941	319.871019463136	37.4965655173964	42.8063859817149	31.3347773117144
RSUY_RS02185	4248.09088781369	4505.30300662498	3661.8619325985	995.037372158648	1049.4242606253	1147.29501607948	3606.14750362676	4847.40868625709	4593.00715212293	652.170411436711	690.796419157332	528.989828222574
RSUY_RS02190	9657.10575636865	11087.9675597283	11420.1094734734	1282.04986821924	1746.26453769605	2207.54393607681	2489.45722609908	6290.44053765219	5544.06869482689	557.868970675223	424.053626802197	341.274538697675
RSUY_RS02195	4488.80181762712	5359.85086284839	5821.36721593313	476.962086835122	692.57578739023	854.295166472446	2748.50642675055	3863.32916126801	3350.14390787016	153.585366208352	79.0236012379664	57.0871859739472
RSUY_RS02200	4256.02228034068	4268.92675996698	5604.04324342394	467.769561696799	604.355935684173	683.294652720338	5644.62017974625	3807.4412477963	3133.8237406432	107.032139836984	23.8917633891008	37.4674667911357
RSUY_RS02205	4680.8595926064	5057.99626240579	4912.50586508726	637.432759458254	830.868871833187	918.72332761398	2114.10806456189	3914.05371249583	3439.95042325726	396.223641610868	261.114265878076	269.434468291153
RSUY_RS02210	2042.0697201409	2829.60209743569	3171.36664635031	261.069041183003	356.434834016905	402.994968030252	3350.22703784518	3218.89637000362	2717.41167525615	52.474884158238	20.5442351115417	21.0279662902562
RSUY_RS02215	3941.21432758175	4625.58220245137	4951.81108457135	465.371202804618	606.453699001704	742.641739976468	5653.01871822224	3665.64338419382	3151.12786548452	101.286557976587	33.2184179010904	39.6987991653485
RSUY_RS02220	3178.10134628793	4024.21773924513	3867.96241924339	405.156165816019	489.413361594662	600.364375888161	7175.06300378114	3039.04004616374	2748.86582053244	165.005787838757	136.593246599864	126.070995598463
RSUY_RS02225	3731.50927029945	4107.22168952488	3906.26210073089	565.221099751965	630.37792267597	779.672556613398	6822.40568384971	3206.75948222701	2666.84499939835	167.739213606854	140.484646698747	112.403927003759
RSUY_RS02230	757.108587089422	794.750784810329	917.355065689255	126.567407718235	177.198633709366	145.479798588173	2711.28430850574	1262.4347001363	1126.0852369627	29.8516746536197	18.618972585049	16.4456188867737
RSUY_RS02235	3140.25420711575	4819.64109262467	4763.09834120928	383.636784661267	520.673429275119	577.875807866737	3114.48215310277	3504.56198394662	3077.24695102705	71.6447467743833	49.9239060285649	38.1756918678088
RSUY_RS02240	3862.38079879231	4723.86404417018	6137.60222162076	506.708270422094	634.124536671041	749.464781352616	1927.52457389914	4064.3846978875	3556.1084377227	178.782913400736	194.546987469438	131.942015730232
RSUY_RS02245	2765.18991916014	3116.61739950265	3580.30488582123	354.41196838016	467.564313376885	466.322748704888	2105.17709696898	2405.75164090647	2156.04440254257	75.5189532723111	58.6376733420277	38.5210588840327
RSUY_RS02250	5913.47374591571	6441.9029429533	6869.22518219669	728.454691343736	901.668364443695	971.649121884341	3749.81826716761	4320.82979242731	3744.0514890873	199.510166831302	148.666391853095	130.789321379174
RSUY_RS02255	4463.45405626482	5020.82586199887	5451.22874180659	620.706534501186	816.893290535913	859.70057653137	1090.72890964302	3085.57139070173	2825.7154958728	132.602085289298	81.9892209837731	67.0125268463425
RSUY_RS02260	3694.99706491622	4367.0071918015	4395.19539719909	436.261670762363	565.101780248364	571.606702303677	2887.16426367573	2758.88025297793	2390.73504680492	151.660630689742	89.1003347739961	66.6359821539575
RSUY_RS02265	4377.50662062254	5336.1323752393	5877.90235643501	642.443937622991	775.698902331347	779.993105796188	3913.67238947838	2949.01287485748	2536.19690277348	240.640507126733	183.497243310023	121.40021619763
RSUY_RS02270	3844.85095950767	4504.70517292485	4205.77676669818	318.621237439926	533.925455974904	534.817338852539	1757.74906563965	2694.90778100848	2297.56262313945	132.806685751496	108.487297857613	83.4580510166302
RSUY_RS02275	5487.19066060886	6955.41546917726	6446.69878181689	582.044704399545	892.475782465261	902.848765168299	5448.34646263447	3632.85241463884	3195.49631810944	232.213491975928	155.912006283491	147.820079873175
RSUY_RS02280	1600.05360897881	2183.5918337856	2402.4851457918	315.773487159671	367.554279079294	421.77925727128	2397.56875879381	2085.97263022249	1788.67594700392	100.676130500644	95.6707759349667	70.1197814310068
RSUY_RS02285	4524.69591234709	5598.90653288584	4978.09319416638	514.79427933138	683.707969983148	732.310113565176	6124.23956703469	3373.04827732995	2974.28017272806	327.327228641488	308.796474256332	206.11158646577
RSUY_RS02290	6878.83368427089	7687.76201851125	8669.49110795664	616.759073474634	717.436986340018	865.128380349008	2829.38336632625	3285.56262997444	2840.92108552322	300.541605022697	176.617700289954	143.36813443873
RSUY_RS02295	4804.7707625254	4233.33804674697	6054.21220449433	803.12497908099	638.220444675909	791.355179573966	1316.38277235282	3342.54892832235	2761.24668481723	188.569737678439	67.9761124987746	78.2062729136377
RSUY_RS02300	243.653405285104	437.826070292451	470.512477897264	49.8505438818683	72.0849987212674	88.5315094872763	293.630143736548	801.409226689892	751.11136452535	20.4608001233514	7.98426325667235	3.43798501244799
RSUY_RS02305	4334.77628651031	4102.72147618551	3881.45457450776	594.962301085386	689.821619235883	730.92982300943	1416.37730434746	3198.0094247766	2857.91764820071	183.373614987365	141.590517614589	132.753315673895
RSUY_RS02310	6322.84123022959	6105.33613339803	6274.05654928284	1326.47391497781	1277.40982667524	1343.14906399634	3069.22403894019	4431.44267198788	3983.51076177641	557.31749976729	494.267705857174	458.229383881709
RSUY_RS02315	4843.41846789951	5666.41736529148	6121.27958370034	570.055341148129	673.706115052813	941.259541958833	1729.46562566908	3698.84234354234	3475.32891336578	239.097751022391	283.650242193884	176.998282638787
RSUY_RS02320	4781.63082693122	4752.66443742201	5408.90406306515	751.65542155768	801.897935523709	991.230548108205	2665.33691736262	2944.63962279443	2729.65885190477	338.677185875483	317.923584557813	302.767199247393
RSUY_RS02325	4077.07978833185	5094.05065593278	4109.15871962747	548.984172340929	612.782861642749	745.13567104479	2052.58775120846	2915.96488382059	2886.4222709802	362.339179063696	348.362632151271	340.688762296556
RSUY_RS02330	74.3675855946085	61.9209183802456	65.9464838689518	140.552666741911	121.405482123836	100.550026564064	85.5375814408385	88.5374191561852	94.6300491101303	147.182162946293	160.29943841793	142.472945399492
RSUY_RS02335	108.603453423102	60.5174871631317	61.6379178403165	282.093009225173	238.54926533787	194.902285243993	192.350269538902	117.869188020497	133.839719312356	347.361189098601	347.84802559284	359.930291112963
RSUY_RS02340	202.275079653227	138.916656781692	131.489537210471	366.317288986242	305.263132243839	252.833777677671	210.461000116517	223.063872930237	221.134455838691	512.379563262716	435.534737676511	442.995593540177
RSUY_RS02345	331.559743051112	219.541832085772	242.375908052977	467.410252278423	387.675385348747	376.578964061206	135.208325160158	211.868589215296	196.349613305566	597.934048098035	546.456186602717	472.906849065996
RSUY_RS02350	228.858063031555	200.119341389336	195.122121219908	237.462457518252	285.143509430264	270.528463235771	430.255713206154	467.456848073632	479.268239425229	259.459091130693	289.095753341621	241.008485412969
RSUY_RS02355	43.5111703318826	20.6924730066414	18.1411069641222	125.356578118754	102.074246504147	84.9495424469004	101.20989119563	66.0832031987758	70.3689060091706	166.913640227964	178.743623808207	163.459413007356
RSUY_RS02360	129.204581699365	67.7711523679437	72.9609739729395	256.024588151444	231.621613185271	204.717143349421	166.386454243758	128.506888235794	137.40332693571	348.399679138612	389.430252240651	293.89702894306
RSUY_RS02365	68.2648428241417	47.4348548568284	41.5982410530384	122.402970230117	144.070885943656	165.592595902513	200.619280691016	188.449675047439	204.693838717895	166.086628821481	176.85420895963	127.460700508091
RSUY_RS02370	22.7106586466879	8.71756031645988	7.2729950184685	52.5772512804788	66.8205046981094	52.9513713266264	249.982314156487	69.272332573799	77.3894158300371	81.5790912081945	75.7621193906267	74.2617654699234
RSUY_RS02375	43.3708634671089	18.6516125360378	15.5715900111568	131.997819259628	136.12329988457	103.263555588356	92.1851325377994	41.7647725871716	46.479160517121	218.799231937979	209.466217049024	176.796378496519
RSUY_RS02380	150.702210390022	72.0368749293384	104.881721789324	210.563147559811	247.75881035553	171.303237916704	81.3487831203578	47.9684795370496	58.6832858882826	277.276538305223	307.266546087621	230.866737709066
RSUY_RS02385	95.3467590990065	40.4658713658873	40.4758425125381	201.906153693352	205.477612179865	136.90308889	84.1146567596158	23.3383050024229	25.300621694971	264.023909264955	274.732016943546	265.819943912297
RSUY_RS02390	107.554708918527	50.4167427996902	49.7544230696623	147.331246220043	120.287984746488	95.4779050103771	178.770004517978	137.609296080767	141.596213415301	188.518889489822	197.299451758565	192.513504972636
RSUY_RS02395	148.067636009878	82.5646893786867	60.9055840738438	155.880483184671	155.522514095577	133.630795172133	211.059859582617	222.273832333447	257.674654086397	253.030709141878	298.7919580681	238.416784127561
RSUY_RS02400	127.045085978192	96.0927903369577	62.911843375735	431.775655643541	325.819183363226	253.496834708449	131.660645720682	109.901266639554	105.13451394645	609.998255134365	633.927085016181	574.818989234625
RSUY_RS02405	208.652529251755	109.382747511079	135.080616403877	254.921896842664	228.865657683381	177.557106045243	119.040534586042	155.762061752284	146.655927777905	334.688388315974	361.123450603277	311.3603668014
RSUY_RS02410	327.802862311454	559.576477060996	396.584385409561	230.391939760437	231.695008945552	164.888969153377	120.964642396928	184.121975535109	196.15876687429	302.382325438191	344.761978058419	243.197273534485
RSUY_RS02415	196.113435481463	400.332007526736	234.266000157037	99.5214898136109	100.333497670642	68.7386986672859	69.001474121196	77.986178189444	90.6001144960997	115.067396093465	139.512366363981	110.271192098688
RSUY_RS02420	236.943678172289	536.655819704513	302.141825248244	109.618826287796	104.211904796992	64.9133775944541	66.011612457352	82.5696771504659	94.9681638734413	107.183544575852	131.407160550889	100.155440879756
RSUY_RS02425	359.089198913025	819.27444044191	384.255863612426	196.863561967595	215.368323669244	114.822755839094	297.428690716198	164.855441022427	204.169976042097	147.720219478648	131.193897102259	146.167981383733
RSUY_RS02430	533.296505078217	1063.18560424451	384.177565100066	270.964294044062	281.346850865363	159.118073890589	171.415979341424	171.20716853837	208.383093462626	284.548280897978	320.592221530901	271.490013846365
RSUY_RS02435	284.919081449813	194.342449706557	241.478410270839	264.330797490412	227.518437330551	217.818393414346	188.819354971209	154.765825545988	133.98321126773	314.698888136562	401.757091054165	234.997161052502
RSUY_RS02440	178.361111189701	110.325561244041	126.418206223748	230.051696049148	216.73295573702	203.276831905261	129.394435388862	153.012937141298	138.760794096446	301.896331352915	312.186135510039	265.299912816387
RSUY_RS02445	142.528123489554	74.3808748313253	98.5565303283904	249.986678583693	209.572424471394	203.541912464378	89.1070998363503	84.2525489606406	74.9173845690722	352.895495587969	397.387009410339	310.935144913996
RSUY_RS02450	85.587451442502	34.4692852124388	37.9075682441673	739.827130738999	853.279137036786	342.117216756616	53.4007707149243	82.2223531909889	2.70555445029952	545.682861678063	660.414659533905	393.924726495691
RSUY_RS02455	52.645112796628	36.0570841503562	42.5322013861189	127.494683187797	115.763168302827	83.3597407313191	64.293441255326	21.2116659707388	23.0898361559425	229.94665655681	320.264766041552	160.210099845269
RSUY_RS02460	267.753074874485	158.075957660322	191.244221303495	293.892393578656	252.477994747284	228.353912893074	128.009567680529	99.2616501090847	103.897439621199	301.750433689153	323.73194078689	339.59007947331
RSUY_RS02465	152.65229982771	64.8452390719212	77.7144014836133	205.170674113717	177.923171677058	147.46181786314	151.055934345125	84.0453795899564	85.1818023790371	229.136347327687	242.590622677972	260.805117145144
RSUY_RS02470	19.772647290854	6.36929544936525	4.60109336546065	71.5842238582857	69.3377231395998	53.8041153887736	70.8622702920152	4.92409713118456	6.24308000096888	121.105774403785	127.819251267932	98.0623702479961
RSUY_RS02475	219.106677925295	145.19433935994	160.873543670826	148.132031361405	183.272123581681	133.675208105737	208.612349596376	185.648199983917	205.175835310225	186.481537337561	211.2870150533	181.102722259052
RSUY_RS02480	194.745141089667	112.25673722661	127.386676229591	168.648924438829	167.871130025275	138.710132377589	144.064427589013	96.3671171570596	96.4314637849418	212.156356271052	220.253239669279	203.822754604221
RSUY_RS02485	187.505475928857	189.305985590679	196.104415111725	152.166305106838	124.357704025704	118.525643561459	206.688197962	148.240117103169	154.684383073841	169.715622421219	206.869485488151	159.368523527586
RSUY_RS02490	341.277206274937	348.103657100664	276.232115231824	281.187972098559	261.750751786448	217.080952385082	239.222987070133	268.697873439467	276.12373792737	299.95280122094	314.143747645854	247.220442421656
RSUY_RS02495	549.715672319638	470.913356305118	539.644648259204	531.962973650879	470.400339725955	471.683926620468	424.047877242812	448.63380757238	507.088736442081	468.411192487809	504.509875466804	545.767932882872
RSUY_RS02500	106.612675646203	69.9992812835023	53.8715417087674	52.9817734732796	102.082153184607	100.235372606596	277.422242814989	209.250979132151	240.196712341416	93.1240086985447	76.3946509362325	71.759724604839
RSUY_RS02505	266.263502044154	158.108109302492	190.258828761562	189.746540567027	210.407096417739	186.483532667636	210.742725776568	153.688930332816	154.200076562228	285.807414707045	319.220197321402	227.770100742787
RSUY_RS02510	193.303707467753	121.878554186208	171.229507543206	178.718384740449	138.145973700652	135.201061417828	92.2354730149393	84.4805984670814	92.426821831525	231.200810102359	249.643998469958	219.014476867726
RSUY_RS02515	463.095488217857	315.356620095611	451.898203598149	234.850006645816	203.075613895706	238.865590813368	434.116473020256	402.131761074727	409.833721186298	197.921828280767	180.917991441111	169.408166361018
RSUY_RS02520	144.038584712339	79.7220366395366	94.1616348115559	112.945660240755	130.183544875786	106.530843699009	366.699279845747	191.032831773983	191.753188748655	143.345292759962	140.793172106817	137.690618791843
RSUY_RS02525	128.145816463188	76.9462708991199	72.8950099311398	147.469647855595	140.932704176047	115.829913622635	186.858364463857	140.175183665071	140.368642488073	175.92668822183	188.141588480039	189.020512014943
RSUY_RS02530	96.6892676429346	54.1559597458117	47.832712926375	109.463293379404	116.603355747413	93.0206256761695	272.600253105786	130.511578382862	135.200386500529	151.700809638311	156.431436544125	140.99362782659
RSUY_RS02535	119.287609848728	69.8083292061475	62.9414955657771	168.509303462042	147.478762467292	121.472148725373	200.814154738433	122.736521635926	122.456475926405	221.128095362931	231.049234049617	230.981204077983
RSUY_RS02540	335.136830261413	208.66267567105	199.798363039853	313.032817921378	271.773567963811	229.786820063672	136.82623916013	186.62436037551	185.074232383937	390.372646641063	443.150967236874	388.498129177379
RSUY_RS02550	530.222882585979	367.551299083167	421.599117549179	452.722831076461	470.695889275213	567.492487779669	388.18265348088	548.771129999526	580.981515604316	388.696822239886	390.788312331482	331.98071331602
RSUY_RS02555	205.371509058841	94.0320704533803	95.453783186639	196.112208186825	184.597140796447	156.366913377534	523.835386803743	321.000640737945	328.237867065735	244.652937345832	254.847766024324	214.622772215127
RSUY_RS02560	234.668539106711	144.218501985745	156.20040318812	135.853333719012	124.790283166122	130.206883960474	272.362562757944	276.274361668531	277.092829484935	145.199466570598	150.149236087074	121.987796299748
RSUY_RS02565	157.02796608665	116.134483154981	141.222992265553	169.602582463562	129.386076624678	123.071502476199	351.381897553479	243.101434516226	247.689893735634	158.907108446873	181.025022392958	152.751327018408
RSUY_RS02570	193.110329072744	169.718393496143	259.242540427417	79.6870478621854	70.8000611395536	111.021162767432	100.394827872423	213.00316164629	201.467449002587	63.9689957074319	85.1882457883956	30.3903163576266
RSUY_RS02575	229.867568006001	292.889674210508	296.874292953661	315.701211255112	350.670300619898	403.622197485208	298.878583525499	444.744547788914	510.876057647287	149.980053591703	156.764950141094	200.179016171511
RSUY_RS02580	49.1964277753922	36.8939971891919	35.0368685967068	53.0692870509269	68.4565245662583	65.8951231533886	299.677176833378	171.977258079928	186.226760694696	75.5106224529182	77.5984068304094	70.6379808097782
RSUY_RS02585	86.9127538799585	62.1521960303698	63.1750708000334	204.048028613908	139.694624056767	130.244400488207	61.2446239633832	59.3638684380166	61.4559397080813	301.133687607116	358.50043087493	282.216723987816
RSUY_RS02590	31.5424916653453	15.6584263023032	8.14701720672671	81.44013637273	83.4689300300929	59.9436288390541	188.037433255984	111.794986527634	63.3833964838363	124.937144635369	133.847713615706	126.109506424378
RSUY_RS02595	72.3730301414193	30.3643510840888	18.9485872468264	218.013496784545	171.52269932749	122.226230142256	107.723325624828	89.94692990764	40.2770559079329	266.780814842281	282.148255043719	299.985545943539
RSUY_RS02600	141.879772998172	110.735523752397	75.4421877233044	208.254914407639	205.599942085958	159.419889153768	103.09681533869	279.036240805298	111.396532105281	215.095506568602	260.974655347769	245.954629567128
RSUY_RS02605	25.6048744413054	9.5461462127408	5.97650416334447	109.041307722012	105.914431878824	71.6820742461614	80.3705351212889	25.6963219029471	25.5127160575085	155.821654245376	164.700924602585	151.564853179168
RSUY_RS02610	24.9856745215036	15.2015038040745	12.3368306920488	71.4732375615317	82.6811801183212	62.1782664836142	102.347546843596	37.9185186956669	40.9072180887423	115.751984666051	122.878601377574	106.752594283768
RSUY_RS02615	58.678351941364	30.8513882165793	20.5598022701215	259.880965295196	182.171607748043	137.090042419935	34.1940212566728	21.2912335573798	21.5567776011564	426.223908936456	480.848406857203	325.99443169536
RSUY_RS02620	18252.2705611862	37268.295424813	21531.1910429694	12510.5395781609	18041.8619706731	15938.8026034228	16618.3045719224	29429.4623083756	32956.8552387125	2658.26715670436	1368.38794547746	2016.14786992488
RSUY_RS02625	148.835351631458	102.027599183144	99.5971999567636	384.286484206971	302.473919225164	287.354380597292	91.4219438893494	137.457815985141	146.27500875436	512.085675024496	599.068960868251	390.984912213576
RSUY_RS02630	142.231992646957	94.9981375350582	96.9008489138585	402.7233087124	309.490940225973	267.699941558604	100.592080081701	99.0798644070426	103.937102389749	589.227160802346	698.231310134747	443.311110805375
RSUY_RS02635	362.087287108107	322.376361350116	364.744007173109	724.272010087366	693.90684457767	1203.50101133272	227.936417218627	453.448539484523	638.626459440438	485.189602019293	578.150831968895	367.370940289173
RSUY_RS02640	256.628369575585	241.227810609213	239.238636172949	601.238932685792	553.81530951307	613.175402766278	658.495714833853	598.328379039289	662.23429331797	408.171425469918	445.112168669474	385.031698810138
RSUY_RS02645	143.823922115911	118.245767186169	114.06845390258	303.543047264156	314.334057291049	339.553659864829	302.797588565867	406.746597280378	475.005190679188	249.424008245206	262.999240182854	216.884657236394
RSUY_RS02650	203.255107400759	148.238256811812	147.565643819474	383.881057427735	372.593050115539	379.018748188301	362.606046985582	392.047973271811	466.445858008939	283.032657821443	333.224188544298	274.246125802889
RSUY_RS02655	647.520805941467	948.997970348167	807.341135508516	306.933243991686	316.794714564025	344.865197370711	648.941651239434	913.861925717566	922.277374686156	204.171325883858	264.967771453325	183.574893333095
RSUY_RS02660	654.340835931453	672.478596785063	587.290358386791	303.229570254795	307.205969577091	336.558909560545	436.994820691893	636.692183405995	619.417803670138	202.674723563272	232.195868870413	178.138811006168
RSUY_RS02665	183.019656220187	95.3534327487033	120.99398629111	232.492710711101	154.849256472206	163.526402544688	10.727904464143	31.8652729839475	37.4434307737297	316.460375766492	434.684580770695	279.164379939968
RSUY_RS02670	106.107922261257	37.6647429052874	45.6123454122278	304.383154692431	238.417749696459	180.209331730233	78.9302678169885	57.1309954006312	55.3244616030992	428.099209420258	475.288795360026	406.717860430628
RSUY_RS02675	46.6872800090416	16.5350325509523	10.1156181876183	203.570424057457	172.96049635273	115.804255147953	53.4606387512978	11.9139171444131	11.1202284254401	308.10787231878	354.71734494271	287.989797103448
RSUY_RS02680	14.5410176759251	6.08209103113814	3.46786109097434	62.9373315035616	72.5649973494948	54.7437224841207	132.386906132712	37.270725751198	50.0310555192513	109.784817630273	114.047555546761	87.397967003907
RSUY_RS02685	40.5326840053227	14.3651179565908	9.22471187592468	164.63163659898	139.216057164765	95.1674350877149	52.143332488745	16.4384802439661	17.2029560224007	281.810467849815	311.243997895918	233.14891189896
RSUY_RS02690	21.2973746062535	12.9940038764192	8.33979190322316	44.5899897949711	50.5515169515846	37.2998578843245	142.561351783365	40.6470543571455	46.3852864930383	85.4903879381312	93.5166518840645	63.5234480723607
RSUY_RS02695	28.8028343487126	21.3988852566092	16.0545697528639	118.671969940547	97.0240403922845	71.2295414508363	76.1738997447599	34.6361662868995	36.8637381191224	220.045069189666	248.088402763329	140.333979146655
RSUY_RS02700	799.286768274123	721.110024859372	956.501882313382	217.720611571542	266.350230812158	141.48821963079	291.20166467735	475.618021424831	383.44812585246	219.12532669675	304.774935891943	173.584811449348
RSUY_RS02705	512.420152248354	549.833269767373	528.347391157407	243.471086971805	240.41149093549	133.764870100188	238.057566747182	385.233277421398	309.624636719248	257.277967928395	325.541690269927	225.247950371295
RSUY_RS02710	283.568280262095	283.846031941897	220.811018826584	182.271221714123	144.851115523862	87.4953904636437	359.427035415946	219.653293900987	165.985553061151	177.018465315636	223.44872194893	169.728174782879
RSUY_RS02715	254.648634196976	327.294333795517	278.432367378283	130.061569433	113.822619254462	78.2992940761866	115.150061480388	242.453164008297	176.110715518363	136.473537062947	191.778531017268	124.356027196925
RSUY_RS02720	226.041984641197	216.732177896972	175.62347468082	299.820047244483	225.121279556724	204.229243561224	270.932680226084	242.827159790076	248.273233040002	345.752419011761	439.919013315524	343.363335621883
RSUY_RS02725	73.991663857826	37.5561381332624	27.5562626549429	355.072365674646	279.342601400939	289.345652831505	19.6126888038153	13.1220718246971	20.8864036921994	436.213443078779	544.688546941465	407.151321954407
RSUY_RS02730	68.0057215098311	56.8802169759974	69.1459544696731	289.315457648132	315.251508785193	422.250089557642	13.2999635438296	44.7147228857133	50.2221872986466	268.083441319804	324.920245959656	214.317501877898
RSUY_RS02735	488.136879772393	307.070376648367	395.910237254628	954.695434491098	1134.51275562215	1069.67877885491	87.1642237711621	120.793629925562	135.626063127856	793.919967783579	788.406071180399	1224.14826873229
RSUY_RS02740	147.904753670509	74.4694997460617	70.7747006846067	177.068705013914	162.657536191513	125.383132981054	151.405220485446	89.1198729818516	87.0763258095797	274.689562645765	312.458649399919	243.359652786229
RSUY_RS02745	275.469222269693	165.455161719947	177.936860947294	274.529291958206	254.141522192202	212.980815932804	175.470835805345	198.057134342101	197.243855907003	372.100165364388	422.908528504951	305.442210262586
RSUY_RS02750	113.821400233695	58.217720183245	44.8476838734053	260.21055885347	272.439929685243	226.68233413557	210.82794170561	144.229042927321	186.564499297411	449.734648147524	500.958659088642	353.462152031616
RSUY_RS02755	151.449161215335	81.6236024721491	66.9660453475486	294.244442730081	262.450253803778	214.763777965769	273.611538544884	168.340373405937	163.269456668217	459.948620735269	526.366271867377	324.184899949374
RSUY_RS02760	203.549680722914	335.444115975458	273.372452042012	112.992922035121	191.943370929393	270.822984901238	191.96394965322	465.416523996235	480.102117879374	29.9161898481318	32.758584748833	26.6084560637592
RSUY_RS02765	24.0942492537586	11.0689642104798	7.30048213565931	52.154796693592	56.039020692984	44.3960822819345	104.134450334896	35.1047502869172	40.9526388059568	103.928869739126	116.215586849215	78.7945846258341
RSUY_RS02770	46.3004171718738	16.9133010328063	17.6717057872087	145.601042821071	140.894817673014	111.253165062998	258.062236766423	142.87418593346	173.978791935154	226.581949301863	253.082575909477	190.128564392393
RSUY_RS02775	106.039547913139	43.5407212693237	47.34894233332	219.779019355186	171.307356737909	137.249210474464	78.9224764618133	66.3593093468548	61.8521756234554	332.107908227252	377.488880784533	273.211772722041
RSUY_RS02780	116.366986228999	54.0059545738911	54.802804257731	234.900480398152	254.014388552475	201.636235145666	134.283486623499	100.940441778871	104.250333367416	315.612930260375	323.558754206945	263.328079486175
RSUY_RS02785	76.3459440398927	46.4145088840621	33.8575404767778	282.332183728973	217.876743111434	177.37884574141	159.367010522515	72.134825651926	67.9684472339446	501.367388808427	585.556626247182	387.682528806145
RSUY_RS02790	224.629278618538	141.15546277667	148.783561018389	279.903337658398	238.643369631192	199.293413407915	310.216871799835	246.06241716109	243.828129166891	428.957121853305	523.703442471698	325.716079185258
RSUY_RS02795	208.684870910043	106.864879594162	114.096080750204	598.823275179399	499.115945483559	562.316520803482	102.097158679833	96.4929227787915	107.508138072505	829.65499563866	995.093525955373	669.27603586322
RSUY_RS02800	169.341145026713	181.660158060377	128.712125115813	328.228682977884	247.395882410673	156.422916614332	31.9532310699573	3.17949182711773	3.84653750467658	507.32553995139	609.610971888295	441.452043334199
RSUY_RS02805	16.1380345121453	25.2681343052343	20.5935990621755	6.88576220599996	8.62937030191471	9.37826270658432	62.1089205903501	3.32421409497576	3.72612647022607	15.284154365859	16.6309977621378	13.5816372156315
RSUY_RS02810	162.649461624885	229.235112119987	180.313237270373	149.348970922703	124.360801862504	77.710515022636	52.8057473865415	4.30708804931573	3.59039693922834	220.620432982555	260.816507063716	164.791704671501
RSUY_RS02815	69.1318316664773	35.9111729942323	33.4323324855054	141.194106420627	135.703819597606	110.306554210637	139.479442178161	83.762423897541	81.6482477406708	196.298943839644	231.543633239471	166.298487831924
RSUY_RS02820	265.287510285465	203.536488540606	174.315238319794	305.172918878627	293.092694540196	265.521103678682	249.862386161529	260.328397283679	237.647344628354	318.793528685254	363.02068829243	287.744594964658
RSUY_RS02825	31.8660880824145	10.538444094476	10.232367370067	86.3371563165644	88.5506082468135	79.84536124646	120.055387536131	32.897539843221	29.6864300174014	113.159502501117	107.476355756231	104.019348581903
RSUY_RS02830	60.7421213743027	41.3150466945585	34.1414191517171	132.862929855519	121.597672581685	99.026450972816	127.193455651021	82.8035039694434	87.1896775416358	178.973526630784	202.087689163753	165.210772479851
RSUY_RS02835	67.9413116223044	28.5913507292953	23.4687640925488	209.244404481775	168.004096139672	122.792366453369	65.4920873466704	38.9715562750478	37.2454475759225	287.903151615064	324.474973104613	302.889117311222
RSUY_RS02840	44.3793707527589	19.8484634905934	13.6558746646937	73.7289543468373	83.425036924401	68.3412299894351	202.757394372303	139.064207641902	156.368872782704	115.58715226027	118.31879658537	102.941865102863
RSUY_RS02845	25.2040878046146	13.9095727094054	7.02455932924843	49.5865182500101	59.5396544762593	50.7597486865754	234.143309823691	114.800050413514	123.326994588937	76.1202752338617	81.7131629944259	73.2531612153615
RSUY_RS02850	95.8561735196724	60.8324187838463	42.1311683897654	154.21912087735	131.419387655585	120.714474406853	205.20624228915	153.12377373932	179.356764493656	193.423103877017	197.576211047269	192.698415581485
RSUY_RS02855	75.5107159421895	63.0411446899803	51.6975128943759	114.786784458941	95.8661742008967	86.4930054838403	216.109859475988	157.449265057506	167.794156619373	134.488030519115	160.67386549704	132.679034419262
RSUY_RS02860	0.662672937833034	0.739661264695335	0.504018422727559	1.6286324342542	3.36628819427726	0.845336537758011	81.3798702273559	34.1606125204122	52.1608611658581	2.82424594019692	3.1790888051831	2.05335032616955
RSUY_RS02865	75.0180678016441	49.9191737189366	33.6771102504661	155.56981939642	138.112473922206	101.929160786199	156.205076435798	152.301736459931	180.55967027813	190.209927058999	211.766795689561	215.173147482121
RSUY_RS02870	89.2723594127627	57.8553649771968	43.2476686496396	176.015512856331	150.612338708314	110.99207770042	179.124554680101	153.21144566933	174.371169487343	217.33715186839	227.531215841883	243.765453207721
RSUY_RS02875	130.158094532119	81.8453937890466	71.9106215805584	181.414523825454	160.917673250605	136.482777765555	132.359145641609	143.459256313673	146.031351366763	234.779386912266	256.074742503304	247.771860367609
RSUY_RS02880	217.111490590951	127.261490333307	119.749095876403	281.556545876984	231.954827183728	199.421617048548	166.370936008113	162.380818039117	162.064942007601	387.055382714257	407.236906595193	373.333055247671
RSUY_RS02885	188.774251123796	154.053742311649	124.615451039078	395.580777938786	358.761713223408	293.356631093492	133.09485749839	215.318413410845	210.243862552108	529.521131487122	552.485396558574	572.617540210866
RSUY_RS02890	58.1483602037424	31.2285872854426	23.3418754672129	178.991410242242	181.068752064716	124.8053473347	113.049033092043	101.97660115442	116.677736712309	266.658842532311	279.328335240538	288.379823341652
RSUY_RS02895	68.7261812824225	45.7390317523218	36.0630492980096	143.235248951577	122.270935779629	106.40107751927	134.287677372098	109.213686299603	116.058283401325	188.204779813342	188.333025607008	185.623951108117
RSUY_RS02900	76.7076779307557	41.0516945738975	30.1296816199144	222.613853123316	182.272941566026	138.515420529578	138.602887847553	85.5592626878108	121.38397798886	286.84354980717	303.233784155007	290.047833104034
RSUY_RS02905	46.7557601726379	25.9554584141257	15.3754753960759	184.40513479725	163.304622742048	164.376498513467	47.8965327872675	45.0195994267738	49.1224407310381	234.600818195767	248.50036186136	220.752499860178
RSUY_RS02910	67.8400463831769	60.1958025395827	37.6783180016221	190.121137033537	187.568039686535	229.898060007256	157.651184869521	97.6669561940367	113.994623046151	206.622923022445	243.884791359587	201.807100243081
RSUY_RS02920	1.24109167649046	1.62665441125859	1.57325746243556	1.1553772411207	0.754136009422985	1.05546299031059	0.0348308774584787	0.134946106015054	0.331553397760966	1.54120310669371	0.781835603808689	1.2300842007639
RSUY_RS02925	0	0	0	0	0	0	0	0	0	0	0	0
RSUY_RS02930	0	0	0	0	0	0	0	0	0	0	0	0
RSUY_RS02935	0	0.0139757829411903	0	0	0	0	0	0	0	0.0328391881346855	0	0
RSUY_RS02940	1.03424309270086	2.88599976321376	0.786628731217782	8.73754040265607	7.6042045810243	2.63865754965888	1.43677290397929	0	0	19.4962195939836	105.021576465353	14.2430806234251
RSUY_RS02945	99.5458968760905	103.56936714029	86.2793519769225	240.293094496406	208.471042952988	185.5172359208	51.3743397757824	81.558810488986	83.9076529666953	188.432909547525	228.179992581414	240.243718582186
RSUY_RS02950	67.2359467433655	44.314913567569	45.2036273741763	189.855910387038	131.606676747343	137.472504102505	47.7107588993709	38.0114368965116	38.6891810458129	183.667061763361	206.375188640582	262.262715131078
RSUY_RS02955	48.2547970883949	24.4409029529504	22.7695602268832	165.90838740111	119.901189885731	104.811690210131	51.6630404511188	20.420093935856	21.5764229657382	178.604146548396	188.363234086045	237.161141630201
RSUY_RS02960	34.9786895334417	11.1840385513008	8.96446914126468	107.068328465635	108.428363412572	80.1066401861295	45.7755223358702	14.1727857675903	16.3999225912166	151.443947928626	151.99800873003	173.441452065616
RSUY_RS02965	29.0440628853351	9.99195999565021	7.69491181179303	94.376972868299	89.0497196090687	71.3447421565808	94.1192011007015	34.398233835315	35.5761029081288	121.025130932804	114.158509681313	129.250016066996
RSUY_RS02970	35.2186987305635	16.0628672004388	12.6688626241284	105.68661280934	98.9638105488889	87.1451367837087	79.8039133835797	34.2129800485787	32.3576176347812	133.305959020478	146.238084112248	151.520140417448
RSUY_RS02975	46.0937681142601	15.6251141765324	11.9907024172698	192.693911986971	175.988428856414	143.350270937455	74.9617888459645	28.4562693807206	27.9357815958238	241.95431057333	260.789227426405	262.616402442243
RSUY_RS02980	720.441039139565	1083.43474892012	666.669544246937	344.245497499861	362.430238983754	243.103144264553	279.5096629638	464.190487875563	592.044907126584	315.749228921434	392.403419197492	321.078676278884
RSUY_RS02985	24.2978015145374	17.6782159672972	9.67539617886906	37.8911370493389	40.4893465325113	29.1064930590598	70.4700522580982	10.3244353835764	10.2779627643746	67.7420118482678	70.6604974952995	55.4412533283434
RSUY_RS02990	45.930440504285	32.0842721020588	20.3742654515045	48.192773320036	54.8594778510043	31.3629663546021	58.6239763269952	9.72884925546234	10.8988990175709	78.5971281889519	82.1527569177018	67.4854305083483
RSUY_RS02995	36.044228581933	21.8124182257695	15.1415164317415	38.37320599962	47.2675216913177	29.7104090670526	65.0913698086046	7.95511001721261	8.47724738210341	62.7176008735628	68.2386682526931	52.880387643029
RSUY_RS03000	35.3713226444479	29.9455305650626	19.2417816951547	58.4697986656031	54.5651828904229	42.2825526112744	95.1843899685706	26.5462224887591	25.62917846336	100.505767475105	112.002501698793	75.4062387290974
RSUY_RS03005	59.7966192424003	38.129344425556	25.7035439287148	102.249232042022	114.326920002425	87.4533688820302	96.274753312532	71.9163147378635	80.0584407610526	141.229501694637	152.005743954495	140.562081270755
RSUY_RS03010	73.3255045113772	36.1675293244413	27.4842895877787	181.243046424618	146.798168628122	106.726151482545	60.2863608702615	44.6608452553329	49.5864831132188	285.554756762055	300.485047810993	235.603263212721
RSUY_RS03015	133.186786451684	83.3376765065117	56.3979194893597	251.535563112004	207.447263132943	178.286168587475	158.219328253199	116.737459218755	130.817120161554	310.201533974593	345.91995573872	322.206986219564
RSUY_RS03020	38.5531948344853	14.5503400603133	9.08410063834297	169.429634042201	136.006719918493	101.889389884465	69.8655794696263	14.8103091580275	16.3413848323585	241.340024242857	253.697391032911	243.924903626313
RSUY_RS03030	85.8275174568018	45.6851492648474	34.1310151813222	266.89214243199	259.220093900564	218.389425321763	100.098951087232	87.7085911793061	82.3609976323874	440.154021855643	506.405980814973	310.56644743263
RSUY_RS03035	189.991421204537	166.808090122717	120.214513194165	289.133154301323	233.178378029548	274.987571049164	360.061559854077	177.874517530788	204.424362176146	363.337917471585	416.345748011394	277.207620289855
RSUY_RS03040	125.558620311948	112.195874665838	97.6567981808498	197.316505690085	167.605347458288	180.353205091373	237.882052597998	225.297607195897	242.556032444758	220.268301161551	253.708081124605	175.075530992841
RSUY_RS03045	55.430353301594	38.6688559662281	30.2683150903838	63.0389416124598	72.1996532916893	76.6020087465513	62.3600581518796	91.5839734285709	94.5334007101825	97.2678823486795	114.493354839408	94.1965699110542
RSUY_RS03050	133.369320874144	75.5624833376361	70.7728147202131	258.528426732732	202.768472408534	171.124397488181	104.667607340141	98.1325740913183	99.0448528716111	316.6374661067	328.074135037676	311.546466052298
RSUY_RS03055	54.4665632780494	33.1030156119029	24.4221726377635	83.259746504279	83.8432502347483	77.6626636755159	179.470059770494	84.2574096963088	90.657522569632	105.698585370474	95.3767815569967	116.296967104178
RSUY_RS03060	65.1973126855864	36.3022099471953	26.0109000917361	86.629355616762	85.4451352876497	87.5567796543065	211.1870971962	101.062018359335	111.931329113848	95.0036777596042	88.6517888181544	114.780737320243
RSUY_RS03065	206.452260226233	132.514049812616	113.349901997228	204.868448120548	164.055435531577	157.940243452922	98.1479368873569	145.122277548134	150.220067474841	205.793992916702	207.497955665812	268.145182198843
RSUY_RS03070	71.9061886990828	28.9089130542498	21.9189427541104	78.5166956588091	84.2203734432197	80.5908621079178	264.950667134467	138.796259592521	145.309499657818	79.6514674823186	67.0523450934279	99.7619163130658
RSUY_RS03075	163.298732427132	95.947283584439	105.176253896652	211.191042640227	144.118365203278	134.310007035326	113.287016901711	117.751801411705	114.937621808594	217.187189429331	206.803354588914	290.267326097761
RSUY_RS03080	74.7596532559616	35.542257997263	30.9603298428578	100.561001702722	102.338843158104	91.0565354458313	129.135805351576	81.3018488583711	85.4422484041167	123.843609192776	109.249758075427	146.598562629022
RSUY_RS03085	153.475686379903	81.3370606794716	67.7617488479931	140.037136100308	136.546949487764	140.025244461587	187.017466152919	188.529594295076	192.534042563628	157.619513140988	144.000671686268	177.140339521284
RSUY_RS03090	104.309911558965	45.6829110854376	41.6162171618838	99.782790921515	107.538528896197	103.435375119145	266.472521439566	164.652328170266	165.346847395725	109.250391056659	94.9445249736058	138.580164224036
RSUY_RS03095	97.8607938956014	43.5050823581779	41.6991974366934	97.4745124866431	98.7831463728702	91.633913261277	242.004340968254	100.441029478052	101.826355984306	116.692563511385	101.477409849882	144.39536892759
RSUY_RS03100	368.707659623017	285.320432860422	316.796841057329	245.878718853547	225.298126775996	299.187782042996	292.753366962841	396.291720709118	386.792565915478	162.596930129639	164.711720926498	217.854392038515
RSUY_RS03105	631.070694014578	635.774706987266	486.798838325873	335.206465057428	457.204668245174	712.147763317912	2304.66982533951	1300.4699008026	1368.96247791472	193.035563652671	190.782707418492	223.457582462379
RSUY_RS03110	228.774570275233	181.73717817952	179.024111733275	427.739140271003	356.153289886074	317.546601615775	92.3672574362715	117.555148377737	122.031544800217	500.133977911378	669.253717515367	501.100061992243
RSUY_RS03115	411.549797721106	405.538045641963	406.404825214569	877.222374382928	893.971606926625	633.761225049168	155.30308806745	172.538721488284	191.104198624966	701.838022120919	777.905807292193	723.896417498925
RSUY_RS03120	214.48860508549	153.201795834445	137.865570329754	504.945251833534	432.604406087165	373.62146445574	91.6824841373046	63.1480595495962	60.7609061999435	622.600039930148	797.165153064766	513.78625353681
RSUY_RS03125	214.812933697019	114.113991308924	150.515927922176	189.117959573805	209.899615840294	220.264817205935	319.662558670428	154.494583701102	163.095322723238	272.083551799766	302.980379931649	198.677649398269
RSUY_RS03130	511.405910655703	470.45295841669	490.203231580834	352.715162529432	348.60411253683	345.46087305178	398.279192123803	406.036170370966	418.699682001279	299.847334661374	289.049691070016	321.93222645533
RSUY_RS03135	145.430230153482	92.3144209885215	74.1594390391627	182.198948300557	162.787013319888	127.325423984438	207.531268196276	191.358477684341	193.541937344181	209.497283754337	182.89874627045	231.122666041245
RSUY_RS03140	215.553106192443	200.831631774393	185.573190950977	214.258435634551	171.753049752159	142.415868784066	268.318967965374	186.228165582034	171.710156186187	229.612765859974	210.694229176367	249.479479766845
RSUY_RS03145	208.051120753819	158.022573677361	128.044727808597	290.821734358293	237.816211667593	174.368900115579	182.327834003344	123.593261479133	122.149738916113	348.65558539113	349.173826098513	383.234646110742
RSUY_RS03150	218.470622879755	119.52066068301	102.64956048915	449.371886354247	371.998330099435	386.937649092747	112.019281496432	170.442157836419	164.373381485048	485.729879154105	403.209005967468	546.271826482993
RSUY_RS03155	261.316933420583	199.408116780911	205.669165182841	250.812888493291	257.29899538988	284.905391534518	173.160832611956	218.418040715468	216.515743456485	236.969537305013	249.627252122993	247.938586607554
RSUY_RS03160	54.4274634452025	36.1925053783739	27.2629629682772	125.332086405447	120.172102144037	86.75768434429	80.983448195877	27.9797043767224	24.2347176549958	186.629156514122	182.519736942838	191.608869409588
RSUY_RS03165	166.324131904167	142.675180979765	97.9026860803183	228.216512227304	200.108829195513	156.234882332492	137.234373810424	72.3388717063152	64.2897474519513	246.127865485156	217.193709993616	291.522394513514
RSUY_RS03170	236.889903753905	300.458813500097	269.391422695824	196.353850286409	161.826653793598	130.710541758659	93.9221675261166	103.470412974909	95.8045175328704	176.292195114033	185.747414253282	209.491508178535
RSUY_RS03175	440.536051415485	476.355403378509	514.126323187483	276.88578757235	252.179232075955	225.625845140221	123.057201748373	165.25883625924	152.894689408553	228.357220806506	243.797882290407	252.169329864356
RSUY_RS03180	174.297091380548	66.1587764867753	114.974689330045	302.909693349787	231.18254307372	211.175254083082	71.7013818222645	63.0611484722515	64.059648111808	314.403507281334	360.461035943748	331.427674521737
RSUY_RS03185	224.049712416137	79.7447307969347	165.192032234198	70.2347743054786	44.8247847356703	110.823616199084	26.8197611603576	28.7115588811357	31.1921949735361	38.7247565271308	53.6206308164596	19.6779403100699
RSUY_RS03190	159.393099508084	153.184575125702	131.880581110712	255.863541518283	232.753789420462	190.583036982008	99.5212624969172	109.275673399505	123.654348000834	292.072003862413	356.692010174495	287.362979650117
RSUY_RS03200	1810.14815757329	2175.5998347086	1691.90526563058	363.383917037773	493.730898526951	506.662840235468	2084.92697147644	2625.15497241869	2611.5951321482	281.528018894675	311.693352402127	251.554715982192
RSUY_RS03205	292.220682373569	206.097115239796	237.796433302698	216.667893770259	193.772728688381	170.063876508028	242.791983284895	170.756299794415	162.560632537861	243.990949740365	274.231859448768	256.504933543461
RSUY_RS03210	162.252203097491	109.213666117261	114.265210123514	181.906809051091	155.33402608345	132.4332300776	167.971348504743	98.146131310254	92.677775837494	236.156432528222	248.940471478616	234.004387013508
RSUY_RS03215	112.536120951667	55.6833565265025	50.9516352754619	364.58367559533	290.097341236129	229.128995532992	90.2196395825828	93.6053354864642	96.486236582523	397.1778007836	375.30585110431	392.811542777833
RSUY_RS03220	123.743975323774	139.547045921545	135.252400479221	235.355921430419	204.08064077397	233.774138444072	82.4938860259635	81.1202901617628	93.6672656643657	224.970589872937	291.52141852129	209.304525272674
RSUY_RS03225	280.551034716168	302.8659235968	265.993666768615	232.988790253363	178.022753066005	136.536752191353	258.210206323581	215.230423105195	220.940724634214	260.639261968313	289.832459702049	261.456364273364
RSUY_RS03230	114.020368373344	127.322132005427	97.8849063077097	88.842843036975	75.9478642471424	62.8101149191282	182.403607230876	89.7520276279697	88.4443541331013	113.434230044609	116.84436201615	101.739062141427
RSUY_RS03235	111.03652796891	65.8366624091429	62.249579003447	171.068956663292	157.433047318916	137.987517553347	126.228795347548	66.6417376690023	71.3469344262002	190.859474069111	205.271823953026	219.136924945071
RSUY_RS03240	57.3315997739513	27.3902306480203	17.3084849827265	208.532927500826	168.166814757933	130.44668484003	72.9967866923771	16.9384287126395	17.8971742970893	283.533554247338	288.472911063509	313.059549155164
RSUY_RS03245	261.263391715167	172.89666567213	214.950605456324	321.926471100086	273.24677189094	225.557068004008	161.016449327988	175.645814064372	175.432890828649	332.629884047133	354.075847935008	347.499977650986
RSUY_RS03250	261.234246240337	129.878029133948	164.578505634537	228.791244617048	236.748985094838	224.065389296562	382.050859532716	269.925722070721	266.420243401356	270.203389155458	274.111543542037	242.241474717913
RSUY_RS03255	76.2274617478647	41.8675884838356	43.8577894741591	177.92809495466	137.256613177852	121.082809329183	94.5610020071452	66.5729167495837	69.258630336675	269.911868294017	315.062006350314	221.619832780869
RSUY_RS03260	8.91040196704997	5.28359960752464	6.26882582507688	6.50121884726919	13.4004164195236	15.628971549355	91.5997996718796	44.2277200305514	43.905321540472	15.7013032242391	10.3304082949691	12.6544293181349
RSUY_RS03265	33.1840127426912	16.1968519047498	14.8403247507998	79.9080852656262	82.3410733923356	64.4277542710977	99.036810714335	35.6267304053317	35.0212320022087	138.518526131935	136.883478023324	121.401032155232
RSUY_RS03270	23.5107697899362	12.2530815625758	8.96710062831256	60.6117071256046	69.0618494336914	46.3902614934828	104.159357310691	51.0189701750976	51.9899345060206	100.628765211631	104.654973893932	84.1990065216262
RSUY_RS03275	74.1768761011112	33.2225556044843	24.5867210818401	252.557403894436	194.847694007577	150.710299797183	36.4427983682619	32.8525763151408	30.2914236844525	412.397283781752	500.472716891065	339.846528048251
RSUY_RS03280	656.406126454655	566.433219177765	512.766177807323	468.509955017956	495.355611689516	450.700160374179	387.261782498768	394.242100631052	408.146376865646	340.918501360268	362.092669282889	346.549581662181
RSUY_RS03285	273.862089311564	261.087417239331	237.468104623571	204.21962220179	191.318307349813	196.326604840336	149.551250962993	215.730558886255	247.325662908784	203.472494980413	239.287311084026	199.238059727408
RSUY_RS03290	38.2192009896616	15.1608343528873	10.2596160380657	122.42834259853	122.577068578745	88.2901637265109	68.5614227214123	8.4829797386148	8.9997443695492	203.388674025737	201.156206354077	189.912129345343
RSUY_RS03295	91.7256531709269	24.013696301534	39.8954341841653	135.124638191494	128.82800756939	91.8302605703331	284.580437390526	150.634647727282	151.302517876282	208.012987596739	229.250040640819	193.406926004035
RSUY_RS03300	41.1263720854821	17.9101751116375	11.6606140245135	149.893206081117	126.87228995241	105.391085975862	81.4734761286416	19.5010347972765	22.9092255672546	233.75518515316	286.997360546595	220.977206547806
RSUY_RS03305	54.9916115157542	35.9613583543718	28.5711033417192	74.0265477151615	77.7697602850089	58.8973452949908	182.398286512099	79.6425963158916	87.410876602601	101.497729770135	113.466701668954	95.3312876712696
RSUY_RS03310	43.0544632555036	17.9689398160807	11.5324754461336	203.403901687173	142.637485785628	101.34355247019	21.6361098684412	4.09723233221052	3.58343428465039	303.65467472749	381.785067685864	278.739020962913
RSUY_RS03315	51.9261355411696	26.297429036048	20.0319073434644	232.18849459219	178.210135686715	143.784088283771	52.8303053836037	12.9885623575873	13.8337798443076	389.573635047355	482.648711397588	331.120927903446
RSUY_RS03320	11.8297526734863	4.92913825156819	2.48347846705011	44.482023738665	47.5138198860616	30.0446032967642	69.1563157593953	6.56230508538981	8.15707165705767	70.5455107728115	71.0466601319168	64.6862274360477
RSUY_RS03325	31.0192647628079	12.1786950567606	9.51688464457204	114.628966775883	99.059453192149	74.1691471797008	62.1052683825543	8.37899493627977	9.43618993423106	137.064597448706	137.668116231269	163.28871974187
RSUY_RS03335	118.067595955285	75.4438657683046	62.1621980128986	90.6785580631467	135.617443056429	104.099842195733	506.187098210796	358.599280583486	464.125063840531	99.6138655837493	98.5671826579254	123.612860211532
RSUY_RS03340	372.964648407574	318.564989693757	291.491794184991	334.733175435208	325.183438591633	285.968390013553	280.81867569797	470.940729284132	516.833242684867	256.180597270863	272.10710605942	280.230706813967
RSUY_RS03345	328.856205069057	293.575441674609	192.415679146394	311.018309980746	354.140249551935	363.649225954594	811.780530801703	779.244469122665	809.288696687629	252.345503661435	286.928870310353	249.852120046272
RSUY_RS03350	32.7254762805966	20.0324712117843	17.6204834383144	47.5304421250866	51.7066573315107	39.731170580315	106.903943086365	81.8915232163509	90.1825251027546	72.4981952173692	77.7857072914443	66.2353048973454
RSUY_RS03355	166.96561794217	83.6488998887923	115.781915437276	117.65892441074	137.653384821354	103.072559730079	390.023982045305	181.337339328734	167.008924658317	175.360018481553	208.389269915524	164.685619515181
RSUY_RS03360	525.612904427564	340.573252920909	494.981244599639	245.917407182658	228.939539438054	200.129654355962	378.648044082974	324.973198146072	299.194273149666	308.306323734354	380.880826169874	276.326160255718
RSUY_RS03365	369.848893342534	265.760772897446	408.992686720689	118.107442349796	136.327416522454	133.434181590869	298.947854999252	350.39259600251	347.180713331266	130.130688997176	165.873068307603	112.164259797309
RSUY_RS03370	460.999551516562	245.776653633633	368.624262551697	345.63478871169	294.213587297192	281.853537367162	56.0361818252382	161.389796099839	173.741036483233	388.842270276746	462.29903286146	323.924018343781
RSUY_RS03375	194.090320505932	104.325587498278	138.122396408624	190.152162533383	165.19224114014	199.228714580778	122.838600741014	87.3836103526136	91.5251898298123	269.776431006455	329.110110803127	206.062584143949
RSUY_RS03380	51.6446368884173	24.2184195155855	16.274111197137	178.720059755535	160.133429900246	132.527944594595	81.4142897969572	34.2250545278718	39.4469840283328	288.617497020079	352.331083488075	221.887754313914
RSUY_RS03385	133.482324797102	93.9648188489785	103.909962788093	189.233273526648	160.104068777877	146.964651078038	115.5282997138	88.7786211579588	88.9783997322493	328.821752197157	482.212603410019	228.557737616889
RSUY_RS03390	68.2731352362616	36.1206618193174	35.6173537944387	66.7230356079975	85.755126233415	75.0514363007497	133.334951862343	94.0437679417335	86.6183260312356	126.784441698746	136.874527472637	86.6078461650332
RSUY_RS03395	47.3602284580543	13.2156173753263	16.5098226507029	92.9045333667041	89.2955252283277	68.5961053927958	151.689279464718	31.8039073607776	29.5743374422742	160.764027393039	180.817038324401	124.159869653418
RSUY_RS03400	244.973967918888	112.766176920853	123.051261694136	246.286341888223	225.911745601879	165.409972103498	160.789687764621	125.995088315583	110.814674211348	330.937563579239	402.825838394055	308.686774938273
RSUY_RS03405	187.566885857797	125.057885472167	135.720135022708	185.61754760092	165.946221758334	129.738806675329	100.588775994405	141.235220728752	147.91852336321	206.911072821378	227.895680987717	209.438734545345
RSUY_RS03410	109.835036591358	84.7294286654858	80.9446962567814	136.017006037071	125.297871673498	92.9774286254002	88.2098142594819	100.849033784149	98.5548811932381	146.600182821389	159.075778569953	156.130257697625
RSUY_RS03415	79.8012561681296	53.6041663597697	70.4569046494554	140.775495614376	86.9927285653148	76.0862894970382	42.6678018216418	33.7013834025469	33.9842236169723	170.322210789759	233.911693141714	171.220441993755
RSUY_RS03420	80.050773236392	45.8658890703628	38.0199339348998	278.070467257644	200.941734466691	178.559829923665	15.5247837428436	11.9755895401079	12.957589596142	346.680422069867	424.804315712167	332.712932371746
RSUY_RS03425	158.28004560304	139.649989366328	127.528706797114	336.343285554777	258.028438827168	191.387700292149	69.2518572964835	42.2330800866739	43.2191231745311	444.788018829329	587.475779633838	437.878491711984
RSUY_RS03430	102.688282691134	86.2612940474288	65.5092819670127	220.063214382104	223.723925750591	189.82793643115	118.730918144488	135.782271525217	153.848914380172	290.988227772996	336.491140100577	276.9623821588
RSUY_RS03435	65.3817096226373	27.6170876160326	19.2589296853296	205.0672089265	194.066788355517	140.533264277305	104.916455566858	55.1466529968077	60.5071435354878	327.327408264397	328.844840246418	295.03856050758
RSUY_RS03440	48.5349594659862	26.181790008966	21.7612970463183	162.092494503695	141.996768185013	112.005734771874	119.937971909119	74.1906681865387	63.6052044625157	226.14258454535	262.848332453448	212.364331882904
RSUY_RS03445	46.7950262290333	20.4117077734047	18.6722251177122	125.596302331403	118.012279348018	106.605416245407	134.934023263635	69.3921809134743	71.7428786839939	169.673132299234	178.985632102259	166.28426979065
RSUY_RS03450	20.0796533235925	10.3641515143463	7.90096825603957	44.3037390758081	48.5649471687443	42.8636431656276	144.740715061909	52.0236605846775	59.6762900121135	79.717573649724	94.8447267039211	57.5431874291664
RSUY_RS03455	404.509450406491	422.97557394906	337.982663158227	417.239485777258	420.569259869203	388.221350069794	483.807904752382	566.851509443211	607.671639089956	486.431311077024	603.692014304546	374.316661727831
RSUY_RS03460	372.23152494896	256.016973564056	290.063410663439	344.090643031296	417.302578614001	585.230975559364	338.513922745554	312.930931595967	348.546474479369	480.197414748938	466.525501419118	283.837167828814
RSUY_RS03465	326.731921055553	244.961753257979	276.029969874133	539.666205315705	521.112539105504	568.833503332422	202.145637819456	287.451555260183	324.681203314459	613.096209077662	702.821038144231	440.499638458576
RSUY_RS03470	74.1019720054992	42.5342603725255	35.7674136638545	245.315624740493	228.872099644724	191.782637536959	274.607958755883	188.520574691014	268.371792508316	322.856323668099	421.417551069311	261.78231460935
RSUY_RS03475	72.5323374582245	33.1755114934898	33.1119231564554	106.424281072759	118.256040957091	94.8930296078835	95.8206686872793	71.8619524782444	89.5459779660133	152.484044891134	178.928511214113	143.096370606801
RSUY_RS03480	108.885111928466	56.6606639193177	54.8307984483839	251.401931817641	196.931819131694	164.627395349006	85.0659718717718	77.0145344578439	109.326808540226	339.543367892841	393.569695679461	314.587759278464
RSUY_RS03485	337.933697958804	284.322946297401	285.409236560747	263.161533673193	244.458619024405	257.950577846111	350.787127725479	442.40995622819	449.795452433093	266.641675253136	309.699604548117	209.437227755605
RSUY_RS03490	962.43055064229	939.979960658035	1018.73937335683	651.897874985313	718.156095757326	788.942737110635	1000.66195040136	1134.10885950585	1015.55670506021	402.963773114681	481.926287574632	339.864450501144
RSUY_RS03495	706.117318500601	731.92053484291	698.441837463998	784.640721703332	1014.98268667801	966.209092005364	757.638967226246	814.497843233756	788.372318131054	408.971179764482	456.782530898859	378.540934353112
RSUY_RS03500	366.453201662757	417.445471616885	417.208894411886	603.551913760214	593.708576143307	581.973978308064	152.580172551514	403.740369931036	426.565374387253	408.167802536597	503.486526887083	458.025747624165
RSUY_RS03505	358.931002108526	337.394833229929	317.182070990957	369.896039585593	423.896902411967	440.940093612364	398.51153455763	478.651845832385	505.611389955768	319.245611256412	383.259173185272	315.141666672775
RSUY_RS03510	118.397951705265	85.3030023513235	94.8409712297352	127.541377836361	126.463488844419	105.079282106273	362.049822571961	222.179402956667	235.792731020063	141.266951552217	138.165101022567	143.691255742831
RSUY_RS03515	341.89648866942	274.909838567768	305.31352283943	246.75443930174	216.453736590351	212.527679222653	246.949597249924	279.812340726156	270.615825151487	238.408963716831	218.722113401193	282.102792916598
RSUY_RS03520	213.91966977674	198.051026200801	249.075399505713	158.876854934397	129.903010826655	152.119384101595	92.736305771243	146.846457454671	136.855342970833	152.758967247634	157.213123033834	175.897848158758
RSUY_RS03525	72.397015909884	40.516647472866	37.2552042929088	111.618461041042	96.7807852951288	85.0059708030901	170.689334977694	76.7081638164782	78.7716649132658	134.64271375583	110.004744713082	162.709987754775
RSUY_RS03530	250.62941945303	153.06170398519	148.844904044355	218.4484384541	171.12052599995	155.268503945592	201.022491072243	182.354003599544	181.670541702355	197.441606337807	164.685409141574	257.588338298403
RSUY_RS03535	109.38468562547	76.1165344990264	75.2628469274326	117.845740636786	80.5436298328324	75.8082556520124	33.3022626961843	90.8583793419416	101.288778363354	117.435295886799	115.00366237351	148.607307871162
RSUY_RS03540	142.302512495121	73.2001890714964	76.2042416508341	191.291523843928	149.880539162165	127.496656741121	178.621878977089	118.857253278076	114.788089692932	213.041660628139	187.586266455581	252.83979207625
RSUY_RS03545	107.061567262003	58.605797543433	39.8641630241049	205.586224556735	222.844944850876	196.117567710048	332.352604638793	240.361276723786	274.506519839944	189.312236695972	161.942992549485	248.85905298438
RSUY_RS03550	59.160924618164	30.8270209296683	24.2715067118198	124.215454519392	113.505335992662	97.4084736088171	89.2872549306442	111.808518912438	118.383543975333	118.205592973618	94.9370317585469	162.126515058
RSUY_RS03555	101.922786877896	57.350552873934	64.617284903343	151.734614094614	125.465210838723	122.228657031686	86.8007029353262	113.3499839325	125.972815947479	122.747544883675	112.842650177372	153.756629256863
RSUY_RS03560	210.699569066422	176.447105609264	169.768271467257	250.151936774862	232.660180102789	266.30317278713	255.007565149735	289.556375169642	300.735240668801	219.176441281711	225.437350651062	247.299674756269
RSUY_RS03565	154.931010324959	110.029785279482	91.2458978251441	341.443499472014	307.234662679768	279.285487316562	190.712554294707	276.888928173317	302.423381440402	299.920209536465	290.088224003353	404.382622276589
RSUY_RS03570	87.6913203083658	44.0367516446623	48.07235528954	158.205797522923	127.004023002177	131.690199622312	116.372361045529	92.5215917680404	93.5676921544302	174.042346686614	163.622048618002	219.521357726116
RSUY_RS03575	90.6772624271297	53.5352959288271	42.3992882734441	87.0179589387634	98.7164010010314	108.976555929099	123.03565432314	131.617431890218	129.585574601993	79.2139878169715	79.3036943845188	112.475827185635
RSUY_RS03580	188.632224858854	167.196650270265	167.443268016052	173.258711233524	128.328113134445	153.479483185529	119.429433674515	261.110767389719	249.351970852342	127.982870179765	120.505028977128	178.471308444775
RSUY_RS03585	38.9507386640394	21.1420387855135	25.6417482765797	65.6100086341098	64.1693143963015	61.6875966960706	151.217301284854	105.945920392725	112.71069086889	79.9347235063544	82.5344293675658	82.2822391629704
RSUY_RS03590	23.2342284214926	7.81130921082112	3.89626446881581	107.109445246349	97.6695406670353	70.3114871107203	147.33369033693	87.5362559205991	95.6985865660421	142.063024146768	154.078914608934	162.298148110431
RSUY_RS03595	29.060238232053	10.649389752871	5.74748695169276	121.760776047314	102.035083656117	80.2225826712784	120.477561097683	49.5582274075519	54.7382471538404	163.938667501963	158.633746584836	179.497737444698
RSUY_RS03600	31.8452541904344	8.97574133157411	5.1082183234696	136.314944407971	120.95391436107	80.7652673014378	40.6052931007056	2.45950627098682	2.73234562618904	197.978435795055	205.87019586642	217.524780960193
RSUY_RS03605	14.5903092710838	5.63936637621781	2.13695223365267	78.2126476819482	64.3777547351245	48.5423158912534	28.1664555516785	2.44663983575156	2.32792812668224	108.108250907993	124.38326915469	111.071785191066
RSUY_RS03610	47.0353890131808	42.1753621324545	23.3590960097283	151.183162083706	131.896652729887	97.0188651328864	86.114389699313	35.5761875104052	37.2322702479239	219.408122745629	255.616436890704	208.561518607396
RSUY_RS03615	104.846903682602	55.0963594611696	44.4864972215823	205.004109396546	199.98812079341	189.5244450716	143.851446233489	84.3999862190292	96.65502407971	264.738492205128	290.29897418477	268.36666114803
RSUY_RS03620	90.522311962742	70.125642157633	68.2556047009489	207.609445369285	164.388082084934	148.29634976326	102.214161711639	70.1133186416767	73.9256746871511	232.564225833222	257.613114234762	227.645927728679
RSUY_RS03625	127.759439844379	65.6881001447606	55.1880598291625	272.180993847253	240.898154972537	168.01544485117	76.8676509051357	43.6745150618676	46.6726768352079	374.108445472828	411.098620947946	377.530766778022
RSUY_RS03630	240.720077900364	130.648450607968	146.281891692851	337.126916737469	278.499444025038	244.857002907668	287.518426364275	213.171931319495	226.083428543816	441.899439216292	504.369058964639	421.927836953833
RSUY_RS03635	206.740145627893	162.528241111877	141.201288455334	263.263601502115	241.747546424655	185.378663622635	239.990958218393	235.969919470709	247.991318836052	344.072868859288	436.037303780779	323.866698219558
RSUY_RS03640	301.885638937636	145.080790350811	139.244060042811	423.036232583712	531.366284224357	350.941451297099	271.136763535808	257.280289994869	357.027375586583	409.827024350495	482.752616139917	404.269356513909
RSUY_RS03645	341.161344233627	170.681902196735	228.583744939852	628.40682296843	654.689524295867	450.865453871622	451.007927048928	513.117057007896	660.213032250443	343.857122093025	398.942316520984	299.633146278076
RSUY_RS03650	752.540256617556	709.37487223443	788.634891977119	1194.14828811316	1301.14945726073	1021.70944595778	1454.11705041942	1774.92917898242	2330.46437910426	442.991428781594	457.492923622015	409.177896328776
RSUY_RS03655	283.604839191354	258.785930746143	269.040026072701	225.994413976935	195.241237121507	181.424060373737	350.430102421238	282.027130844574	271.007228858395	224.595328659278	270.676420826144	266.042500535691
RSUY_RS03660	293.432833487744	168.739793862294	167.82972407102	242.371515454242	245.554901666494	215.212439322768	360.236537071642	432.92448741618	435.151953718138	265.907385344336	263.637572822647	285.655836026746
RSUY_RS03665	477.863527124167	606.180562670358	595.414544821229	207.67129886879	267.866101903416	330.596220287796	1250.68151892257	1264.27176533546	1317.95940908324	112.792145834725	131.876194691427	119.939493764075
RSUY_RS03670	77.4415342788415	45.5641946071216	43.3240383357802	130.393004458093	114.421626969053	83.0615460756816	67.2940662257188	58.770141406128	54.8172130516515	185.504618176371	231.744800570848	172.810269976906
RSUY_RS03675	84.6406289048646	44.2290076802099	35.9130717162514	111.532133087256	100.908201175033	79.1791277153126	67.5917142415759	50.4898526858049	52.3933605083436	170.155624877036	200.727899719834	149.185796486739
RSUY_RS03680	21.7983715706736	9.84294451963432	5.54659379365694	66.5201066584927	70.4309802594909	49.4122327376723	84.4479888431734	32.4556047363635	37.3693354152736	103.383793387778	118.898500710112	100.884155824304
RSUY_RS03685	35.378246173791	11.1459301882668	6.29302980569105	137.609413378761	135.397748893043	121.196269956388	79.7986982273826	7.67796790139999	7.36603860229351	251.141707094708	250.021499522343	247.043777431276
RSUY_RS03690	55.664524808776	21.6350921943585	16.330196314897	251.216555118847	181.425215827361	115.303899671884	27.4948581040559	6.41997589953287	8.26228039116591	337.823261602676	400.141308543834	378.957204236464
RSUY_RS03700	32.5978775825725	9.65405235925492	4.4830876222868	134.863197676927	116.548046612562	79.0476412575205	50.8388747155318	2.54407237596543	3.00158521666915	188.195904903625	199.250468142443	211.843766187207
RSUY_RS03705	26.1328158375188	9.45445047302595	5.31572819329255	93.7249776053496	89.0423846320635	64.8893786664837	85.2153586387488	15.373660375991	16.3028251618667	129.904825815497	138.488846719824	148.767706551332
RSUY_RS03715	40.5849501911535	12.0914659789061	7.09573841742892	194.004182040161	145.416493076932	104.269044220472	36.1397926223573	3.85160964726148	4.44330356135187	243.74952905015	258.389820684007	296.82207313634
RSUY_RS03720	38.8669516283281	10.9650038374976	6.61110671134833	195.430353119944	151.05629253314	96.7480402902119	30.6154038817107	3.82452226023598	3.94203072615754	228.486359994608	207.705081911517	286.079916131836
RSUY_RS03725	83.1701944284004	70.465972942936	56.4734583256549	245.857259212907	169.7967443274	135.424375511296	42.4694699560586	22.1641411127393	24.762220379327	256.600625792078	290.308503316687	371.555937975751
RSUY_RS03730	73.8184548081082	31.0256981300236	29.1720149967745	272.369130388727	192.917438873235	148.440950127322	37.1728137077721	19.8250269692384	19.4794519012167	295.951005399601	291.259545265385	388.852689874247
RSUY_RS03735	102.286782509454	108.996828936446	97.6840070265559	238.657314779542	184.505748842702	174.750599553316	96.1989244608152	91.9682609661645	94.6446623693847	251.826266236479	311.174371150907	256.959982350234
RSUY_RS03740	45.4007792445616	20.2932725473112	12.0742770750371	216.849865725992	146.337211503264	107.429921120264	11.471102681775	0.886769330105379	1.23583533671626	247.353817854192	273.388868170078	311.642464800167
RSUY_RS03745	34.8465155177649	13.052194803702	7.4966665278547	159.907516057317	118.060897756196	93.9664094888243	17.2066540226624	2.60814505798391	2.5540596910175	171.217454787498	163.963578811259	249.328987134996
RSUY_RS03750	40.3126995911312	16.0637036439832	11.8860640133444	197.327744073382	137.11321827573	95.7704818691447	9.86541876108917	4.76819468984694	5.38226558156462	160.704712908343	140.660207156637	258.147992889684
RSUY_RS03755	44.2944666021333	17.8260823536405	13.4056169734349	203.228169580767	138.849881489027	99.0662491371589	13.6504565197633	5.06309407539153	5.47668940407468	180.413955114382	167.019115100188	291.950029079072
RSUY_RS03760	44.6039242295009	29.575383326995	22.7722349722179	128.733992402978	80.541297570756	74.4302676415991	17.1032798816064	17.244701437563	16.7286954495348	130.338764953805	131.862136936513	206.585020839202
RSUY_RS03765	32.8183205305039	18.1001568466021	15.4539063704202	120.250629934873	64.9088671672977	61.4310328579759	11.4843001498467	9.05364964778704	9.15691768040234	111.346161477832	122.083023103428	185.943845969897
RSUY_RS03770	6.75465953885212	6.81754785591321	5.13748585835822	27.8150620038967	16.8105582329323	23.1913771139196	0.332751382088976	1.89080809485279	1.85521814950036	42.639698310968	46.6534565889272	52.5721647436764
RSUY_RS03775	60.3109025071802	34.0178280012586	35.9053756177001	235.276819759317	178.364587754844	199.436714254253	5.5412729603665	11.163723032404	11.0015446880587	209.001155215402	230.012766207637	272.016354555769
RSUY_RS03780	149.763657502883	130.242968902871	118.340958686783	337.102116318917	301.004645759287	230.02161585319	116.029559923457	113.191284967097	119.225760108951	293.161651114598	371.745265359336	349.694787348177
RSUY_RS03785	120.3824760596	64.4460446731906	109.217872552628	79.0383066372005	101.73980075728	53.4273631911461	41.2270708573105	42.9373962065404	31.798985268788	94.1535002194165	96.8273374944072	117.417131427058
RSUY_RS03790	466.236782459653	595.958954679395	449.322327677018	409.056690300763	505.582822381753	662.134165584127	782.064235436027	1121.24197503951	1344.7540704942	226.522336996307	231.35839833288	235.893901049273
RSUY_RS03795	88.2995376008541	54.3953238518809	42.2891602519547	232.221582189692	179.979078698592	148.018132689856	72.3980295704851	49.0052272771556	51.434352746293	269.841241553436	279.122542130455	314.031441299732
RSUY_RS03800	80.6263170026713	28.7769474588773	32.3253473307392	270.09228802278	203.030769705881	143.246832459275	39.3613761107548	28.905002077665	32.9287388680823	301.206530393125	328.15896225174	358.997359049557
RSUY_RS03805	13.073635863075	7.01185867712855	4.91833880455569	23.4286387555918	28.9402736791083	24.209042380042	96.4730243508969	43.1691053010389	50.1474519128206	34.5648468803732	34.2819456917826	36.6621043747297
RSUY_RS03810	73.881054480649	51.2604725584635	54.1793258292802	132.337101091636	99.9442569658796	100.385934911797	64.6348814890776	62.4122608517471	67.8903806349475	134.386081986255	152.908593244927	137.538445989233
RSUY_RS03815	397.204874254969	636.08209938377	500.31698644638	307.322591586908	293.738498474339	177.586964439449	57.2909183895967	109.122188320121	108.713276749777	232.202421432478	282.114716318914	288.780849154932
RSUY_RS03820	250.891572580614	422.98266848688	276.992762031598	242.05406771255	196.314597350735	122.207604903671	53.874989954031	61.1834649559813	55.4908032175844	186.125378146877	192.065342170795	258.751381871235
RSUY_RS03825	177.965028216092	163.911669360616	180.209489714039	146.386296263168	135.669064456237	143.063213611951	18.2862007960292	78.6398411674668	92.0889571489978	114.788809030876	116.192805085906	147.512996263598
RSUY_RS03830	77.2630448224537	37.8373495882412	45.9468548723811	145.295790626864	113.122458895518	101.739713207722	45.2858262171907	41.5917898399721	41.6276165792373	147.659892573917	135.509962394974	207.984000885651
RSUY_RS03835	29.2533027136014	16.7779309158447	20.0843645798893	59.25910281871	55.9032061265143	45.3312418777988	51.9121478640075	26.3000042349308	28.6203639373325	76.7550504432601	69.2276218592534	91.08329345161
RSUY_RS03840	47.2190981785805	28.9939707000974	24.1557400915788	146.437919519962	108.424431015704	87.8157474782838	25.3672402290201	24.7544747300272	23.9141708388059	154.343295422411	135.343299695822	204.320710477682
RSUY_RS03845	39.115999621845	40.5547580985238	37.3120311449191	98.4247764440012	63.5575306115317	62.7173449871849	34.6255125396473	34.1192085857775	38.1719410066334	104.857020046245	107.823303792653	135.787578244854
RSUY_RS03850	67.907138724937	53.8007144715069	37.550500997065	189.782581948833	144.435981468405	117.310179049143	48.2288108542115	54.2942394878593	56.5571058477428	246.685395058629	257.321965528044	272.596244476832
RSUY_RS03855	128.071340842074	122.675314621785	97.9408158814034	357.288206727699	353.473805760397	377.439519119587	111.704035426092	121.122046278952	135.61001080085	298.185903352779	300.028369857517	327.39024721416
RSUY_RS03860	35.2650220480698	14.4134602076025	9.52970270930045	117.641569927107	103.824429838301	73.6707133112535	68.3942333188142	15.8294226907003	19.2281972293614	164.577530651558	164.137234591222	191.404149196637
RSUY_RS03865	42.319758761897	15.5205332789655	10.9438284404732	194.643678032368	138.847089014961	103.497072325579	12.0940885613411	7.73709769076383	6.8525650926386	244.381405039462	264.317450225143	282.869365043605
RSUY_RS03870	33.5775526697599	15.3432899545362	11.2637267755035	127.252371722719	112.510725591606	83.0475706266196	32.9984909242614	16.923493909462	16.25031352201	177.378043512575	192.73809266026	199.403128528549
RSUY_RS03875	19.5699731190017	14.3707786777723	7.65321954541755	49.5326502523704	49.4627925791289	46.2902108932497	99.9412166695939	53.731070560039	59.5208656984996	69.4827500890923	76.2731968536181	81.6979986644492
RSUY_RS03880	33.7980764127612	24.8639980936395	16.8259258419591	86.1323005837193	66.9507395038959	62.123936905068	42.1148504380332	45.6609406925485	52.6264072057078	99.9746174056377	117.430086645827	112.660123034638
RSUY_RS03885	18.2531048759811	6.25338523065582	3.42659761906333	65.4923781464341	71.8987325636973	68.3723352232058	58.5862304633357	20.2484083477201	22.2276378127489	93.7961146181915	99.3019527578753	106.177768504259
RSUY_RS03890	5.81705279383436	2.11724002477926	1.19265281760754	21.1338173783974	24.0050157318578	17.2930009282413	69.1457946889293	10.436224787897	12.9320304793219	32.0053375764362	36.4807610907458	37.5295844549287
RSUY_RS03895	42.245331733661	15.9938125676742	10.0022503318903	137.825748053688	130.683230496509	96.2005402261639	68.6212241374991	30.6691305071296	33.3196733407236	191.402357255117	215.259586662749	204.278020860105
RSUY_RS03900	77.4413213736971	35.389114364073	24.231271307015	248.509585372774	217.422334019661	172.930692103654	127.025046485685	62.6040156390784	66.6403630882381	358.595579592031	391.893314402995	350.010145888484
RSUY_RS03905	23.4997854250943	9.86524881886616	5.06153924002503	84.4918870854779	82.4287334789998	54.3838212389836	99.2860817277667	23.0700497302477	28.2207302494421	127.322747253771	132.19187674273	128.520149270276
RSUY_RS03910	77.3096705857337	59.4786517153115	46.5585876627768	263.714854996667	249.815402043051	253.55849689462	118.892959064815	124.628348345793	200.019950243182	345.104278130037	470.943211217832	319.134024885242
RSUY_RS03915	120.412301255533	79.9483343354234	76.9891943657184	401.284639696335	334.173167424692	332.80769853022	211.623404181849	78.6419945671971	94.6690775042963	579.151344244898	899.993915464277	567.601914535079
RSUY_RS03920	154.482752038255	163.563168281074	115.945720473156	363.606533286164	324.910766161828	219.045256874412	80.9812621707843	103.36279466555	124.115894134036	375.793030098482	490.469071492129	391.136905952176
RSUY_RS03925	147.134538093093	91.8775820646416	83.3955757281904	204.068900647015	213.182880521769	173.218830254945	315.40773910941	198.303913701823	187.350380731793	221.608964499005	248.290898784691	237.644824427126
RSUY_RS03930	79.5784000249462	39.1951316423546	31.5810160414006	143.427653098409	158.05672097157	124.469331903563	174.86854630635	100.839471465996	99.3401139566533	206.700701166244	238.950897912447	195.158067728313
RSUY_RS03935	29.7176707263688	11.2117782790273	9.95635646123891	69.9597949752748	70.8487882519094	53.3287873577149	81.0616927034814	28.3718339233612	27.5110196944911	117.90629440223	128.047854852734	107.469608452137
RSUY_RS03940	33.3232905852396	16.4119263399861	12.036268282622	113.767459223915	98.7952270150385	72.5194564558079	68.5196821616071	30.6577691865003	35.0237179664012	145.265556408648	154.254964827917	158.661869747566
RSUY_RS03945	21.9526435302282	10.361670183683	5.25772490970547	60.122477281214	70.1816791505409	56.841790265496	152.44006182805	34.6361662868995	38.4120657888922	101.063152267956	82.1606440347896	104.525833525382
RSUY_RS03950	87.5136544404309	103.588340291591	56.3941633749563	183.148479194164	179.117807443792	111.455861752556	90.2560373241277	99.8774927141453	134.07727709214	237.972012666895	263.948419501949	230.849343175955
RSUY_RS03955	75.5087385769734	41.0564838212693	29.0847420638408	182.790726112834	200.630775790497	166.212479451011	139.629340397983	135.661903469866	150.549956159553	239.76296054259	254.726759747096	237.178255403707
RSUY_RS03960	57.6578924875634	29.5329663625367	19.3588270779299	121.278342789259	149.641321836796	138.156795085911	221.894436482044	225.60103826583	246.219286920974	183.277388089745	182.535294730025	165.424120068561
RSUY_RS03965	26.671247040079	13.2867444503053	8.17099657022825	47.4231990795943	59.6201350545719	43.058444189708	153.479967331597	65.9890915395493	68.5456100863686	75.550516871963	75.3837785757926	77.7077142445186
RSUY_RS03970	124.87511116543	100.335867508578	85.4470160200242	160.116132834233	163.43347249866	137.426055856248	98.4449790448094	128.888295845433	134.45935829656	212.154490927013	231.194697725119	204.876519081122
RSUY_RS03975	94.1024350405497	58.4292205213171	47.3404765280009	271.096492483476	239.152821439671	187.848473561479	114.681095910655	83.0547768175627	92.176859541565	288.942082262857	338.342586979881	346.411106059872
RSUY_RS03980	68.7213188671635	27.9371254938788	21.1297522248567	281.989827922233	296.667719996746	193.876564652503	62.3662889187923	16.3222326455019	18.2098614210815	344.333744077688	384.239027867986	376.013332798594
RSUY_RS03985	68.2715993770073	35.4155704972211	21.7056793118816	307.149616387369	478.82158356849	290.906833166084	44.1402326172347	9.82970530362434	11.7766286283913	318.334386990723	313.967992506077	273.093167342386
RSUY_RS03990	55.3492867140701	16.3589447808352	11.2392865042064	174.955003405842	262.178898599173	171.458473875448	48.9167623485154	13.1332507166386	16.0790614690336	205.678906183234	164.104317977851	162.047079731002
RSUY_RS03995	9.89843230696717	2.42506187536648	1.83733423808691	28.1463059342153	38.2003506546322	26.6066870830785	60.7878208334997	5.53192077102643	7.49452348591461	45.6823268791893	36.8396991048191	37.1218438409963
RSUY_RS04000	17.668178746028	4.51496540430859	2.55108958353918	51.3030844391078	62.3943986163284	46.2819669460878	44.3641726344481	5.08524463109149	6.51478093780149	76.5854759736857	78.4151031805513	70.5880569463994
RSUY_RS04005	88.7723768174119	43.9914370267563	32.910006072127	185.827144939568	176.653142826908	151.740556694813	94.5787452101756	91.8246704350399	103.067017365911	257.737818146061	275.028150506835	258.419301085465
RSUY_RS04010	54.2519410501971	30.9934457606883	27.2113794875749	156.531678482906	135.836119937625	118.772989534452	119.500707940752	69.6230785518689	71.1874530196076	211.507694179089	272.459444894711	216.062124116889
RSUY_RS04015	42.8220647222823	16.7633604264728	17.573620441074	212.472645274614	193.561570590258	174.488246806688	29.1022939988197	39.9789791664222	62.8540596392458	301.983996921404	425.646168351886	272.057991823336
RSUY_RS04020	133.822061694486	93.1676016058121	87.3499897306058	189.393958254065	180.937989919786	168.300460657899	509.159006136484	274.077489739474	391.892001217677	241.030767612823	262.176424504956	200.177208980958
RSUY_RS04025	135.598581429482	64.0527818640368	59.8136078706655	201.539406168894	200.34998585297	173.851265242919	365.689350038296	162.675074819869	201.713317983991	301.4622536999	312.529036719457	256.10543994382
RSUY_RS04035	54.9070437506233	23.2022952756502	22.3527172517648	181.891839604607	160.981900308986	122.527760514859	119.095672099303	58.4699638844752	61.0255220494737	312.778782275019	330.809369053645	259.618924763419
RSUY_RS04040	420.057276644485	484.067408009318	546.105094991522	542.649029798209	563.896911113667	365.693518866564	1017.35112340826	784.094483165596	1006.5553348191	448.62722819582	393.494691009407	533.32987250965
RSUY_RS04045	196.515218706516	183.105973837944	177.589850547063	238.998611380333	223.889034157428	166.670975665123	415.062155230106	353.107396726883	398.344761245787	277.186123044174	253.424000981924	308.334706581108
RSUY_RS04050	24.4138399149787	11.8469832116782	8.1749326778699	68.1145728951334	68.4752279562767	49.2418825063866	119.138896596493	36.7297627623075	39.4295399363002	100.576007058063	88.0995287267027	111.278787273718
RSUY_RS04055	15.3658972283389	7.12665253340288	4.30237749459573	36.5712264961079	40.7438641257887	30.6945875737748	135.740832000753	37.3121383102381	35.9392287404345	61.3084314281517	52.5192264699199	73.9768166046279
RSUY_RS04060	19.5789384179463	8.22938552862787	6.1061081051783	38.2532821077644	41.2858342781272	31.7683916509191	139.144107409398	44.9731268009286	42.6095361102974	55.0560483710003	50.9592494020447	54.4339516747186
RSUY_RS04065	119.785756919096	53.4454819244611	52.3678192112539	153.005158408936	143.438318601381	110.958602318911	158.109188827391	120.994549234676	121.673232904469	187.679119350367	183.993990630171	223.690963884009
RSUY_RS04070	54.3202454917564	29.2364325402071	34.4064564199207	70.038465971423	59.1504923574942	55.5265323376192	102.114991246308	75.7262766118796	72.545325699993	74.8890703188003	81.831259231271	96.7600584454197
RSUY_RS04075	180.580061714961	125.89536174272	141.933167172821	149.089061924214	142.071911109455	133.975373574683	104.960636993126	155.148249761744	158.422598581182	154.624156157862	137.19756344235	165.516349299688
RSUY_RS04080	85.5686020396045	40.6386007961838	40.1292300268743	87.1847665277834	100.102551618308	79.5070072153732	156.731223613708	146.008200335699	150.071764609991	106.636938201878	113.471318556383	118.612699644185
RSUY_RS04085	282.799500751886	176.302900552314	178.62307578549	200.103109735012	195.859037341863	205.204559355593	133.700886476683	255.30040668573	251.778898036221	257.487937805435	259.301386295586	238.307448102037
RSUY_RS04090	60.478876615554	31.2396096170164	30.7918576695292	99.6245039531063	105.25773282842	82.8410483797131	146.992186003949	99.0169432736447	101.244395206037	175.92668822183	205.978045186085	141.943168475675
RSUY_RS04095	89.8534926340934	43.9157461991123	40.3459667306961	299.650866450533	223.446029868242	165.993752864194	60.1063432540633	42.8258392455318	45.9123994862334	443.724768075072	492.343994673024	400.110763490507
RSUY_RS04100	306.097289699115	218.257104902543	174.02285864262	374.896158985444	367.224288113261	309.960880461658	356.427106257437	359.53635409606	360.75488940886	437.158954623637	505.760541730606	419.771539278974
RSUY_RS04105	37.8797656692869	18.9573255808134	9.18603403375341	132.602810101201	123.842711014006	94.7165503134451	41.0558429350769	24.2945621366925	24.8900752285977	224.971831093823	267.537145856079	218.776418246314
RSUY_RS04110	1.61380344542277	1.00071819590686	0.272762881064678	8.53834509629576	7.19114194407047	6.40466722686678	32.3829933365693	2.03742153202626	3.61321351925643	13.2266720108633	13.7635843772286	15.1250050674485
RSUY_RS04115	8.6363635082404	3.35131009080053	1.39584443555426	40.0462580938156	42.2840933147884	27.5423712440594	58.188633726318	9.26428679143985	10.0949204072132	65.9169562213759	72.3331088709466	63.0916702088967
RSUY_RS04120	28.1417867528455	11.8425508124072	7.04266970617754	120.896283929482	110.797312839319	84.5363007609328	46.1568930101069	10.6405777187196	14.0624373449134	192.108312789233	237.060033322873	184.08846815451
RSUY_RS04125	8.74061532698586	3.14116437753338	1.81308329888438	42.0409371047974	41.8989985440184	30.9720472047038	48.3246306195019	7.44466377680788	9.72927283278745	57.4549249515112	73.9810145409271	62.6174458002691
RSUY_RS04130	24.6189307571396	7.87162336814244	4.68119110538466	111.871683679651	95.1457965681787	65.5278602648394	25.7966640302464	4.43569431681747	4.2731542052544	160.515256024508	167.569452268075	171.149824173399
RSUY_RS04135	3.03645733932673	1.72599600133201	1.19750858233106	11.0557263186754	14.4325520602971	10.1857304452751	56.9724634957524	2.75744234777444	2.12451693220916	16.4067806500188	20.3218878357098	18.1979554345979
RSUY_RS04140	14.9955545214376	6.74663362918999	3.63649753125985	37.5551795368929	50.6964263568593	37.1491296392285	136.36313837485	44.3836802450144	44.4082501168805	68.3981900007403	71.4179611867432	65.6571276497533
RSUY_RS04145	12.5259512793645	5.24294914621596	3.76544832582384	33.8081704338713	43.6161396792786	33.0226223380635	59.8265732909956	32.7099531375044	38.4240002259717	53.4821294007804	55.6086253668885	55.549481270682
RSUY_RS04150	44.4144328013169	24.9327804034648	17.888010084367	95.2826467995649	95.3960679625698	75.6315569268139	129.391889388936	66.8123269532028	73.0919113715562	127.821977800601	129.464232171355	129.360598860581
RSUY_RS04155	21.425369866172	7.01525245125446	3.18030801662363	99.9518504574689	98.1666676360689	68.2839226542041	48.8708535687096	3.24455735484282	3.50346704251951	168.124295123957	177.222060106938	162.758639525895
RSUY_RS04160	46.8940187810374	24.4132911846822	13.1088944197589	231.414032844908	156.369679667057	119.082375084971	14.6657908309252	10.7780215425941	15.0951956333052	363.11676958115	408.524114241635	332.539356335231
RSUY_RS04165	127.78358338042	74.1906463087475	69.6494699597521	274.037286435534	235.32209843851	202.216740108031	168.858905696006	142.581005783302	145.424020901395	373.772097397881	426.331993647232	359.71068306363
RSUY_RS04170	264.249108071077	216.493977426014	177.480707818956	247.770296896123	203.23964911977	191.463564598618	162.962756069744	293.879423114113	251.793580626607	330.257276367727	350.562708166391	326.461829338479
RSUY_RS04175	130.023327023662	97.4955617972058	95.7657635371802	278.894392659468	243.269098160886	212.029403758094	65.8274374563368	79.437739948392	100.478337223515	281.443754294199	305.034760357164	304.650223608639
RSUY_RS04180	97.717781293714	52.7637623347915	50.2493686173651	266.389205007164	203.82325181093	149.435529356542	64.9941196918119	47.5159466984849	57.6615516145396	336.278905601259	354.820256085	349.832247490054
RSUY_RS04185	2843.40640818298	3195.86502008703	3540.49168630111	1684.96568080717	1721.09709321689	1786.23227016606	3355.89823457912	3446.68917915712	3449.23977517931	779.491873038559	963.082239854632	742.139463364767
RSUY_RS04190	409.726764988423	297.463482016145	316.950491584808	661.859461575309	500.024069632739	458.619918462355	53.805588940832	65.8408857739032	78.813220228416	737.16652241392	849.327853464331	730.630348687307
RSUY_RS04195	420.434333450642	404.738094583556	416.583621689607	481.232088350264	404.096358801868	427.337140677844	289.108915656554	406.432594802224	385.701155677921	446.80377464958	538.90155329846	474.17461018879
RSUY_RS04200	355.216472986082	367.776097669556	313.761899385999	288.517658851916	270.899334974573	244.082728836854	272.370020207093	461.953715082943	472.13005928316	312.862621362875	362.642010442683	303.728101188831
RSUY_RS04205	283.376079911328	304.750651912177	305.440241294947	312.637062779599	238.868411436226	246.585459374184	164.810393500227	322.105420247057	358.956237366292	357.88973095823	461.626423335759	319.862747207706
RSUY_RS04210	71.3893930261804	51.8819674452609	39.0119854777797	230.339707277846	168.060894692096	141.003418914195	69.4910493900317	51.7066124098775	53.88928015201	262.640994479932	270.435900338862	305.567711301531
RSUY_RS04215	6.46139695019068	4.46656759780108	5.71861530501578	17.5943096210648	10.6792590296713	11.5394435030312	0.163203396054919	1.47537422717881	1.77545839017233	18.5832208400294	24.2345871703275	19.4145033533848
RSUY_RS04225	74.1046030288926	40.501906438223	34.5150826476067	240.159811496289	150.033669746739	123.296494956394	19.8440236192153	21.5706657472349	23.0962563062679	274.998442846182	316.605058412156	347.022649732066
RSUY_RS04230	30.3821125260121	9.89095953867495	4.78817483970698	144.965990405108	113.941536979764	79.9578075420474	37.314450314727	2.29161781112479	3.03349424091108	167.891501839799	160.898751602502	218.25030515558
RSUY_RS04235	18.9270387352568	6.09871650819783	2.75943417971381	92.9254654505429	78.1258324338846	53.7529388898731	43.5998230658166	1.88211621819543	2.47726691024075	123.741977848151	111.001144021948	155.760179648699
RSUY_RS04240	34.4601417948367	14.377121378018	7.00911224433981	165.57436031953	124.312445536693	97.3224427870923	18.207436682372	1.60321694039474	2.25085433782042	240.229130030917	243.377589381311	284.298481682482
RSUY_RS04245	30.6772410464028	10.9223991560696	6.00258225857713	174.408638092276	121.667272909266	96.2907024045357	18.0370261728191	1.67471572037363	1.44280382730911	257.480507948732	223.50321694704	277.41138536182
RSUY_RS04250	27.2409110682317	8.43176632095751	3.63982445473784	124.964329405943	113.184308243566	87.2657712452378	32.2746278234033	2.27483295176133	2.2021608337752	188.166534849068	196.125306312529	217.463475465343
RSUY_RS04255	26.8543280889687	9.22220195525964	5.32041211425133	124.749994909695	91.2929085992953	74.941114715532	31.9531238445522	2.41070554058839	2.76237942749643	164.028182464888	148.263763500396	191.54537985227
RSUY_RS04260	39.1920502545186	10.6045681041315	6.45912149575839	205.191270803096	139.920607500129	90.2947058327627	18.4828266029655	2.33616369631187	2.62034138351894	226.000038196967	215.451011193744	291.575909029028
RSUY_RS04265	28.0606707036804	8.26368419879157	3.47092507278822	139.449093710456	110.328472725938	69.6711752972844	24.1894911837	1.65487130989738	2.17052143870562	172.289198705321	169.087018692676	202.077437046521
RSUY_RS04270	20.4968174973872	6.82145403352816	4.43372555593149	114.382346781985	82.9549587912141	61.6486349545003	20.5502065971213	1.46191610231487	2.3682385814861	133.468190976413	134.114883663765	161.205775997396
RSUY_RS04275	23.3826957620644	7.1996483740478	3.84276502484677	113.949694869085	85.414190909058	58.5557404378289	28.6743191083704	2.78194740078626	3.04570596604652	147.25507275861	156.316584696669	173.947409986625
RSUY_RS04280	25.1609301479847	8.5160649373189	3.86866585801605	113.340613193717	95.012892703183	72.6712237092469	46.2279724039592	2.35233916696568	3.67271097269612	168.531825422383	175.365833703958	175.586829826947
RSUY_RS04285	42.7047313419381	14.1755111303137	6.94240435383179	214.314891151511	167.487047581519	124.615923620243	46.2930211599566	3.70405531863083	4.85822149963872	317.232230407989	329.634725881414	331.465613260075
RSUY_RS04290	74.0424026403739	32.1395429920796	18.5215308668413	342.713773780452	255.589255739381	217.449368134769	41.4487218079089	8.46224517866498	12.0188108056008	599.296836667724	848.291674496188	501.340252133398
RSUY_RS04295	141.193747794723	42.5879967591471	35.0028522534292	717.963907455165	449.481355241988	343.852733500191	39.1423541404244	4.11889545314233	4.73135665224596	1092.55806516486	1453.84369955286	916.176536463659
RSUY_RS04300	43.6883335907742	16.9060870203669	11.4144206739646	150.948594938961	145.338361639265	111.319947152473	143.622137490126	62.8902366907066	90.5121693596681	260.214251379755	314.650465142231	196.724007814876
RSUY_RS04305	24.7925630108536	13.4362348349011	10.7530662674926	60.6382305108633	70.3030232862671	57.6770706683201	277.6857346313	99.0888436599716	157.624709476205	99.0804595948472	109.983225788749	71.4841404083702
RSUY_RS04310	213.814062338351	184.593340601103	151.294087015619	500.671468456734	477.534328435379	469.023483290454	284.820722335702	426.423216659029	658.864401690739	524.43449494037	640.628710464175	464.743074314631
RSUY_RS04315	83.2843827086207	34.6383332729593	38.2969892538325	210.740301311696	191.734315374474	139.330386150846	80.1354444128964	18.1735318196499	23.2196564206194	338.17143346006	378.298072157199	282.141199454676
RSUY_RS04320	112.006697617497	70.000468150912	53.7350253834343	290.210159465495	260.06581503818	190.64047124722	140.716133495339	105.346126039679	109.833116690185	430.395840881244	519.04216136679	366.543106735407
RSUY_RS04325	688.878899792866	1122.75577327549	1114.49557747339	589.77930300823	550.625738464689	625.392877269931	450.256460888965	954.124510004522	993.724052321269	596.993191273907	954.504577223015	464.491993472507
RSUY_RS04330	2890.52031558248	3071.43340973894	3730.2324787084	668.736519449939	967.196145739476	831.552370996404	477.912403145189	680.370020457207	650.877496166381	268.098372521609	380.714181623743	215.157326040291
RSUY_RS04335	985.071570599375	1541.93949150679	1333.38699065912	193.158353067101	344.834145880239	233.492510219761	411.18775129163	456.105602758781	444.488778318183	86.940608718429	122.567118879455	56.353058032072
RSUY_RS04340	434.647772584035	411.305274991705	317.896153020172	197.679745895934	240.37150637988	150.476102750722	389.94456411951	209.088049705397	194.801311128937	163.92066809023	185.744727420962	214.221159159632
RSUY_RS04345	1121.67023473439	1399.6697920705	908.548772720436	363.671946682029	413.394070650384	287.813550988404	730.613090301024	434.729685610547	434.446414446472	315.155384570457	328.540800301611	350.854765097908
RSUY_RS04350	302.038791697242	233.329622461574	144.799218228392	144.655454102336	152.601403964347	113.143362391235	314.033112741433	185.225246119636	176.822171459937	161.058768650202	151.426741406961	189.304503246714
RSUY_RS04355	38.8579901519459	19.197052110735	13.0917495131686	134.977977667558	124.629950078081	89.2902859836011	58.5313920440516	16.2136135587538	18.5843293670001	187.696523879885	190.019354090576	207.542031727692
RSUY_RS04360	148.156004039168	84.3793233856501	75.7239113250168	242.831944878579	227.371005895436	176.81094090703	134.594157564422	113.595658814152	113.935395659534	361.967210873416	353.852433706114	345.009502765566
RSUY_RS04365	362.187588656076	341.597428586524	399.079305825634	607.506240320238	639.159256153914	776.152808906452	289.484624840128	384.388782571331	364.836261595505	436.682123490311	302.625909413053	373.706562531901
RSUY_RS04370	126.644733839431	76.4324457954545	99.2674700527429	222.410118693325	188.923228814377	202.240331870036	90.5939397631847	115.799717228172	106.723525642187	227.720219773055	162.827458201613	158.741430698535
RSUY_RS04375	88.0922468160913	36.7028674554627	34.299414317747	162.30845303863	163.566915006794	137.472043002379	164.29662846965	88.3751036901149	88.045144565006	203.102336595376	147.410221426662	167.628011680942
RSUY_RS04380	138.859116799868	87.1328213924522	93.0020366993424	318.658040265015	256.593670111411	191.211635773565	148.765431102762	142.076055956125	132.286733910782	291.75625992126	274.609318267594	308.653864249521
RSUY_RS04385	86.3094886591936	43.7261736354247	45.5345304059332	155.495500343546	141.025595380294	109.984700781649	247.11144072317	154.167556119435	143.74151090452	177.163291033167	157.67450549085	175.590303828252
RSUY_RS04390	99.6906909079103	51.9191360517304	47.7955613264279	220.519632684432	177.592741016561	139.914815451344	98.1603258469087	84.0359984535899	69.3402494176365	293.121423083026	279.588937136661	268.82034264755
RSUY_RS04395	93.2398700613094	59.5852128531719	58.3898510916038	209.394814484456	187.966253750861	154.015742336304	137.092786176353	78.4299558710755	81.7273289593859	323.414322995354	370.143312209278	288.560461539068
RSUY_RS04400	787.113420868986	645.742451008974	667.640780007912	468.231828851464	504.933736185345	523.565204318503	637.927176018107	647.181975657403	640.228371103176	402.327021008961	428.703907361707	382.876495858455
RSUY_RS04405	317.757371451927	163.202186043246	145.700453315068	147.270909557547	223.070739145872	201.021390377585	503.638263005972	389.987368333606	388.611680598446	156.539178273343	139.784684182712	160.805467337467
RSUY_RS04410	464.264417271016	388.347756341553	403.635504710213	229.300272698493	213.402733870191	213.232379261571	120.90275021954	367.861333307564	354.739481757246	200.14857256907	186.289775113473	223.476854774751
RSUY_RS04415	309.664767856206	265.155812861543	268.70437766855	316.621591833066	244.358309456829	207.970270713926	437.877625046002	309.085353248249	293.090799643026	299.459963616745	325.589849400675	354.655292116847
RSUY_RS04420	312.791649821333	187.33051886789	210.980275884397	268.646165420889	214.261057182271	180.452544351755	202.798004747373	180.200937692525	167.80053595879	321.801268541363	325.914098288556	342.036123453333
RSUY_RS04425	290.398536127866	199.062533839643	212.289839508338	173.331459537175	125.179538891263	124.701421010961	114.554157444688	141.266344510688	121.229342613195	171.583521339875	198.095672427367	193.715095263946
RSUY_RS04430	249.9491654501	193.909871586173	187.124420562503	163.513122322644	130.975882583904	133.202750332456	109.743738531403	146.544069937792	129.522318350854	154.288783002395	192.290407861499	180.234387636746
RSUY_RS04435	147.255268515177	113.6134091001	125.382644377063	108.832148531298	84.1450299889906	86.507886066317	75.4639210733359	133.815857632331	129.725514257757	127.986189975692	152.492208329273	137.292479538251
RSUY_RS04440	303.143249586041	266.358712092419	299.479157213121	137.580458606084	110.631383653998	142.552512677427	347.185262069671	296.482480500267	278.003628367915	124.70594203929	186.375771067181	121.69619823743
RSUY_RS04445	282.311771496272	239.535898045953	256.991888412179	266.121334793994	209.745274489383	195.935086577969	407.776556329351	277.714531869477	268.857490784956	275.217705930264	298.582620210228	275.924978907997
RSUY_RS04450	132.316790584813	68.2576541474749	71.1969934549966	103.761674583421	109.69781993987	102.088020529427	205.367349506312	136.1846858658	132.069878822691	126.61585980714	124.541705756875	138.163590550017
RSUY_RS04455	36.6166062239948	15.4124669306035	15.4982595500509	61.1796831407637	56.4799719907269	45.9800110107989	94.5213163238005	36.8996239596566	36.193739823698	80.7983938410008	82.6237766838207	87.1252270936635
RSUY_RS04460	60.0745444942824	36.391462053176	32.1421921847662	96.4492983654583	90.6669094979321	78.5701223913343	200.796777356945	108.160386870805	146.336238355495	127.282545614993	133.880125556574	128.855676838824
RSUY_RS04465	99.8828310822772	68.3372792335117	55.8185210789951	193.935466832638	171.727289649249	109.008511992713	140.056690441637	124.690198632838	133.314295573733	223.252392408467	206.706772923382	247.35647603355
RSUY_RS04470	192.419056765251	176.463239612105	129.632622870932	218.390658707293	234.372745132822	152.883181351028	364.974942512433	319.654257551439	327.798458935478	181.869396731375	176.307923157003	226.130355077753
RSUY_RS04475	231.505208082036	185.939078587368	146.795468302769	231.991838497673	273.913092732169	182.966997367912	323.214468283552	288.700598592856	304.357508702562	197.866737118016	160.528110910118	196.416348428765
RSUY_RS04480	170.616242044917	151.235111930488	142.583886780565	213.334441336988	229.348520945429	156.883809352204	103.158124186273	55.1823052150327	50.6182660974949	238.301837164363	244.49141326525	228.535071762373
RSUY_RS04485	24.1135585804188	11.4766217112149	7.71324662962993	98.3104649380447	79.5334702436882	63.2456434559606	97.4694822168403	11.4555413924127	18.1644820618383	153.304734558567	173.342393157508	140.435666367273
RSUY_RS04490	22.8274630075575	8.0281557249587	6.88748540371696	64.0425227910396	67.4628275435421	49.6961492480107	40.7974868348311	25.5540444981588	28.6896289838077	103.133096389506	102.723918053118	98.24014072932
RSUY_RS04495	187.624139329259	156.066744105159	191.105243176369	108.756275988227	108.18356113907	129.063598426094	167.007048497942	232.388625324066	251.611774012074	114.874038772206	129.307000614855	107.397031196939
RSUY_RS04500	62.3447683816562	23.2540989370787	22.6990490431275	118.165376004406	122.124818240455	87.9679063823825	90.3961014884859	30.3066455010371	32.9287388680823	183.216897416771	169.243403818271	181.650511865678
RSUY_RS04505	129.643398025172	83.2161791018952	80.0506731018235	169.208439973073	139.056683290443	111.361832421038	109.055187776355	71.611994141908	82.168154785462	257.904727417997	277.361671415777	245.622396736473
RSUY_RS04510	40.4629897148108	32.6552851845912	37.4133552240123	14.6242270142606	12.7273361759764	13.1571416653997	4.40872787152883	19.9276573242908	16.9864345333956	23.4093976175623	24.1059125384368	20.4866227885659
RSUY_RS04515	97.0448651048115	46.9851553003225	37.2288585425327	297.061525679746	214.287388988636	163.350163294202	70.6122416739702	41.2951889181225	41.04799318282	407.004379161817	430.318741654552	381.767805490696
RSUY_RS04520	108.544896573683	88.5779932515199	67.9251153540919	223.965434165736	195.456578936841	158.873016203623	60.1100241590035	101.425836580741	98.3820957588302	264.73127586424	239.963401729326	262.675275119224
RSUY_RS04525	142.656133344711	138.295559955072	115.967023990043	254.502853938034	217.854197214541	200.325462840596	65.5194165223742	119.30880767958	127.342095696104	277.327607889518	279.561742429555	266.316930088344
RSUY_RS04530	52.9916302247694	33.1146160438647	26.3398979087212	170.361565178296	142.976149858516	106.443988718992	63.5241250424042	21.7368724134067	21.7603282602521	242.116656075248	251.236777305563	236.534252292042
RSUY_RS04535	84.7574820323641	54.7065324058946	48.6683095537336	158.399401616827	137.547378427056	106.75691789158	87.089086011051	51.9200013969418	48.7079703268476	221.543123968439	240.304743723918	214.782275575249
RSUY_RS04540	103.837731908181	71.2618476420925	73.817114586246	186.99524475119	149.059062540361	126.348212810702	123.111756039107	83.1405526945573	82.7171976092271	288.081566436883	345.399966439138	243.150406521067
RSUY_RS04545	265.74523375803	84.0615613841428	168.856933544248	213.089727486772	239.017525308512	335.111674300138	87.1366767653581	51.5415753031327	42.3445728392203	239.724585418164	292.692461282641	208.66054579028
RSUY_RS04550	115.737391661488	56.6133706772782	59.4914548626256	242.472112529532	184.798985950588	146.704009965221	93.0990020067023	96.3025839525742	98.261899027236	350.88613290023	376.649525018737	306.767566386816
RSUY_RS04555	312.655892269204	225.466415407608	230.82078680558	226.886896230277	212.8762797682	212.154845600329	253.840137743137	386.560382568019	363.224915464695	234.804111834843	237.195876082562	214.134194769308
RSUY_RS04560	473.013259679055	297.948991433108	282.477267188531	245.769893760399	255.018342867364	254.351720104508	766.710596956913	500.377613544519	500.318752021471	247.373955746914	280.274949241411	222.272300256235
RSUY_RS04565	141.001196984481	91.248672721176	94.4567065902409	102.662936214163	101.337190445138	99.8393286032727	245.555087569256	218.820877097738	242.321524687705	143.499377506815	157.121821211463	130.141422428886
RSUY_RS04570	176.502372654194	84.8298312241145	93.026978009086	238.418197657552	191.368070403694	152.403686573648	77.4610559827696	97.7026314106761	93.2157563521924	295.718409396843	276.575855947383	291.928623053523
RSUY_RS04575	104.741294217096	52.3943917019488	62.5511316399919	124.165648976016	127.137923709261	108.564621592391	117.119388642299	87.898616236493	84.3224976349961	161.616769211652	152.002564953028	165.511769408632
RSUY_RS04580	23.2704693830577	12.9148490120987	11.0914650088529	58.9386814537311	51.4320744490043	43.1420505601224	49.4249884010992	16.6995801690928	15.9560074268066	83.5794456931066	89.309687080191	88.3070998054149
RSUY_RS04585	14.3786184852821	4.40600430943471	1.83972564604795	45.410882679308	42.9338425757122	40.6267549150697	26.2597197583282	2.89304404714498	4.06172149731509	80.6202999100035	55.441538201948	77.7255814627457
RSUY_RS04590	29.7295730853724	10.0735657664244	6.74765933487727	136.707925205928	109.597273840054	79.9422934917806	32.5158647091819	3.04783213910464	3.54605455634894	185.750723587759	173.814938147848	225.181479737206
RSUY_RS04595	10.2262237546438	4.66948277339409	3.7475345934899	41.5546353341014	31.4421042080106	28.4619239194664	30.6511555888489	2.22383088517838	1.93184403955713	52.1169093710853	42.0718126938532	64.4939492804062
RSUY_RS04600	74.5272479463797	25.8016995492745	21.4150864838817	244.508863973026	167.23059359829	116.258463079179	15.3827628087113	2.36323521997321	2.91611466551729	233.802814939754	193.331528341245	378.610844292361
RSUY_RS04610	208.44653089852	276.149085395895	179.088710540018	172.540746727341	133.30721587442	102.661484054749	35.2914696842189	63.6035655913112	64.5253926626255	138.91108478492	123.843632266418	215.720896809315
RSUY_RS04615	146.406171581765	227.01214768372	136.059196866912	51.1772561813492	49.0089915029607	45.2434556838759	38.9301275466188	62.3450993164191	68.8058759088593	40.7157266644129	37.4289089292632	43.5808899402786
RSUY_RS04620	228.313331203576	372.464164220933	252.883689658252	130.867728091794	111.980832055355	85.482396135714	27.4415903036249	63.6160231466034	63.5758660148943	135.70790713375	135.425016167482	165.608117411081
RSUY_RS04625	224.267447773591	322.442122855111	265.102160611614	182.744193734693	145.651443531039	111.767977849213	25.6501776058808	65.8868426325963	61.7536906232287	175.314289355975	180.22102945271	211.547228809694
RSUY_RS04630	151.960308473056	250.742451522521	226.912868633581	57.2040629470115	49.2345252640826	55.8239310580452	11.3154367650361	35.4792372788068	35.4721787876196	96.5749767227269	111.685752509193	73.9166769201684
RSUY_RS04635	245.215699064554	294.036829258942	313.474084383161	185.53308611285	161.967327142612	153.365585026687	51.8226997766549	75.8643771374669	87.7653938497797	216.67327347547	226.613994638135	177.854725955225
RSUY_RS04640	147.696362103599	89.446710336941	99.2869111285813	178.522509483376	147.261987754362	147.435723999411	79.2049071061066	109.616909325397	126.064135040946	228.993265243534	294.354355985385	159.65573432227
RSUY_RS04645	401.939872155949	331.753427866006	249.753043124048	347.794491938396	334.161466860023	280.480619684955	368.508249992856	539.346493032727	626.205201109596	441.115818134978	509.953034779549	354.272358647925
RSUY_RS04650	236.214518942595	179.292736365411	194.129927259471	278.367558157029	275.619321562901	256.132240619326	231.320440008084	156.645746731781	159.754068281662	351.725508097136	420.966031074426	290.884616966925
RSUY_RS04655	115.118423296302	66.6065889746047	81.8872714204196	141.373560604852	134.343228708301	147.947698888345	64.6595232174341	68.4150017336867	69.9626916991086	160.501809369972	153.598251791431	130.796606572475
RSUY_RS04660	169.568039591279	97.2148191902073	113.947490429107	236.680363278444	218.176336781298	192.820280237549	81.3119348604648	111.266181595106	131.758938288861	262.863329476527	287.221177383558	218.99765561861
RSUY_RS04665	234.606366750317	126.146119452691	184.324872823628	263.612361919598	263.493492833062	343.36595066628	178.098045325417	215.318840197686	227.060603396508	236.032773357864	232.397250333343	212.727300711792
RSUY_RS04670	119.198551383577	55.9531729230359	73.0140110994743	142.027249031553	162.774612139759	199.540684316379	376.321373105338	147.101434571502	168.964965044012	151.56458550367	126.984362627144	138.26722843174
RSUY_RS04675	209.151869888286	140.422480131051	157.320919024016	220.568071740038	223.783300452671	257.965196589324	225.006278442609	241.523512298799	270.706741241795	215.503691465316	175.433366275733	222.034771947442
RSUY_RS04680	845.395887914977	844.271935967658	690.70254097596	607.97823951895	718.644039700903	1077.42805224581	1404.6720470206	1146.33674688214	1228.04051416817	228.731205956991	182.195337644213	280.434708776849
RSUY_RS04685	698.907492551786	546.52547453884	579.276242266759	367.480211624085	331.133015456481	416.914716551682	364.027081624596	526.93572531299	530.077969952962	251.162277525471	231.004463050546	316.001076908363
RSUY_RS04690	92.5478767374561	57.968345744513	50.2602068445743	204.45891627327	159.214443230574	138.885778130668	118.341201321497	80.372350240728	89.283297188122	227.907813686303	212.305586517398	291.412584008246
RSUY_RS04695	68.1505900237008	42.8318604159301	35.8335840415153	174.576982891072	155.751965155764	121.790018858066	98.3792135575147	54.4859512570722	53.6759680999274	229.128664935604	202.263227578689	268.613003673312
RSUY_RS04700	93.4404151817178	44.7137566131424	54.0361492255147	347.552878841091	164.140211860538	149.735019244723	12.1582917439086	12.9308354022304	12.1569580273147	287.346021256356	335.892630650265	365.572402335573
RSUY_RS04705	260.683084051488	169.689277042625	204.862683849394	352.714336943071	295.523186016642	249.730788163918	136.092840078634	117.782279229139	104.023338902199	266.197291973045	238.687916303478	363.59566747706
RSUY_RS04710	135.012732845711	68.1817448150156	64.1437146319457	274.936763754001	195.929611051869	145.210376550832	44.0100867760304	36.386398097635	31.6695223457357	294.661642440995	276.867067819204	414.185753657482
RSUY_RS04715	101.863347769482	38.4879311104068	43.5062451913857	285.418676058794	197.79198840176	148.983500513141	52.0911649958354	27.8517625694347	28.5751178791342	284.422840878502	251.117424898198	395.928273796778
RSUY_RS04720	1.64471923000318	1.22933051556569	1.56368385732265	1.44363570090723	1.02081151464767	1.27383464602596	0.163203396054919	0.456663443847595	0.443864579307646	1.63686398328544	1.2211225928444	2.73016452472271
RSUY_RS04725	29.3047306578231	10.8249616447553	11.3510793530223	83.5745872435236	78.3494957708376	70.100034838306	47.0032332705817	8.39306418166168	10.2068657858924	111.544181969312	100.915092058707	137.557533654308
RSUY_RS04730	49.2139714836283	15.4026286785637	10.7572564625055	201.225862080642	158.784651918745	123.355052751428	36.9845987924938	4.89881688613508	6.40759004815579	275.687690886403	270.381559826664	302.519884532157
RSUY_RS04735	54.1485706795997	17.2659162493352	12.1355823931693	256.085229960623	241.84699495294	142.636324514826	55.9666165678219	24.1927235297653	26.5818084542409	326.002239586447	329.284177804583	347.98224927197
RSUY_RS04740	12.8863148395104	6.37177944669235	5.27752865914421	49.9199239177183	47.420218543125	32.967090397164	63.7379165156341	17.3180831434498	20.6876352035307	71.9579827354124	65.4436283686081	72.2775398334833
RSUY_RS04745	24.4392238725322	10.6848720177207	6.30212378124477	75.0794851686773	94.2074233909932	69.2914517707418	91.1561824239311	33.6351210220958	42.689895997859	162.163077005261	195.272925383807	115.550078857601
RSUY_RS04750	145.638983705472	90.5606827544152	80.9747680345853	359.631852374825	403.758140849689	359.417351179385	94.6161335127793	56.1344763900378	81.6483229436133	616.468169699361	731.84984978978	433.186106782771
RSUY_RS04755	20.2165252105905	11.4350934730729	8.22843331122157	66.9748206765633	76.6942072354595	69.5609867742885	358.87876633352	169.782566047268	211.255817999787	142.407169109162	158.32342013777	94.2461956667558
RSUY_RS04760	240.734480504792	169.761090541108	137.528574311029	487.53241935017	482.414991335125	588.315642456887	364.236544120177	469.839136406227	516.396620674096	476.201515059091	480.038471488534	336.658067137703
RSUY_RS04765	1031.9865541662	942.51505570793	866.927785165071	2498.75746466044	2897.93344892205	4178.52049177013	2158.06427242241	2073.00603966335	2506.14584818967	1019.11748613876	897.884110902361	896.951527199435
RSUY_RS04770	523.98191329347	541.274234532858	433.331324699182	700.417571251882	874.4856916104	1621.01251771223	458.037801887158	822.907536966211	908.627811962336	374.246635680845	461.925919097837	318.794970373858
RSUY_RS04775	42.1599988189483	10.8172785015076	7.36311806459836	203.162470254453	173.337047548048	118.949612160768	51.9317517147881	3.83453938588781	3.69458926654577	299.85880033725	316.722202819434	314.903999978212
RSUY_RS04780	86.5123100576174	42.6053882151805	38.9925199094693	304.699998279276	243.696126574857	214.834939730673	54.1341030152158	34.1135753596926	33.9946454610186	380.866561293213	456.798906312924	398.8898292014
RSUY_RS04785	51.4514206627236	21.3418471361668	16.2878418267027	179.316489408891	159.403646336567	123.373869640987	67.3552705298724	17.5051932901544	18.3448934466117	241.391263861312	301.090112261562	266.788459463988
RSUY_RS04790	224.529025837198	207.276160718561	212.681627037031	238.814122898589	224.040949097914	208.525582513033	23.3004259709063	13.7525954537448	13.6559494668246	234.875172537538	261.298561643691	275.419932059882
RSUY_RS04795	97.4846330749136	61.5572467311696	56.8833643366998	103.803222217018	110.235863347338	93.8123827634982	48.1599861440403	10.2277586045109	11.4680960840243	132.670898142298	130.314900325513	151.422248037769
RSUY_RS04800	78.0828864692419	44.7719965908775	54.626300007283	93.3486031033863	97.9809285853678	89.0347652912644	51.6781407276054	11.8941366030274	14.1476840743108	173.273375885229	183.320714351424	131.561682577808
RSUY_RS04805	30.3956936849383	13.8792355703324	10.5083989829631	144.142130391859	115.693671569399	95.1729528478007	52.2064053256587	10.3115304329242	12.2497592606352	279.016590902997	334.059134978377	238.598781656105
RSUY_RS04810	17.1503610589314	8.04157219537042	9.83667765316259	114.012177344406	145.453063748409	89.6631199014542	108.060202744416	40.3528151022942	10.26849853607	139.181116689356	158.258949313765	121.965020374706
RSUY_RS04815	63.3853593605473	35.3181791272714	24.7210453749822	203.124206283849	183.139024451773	146.731501166985	110.092306277601	68.2429360136258	76.5123233289167	305.561303459362	320.922714039161	255.354530832857
RSUY_RS04820	131.659144664094	88.6001932680356	82.6746789770054	288.338832486974	364.310527514867	318.749829427685	90.6124787621682	58.0155785305567	70.3366858154307	427.221507327487	450.517754933766	401.654873221663
RSUY_RS04825	18.2383485107751	6.3616415182073	4.78907233903091	68.953390166792	75.537992511392	67.512043629501	83.3498856916179	21.1322814016006	23.8923533419034	103.212943519597	104.2488860015	97.4589798706234
RSUY_RS04830	69.5486087189486	40.4702329773556	28.7777158003207	247.495063217707	253.089686396746	337.497274914213	56.1456311249527	65.8371062408018	82.8965032335681	299.911054464378	316.038080388584	304.498384008657
RSUY_RS04835	64.0906498153539	39.7707054472523	32.5205630809087	197.310544209263	165.285805086981	121.59330930355	98.1990001034205	78.7728484101654	66.9966527834281	231.839466571683	252.883391332539	241.752852506091
RSUY_RS04840	32.4941723323383	11.8419254797468	8.22500123750867	106.73289895481	108.978291810173	93.3810003597951	179.745365208839	110.251207950208	127.140610090843	140.361823737437	122.630829128933	165.035623451756
RSUY_RS04845	17.3305597799061	9.82799924278686	5.69774318161497	39.5014110406838	50.9687224255461	68.4624656321409	91.7463644099477	76.6275030085208	92.5853271681136	45.0864396499025	37.5476161634477	49.2733599244913
RSUY_RS04850	42.9918654363263	14.6470716329932	10.1573070179995	204.584400151201	179.050419524963	163.29743696397	55.4253017421856	38.2876980067986	45.7572310887432	214.986244193413	200.138208284633	257.613597889112
RSUY_RS04855	19.0971588070174	6.73919949577533	3.67376873023825	101.123612296178	90.577846941552	78.1613149060158	46.4737791624814	16.6093121891477	21.5164075894151	115.611894841336	107.636499761168	141.121982424005
RSUY_RS04860	34.7402665838974	16.4023340270756	13.3191737890663	114.794871379821	101.832836977855	107.752026414391	90.2737180907541	56.7207649934908	61.8172397354868	130.524074940876	127.580644905557	159.371775692911
RSUY_RS04865	46.745035568289	30.2806007903697	20.4628119929812	113.621488616167	93.5619121993698	83.9572849724397	118.518368050723	66.9299754460487	77.5915825288726	139.354835112614	136.66721765914	158.173989415084
RSUY_RS04870	418.904559715728	168.832279015301	194.957161778055	338.254529633832	389.47984427639	364.318996162864	257.200789202684	302.531563464341	285.49805130363	358.376501637269	372.832926387217	370.734509549578
RSUY_RS04875	39.8271235386055	19.0769477147205	14.8259515462544	149.278655963678	132.352996430847	101.074000252041	89.4857890708661	63.0663366928719	32.5853572728981	218.840395489715	236.813633572273	209.059454341142
RSUY_RS04880	29.1765417214077	14.7641673049725	9.20769621558038	106.087954359516	101.990938842959	73.3269039507181	71.1429453683824	32.8652946114928	42.1745897538379	162.322758163983	157.101484734155	167.318715394549
RSUY_RS04885	45.6049610697908	35.4134795095721	27.100387225424	145.174110762639	119.631165455637	107.313762972358	105.304192876917	60.8395367608833	82.1677532046671	211.299315085065	277.632365928404	191.824862379902
RSUY_RS04890	52.6554615156702	28.0885934117002	17.4294055062707	223.192334813877	158.116884398338	119.441787228549	30.1211385339618	3.81688117559143	4.63902676850254	317.981463195982	361.620666104651	313.013820733609
RSUY_RS04895	20.1420487786308	9.31608080373648	5.49938653622131	87.3774275138206	91.134212113046	61.5529893713638	72.6354295675926	15.6193667072816	18.5838848964572	102.315469235714	106.657551340234	100.844639508114
RSUY_RS04900	131.332100237786	65.4107950290127	67.207857452993	268.455024385603	283.646171859389	200.480920151042	75.3127887690236	52.0010550482972	56.8748496219605	284.044569746917	277.101407573358	243.999368730631
RSUY_RS04905	282.637950112187	159.99982783257	247.274117569662	116.246355400033	93.9418822339968	115.256560847047	22.8861962080516	77.5850124826549	64.1887384484104	103.799003230143	125.959736482272	86.408022395605
RSUY_RS04910	197.91275662766	171.312946972247	126.741620153583	209.955152046499	197.322195423479	173.307026496248	203.370417461552	230.973748910911	230.912734402677	264.470456944141	294.258880172245	231.592490719543
RSUY_RS04915	244.247450774852	108.604174207447	98.3113651771013	226.631040611719	209.526868052414	167.718465413425	203.693149517266	157.31645600295	152.871528908182	295.728756321998	337.005842795926	304.562807669929
RSUY_RS04920	21.6162681131691	10.0866512068893	7.77466286870539	71.7146263804734	71.8982254323824	50.0595311674031	92.9358059056224	22.8775814378908	24.8794563688894	117.458943451673	125.112497304087	118.749661377941
RSUY_RS04925	6.29725525025109	2.45053829239709	1.66169497717092	23.8202552898813	24.2238296546457	17.1590806360726	84.9027942226876	16.293344489555	19.0177265136688	38.6914941998277	37.1976901980499	40.7802996204128
RSUY_RS04930	38.5613348653661	15.7185262376328	12.4217507177778	156.32585891357	132.005958884415	100.696131691187	80.1091560584837	21.3423896856304	22.5681388288826	234.24677944783	248.592015630054	234.806294970115
RSUY_RS04935	11.5311084381678	4.02211732857597	2.39192084926112	13.6867765486606	17.516884224721	11.7008343098889	103.638353090181	37.4572115117329	40.7615651976057	24.9158847995087	20.5350914534651	24.3614681511194
RSUY_RS04940	76.1377404735533	33.0190836214096	27.8707119435723	202.475292557576	154.985327856168	112.31684591998	53.2624430764618	57.7066531602019	61.0198104917615	234.592243385424	268.574337318222	251.093746198623
RSUY_RS04945	195.097905569434	146.818197774207	120.445411348372	258.159161881587	247.918815317996	251.97210248806	216.282436754045	290.649528564633	308.306597162866	279.909384073355	277.320686803432	311.46722893201
RSUY_RS04950	43.8816533152419	17.5119853582905	13.0804520961609	170.405835289673	137.890066954695	97.2473543198191	40.4974822202003	18.7478050677456	18.04118472241	242.907568118806	264.779856475488	260.803892112024
RSUY_RS04955	79.2933914490275	47.2351881625883	34.6960034722285	251.850798317835	203.858247975167	155.83856961884	74.8741373607725	56.489087694993	61.8124918112106	354.696619120463	389.184267694094	371.876556172379
RSUY_RS04960	63.1712015161138	24.8502459064173	16.2755571780591	246.02889238979	209.149272321436	168.850730869057	81.0526410340898	78.2378889079774	89.5634297898712	353.917522030098	358.995084484929	354.911099311625
RSUY_RS04965	38.4534969617934	18.148680592368	13.504222960804	107.121463755379	94.5595869123617	68.4320690045723	71.7098859930518	53.5724965272872	57.54625627666	153.535161035573	168.381566740185	161.810735477987
RSUY_RS04970	298.247207129462	204.252756618353	179.53952087347	308.175231825372	283.059986437481	243.599424830138	424.690207357871	350.189732669291	364.667328397176	300.158234575201	301.970757999446	357.672757765871
RSUY_RS04975	27.1103718930094	23.7020407581023	19.2807721687534	40.2907084325231	34.3586496154333	35.0323893345247	16.1407681092008	15.475733885398	17.2931804425813	45.0162480106916	63.3402036673448	56.6692781932974
RSUY_RS04980	50.9006711947827	35.8585472730823	35.9186777611597	121.127972375579	84.1248364845772	76.1557157641126	29.8627725104044	33.5371340954043	34.121308186827	136.564823665994	148.187925273261	170.547195017469
RSUY_RS04985	29.901407634305	10.2288599831588	7.12944516881258	104.327639744215	93.2455739825817	87.1759006068591	108.831001875572	84.9932687996319	95.2661440445034	116.483742290571	119.414546451151	154.059650426504
RSUY_RS04990	44.8145786954581	15.2859227839428	9.71471518638145	174.207165217336	152.935720024962	139.407400584804	130.478647942439	122.741091185344	140.267259220422	240.864850634042	264.206252228837	266.218340296223
RSUY_RS04995	76.6831390490895	61.2001718022679	32.1398286612202	143.490399174203	127.853477632791	89.6893212640905	54.8100242374536	22.7073917511407	21.5399612458092	217.168681054376	223.45937730908	226.267686604612
RSUY_RS05000	58.4091341971322	46.3474420067343	20.249848363278	114.382346781985	116.191698135188	86.1090614984632	85.7321926545955	24.0052637655982	23.9356231893167	174.030826136509	164.405804644705	184.031883129921
RSUY_RS05005	37.0394345665615	14.2951390823964	9.58657810574264	197.882647622441	172.629010859099	146.679766190941	22.4154479287948	3.69945702119459	3.89542047491284	260.477732554412	246.691347575667	268.488725174949
RSUY_RS05010	15.1590906927361	5.83357849046866	3.38373438346096	65.7422797571508	67.2922444412429	51.5495341478895	56.9204604079786	7.07011360855096	8.37844406408746	107.83511101456	106.714277585412	107.856386413377
RSUY_RS05015	20.2839216198174	13.8833117275625	9.12073481279386	81.811651569456	79.3858247294763	55.5745446745124	55.7661994121689	11.2529394929768	13.897491689606	132.055987213981	145.8622887955	114.634838238564
RSUY_RS05020	21.130172597575	8.46591553673658	5.50187648673597	86.6248120449292	86.0132271159118	65.0796584564353	73.3852133775774	12.1240812273067	15.1037966689612	137.843586879252	146.878952247442	126.244955286598
RSUY_RS05025	27.4463081787288	16.2130688165925	10.1009140703939	96.1038372686405	88.3725693076644	69.0824070305657	55.2794567392279	18.0902269906666	22.0219036059489	133.276178643397	119.517809169294	150.250892345524
RSUY_RS05030	54.8368886675845	52.4392300375391	41.7080592183266	61.9909054552116	67.1288000445163	79.7772839983243	125.539307563686	107.408962482169	130.945957609115	54.0339258515012	38.9190362292991	53.5630744631205
RSUY_RS05035	54.7899499175253	35.2999240358036	28.7585999986066	141.295840100587	118.11548877762	103.948348454978	111.624001128546	85.6385056643013	95.1689347954534	155.819351901204	158.351730699953	166.041081424055
RSUY_RS05040	36.186047212234	20.8626490255441	14.4057308566144	94.9358165460564	81.2891965618268	74.5182318921321	91.9534668201861	52.9975074535428	51.1596599213021	103.925369560786	94.6897887260342	119.950763231287
RSUY_RS05045	172.221976176864	135.80726719825	114.106214334281	397.006960761824	338.007958548094	303.015526237255	209.123247809043	284.565859587441	267.345967114269	381.843598842229	353.741550701766	414.617958841851
RSUY_RS05050	60.7908102208658	16.5624739355655	14.7220749198791	261.781936072941	194.875565557524	157.024236024997	67.9247214841864	25.6832146770839	29.8051791105892	301.422310957356	293.81254768092	350.907855383267
RSUY_RS05055	84.1427077711036	28.4767370344432	41.0557264112727	153.374017850917	154.911196174795	159.113159897565	85.651589241718	53.3674050148548	66.0560472032732	191.69903724348	149.447522638084	179.622338178517
RSUY_RS05060	173.752838183722	85.0273986074823	103.78520505187	205.799742718883	231.661348123879	226.674042017077	72.7358712359633	69.272332573799	62.1505244056422	211.958349830412	234.181472130815	228.587921866663
RSUY_RS05065	53.8293106700307	21.2952831054638	18.4496826408023	254.541839407064	189.644795302262	157.326074782783	29.9119218683117	6.51974894404742	8.92463741845771	330.608016111184	370.905659989504	331.712969152057
RSUY_RS05070	70.6240277592422	41.8469968292255	33.1507819609916	264.395702367782	323.72185122345	519.061630967229	374.929314160805	323.123622744648	516.45362829743	299.345681958473	287.539389465834	284.607271484929
RSUY_RS05075	77.916788370262	37.9485053878242	25.3111916635272	333.000785477877	234.840446949319	169.194802659916	67.8643680101358	27.1731249412576	31.1312157449518	375.81855126701	358.956593875366	437.640291713753
RSUY_RS05080	84.5410314613131	64.5160596281542	35.3120172031267	266.89214243199	191.688394130645	174.10032610055	262.833659371504	221.336275542445	264.825605307398	280.526810576846	275.910381021962	367.60931596156
RSUY_RS05085	73.3107646526908	42.1201861110184	38.4913473269707	325.733654417253	362.880963902018	1093.0830945337	166.777252654077	253.129846328209	325.228134729909	185.728443891213	150.503361605656	259.175668258862
RSUY_RS05095	33.7191581053286	17.8497109746796	14.1054383489426	145.328255653961	92.6709163135713	66.2917521576406	7.53157676935352	4.80398881244515	5.99521219683867	173.944829864856	180.318569153179	219.036142017641
RSUY_RS05100	26.243918267333	13.4469552274059	10.4277470347837	113.012141561046	68.4724055963036	56.9125445689046	9.59644579019045	3.54479514342487	3.07723000374126	123.493716961852	134.367664664281	197.923183434001
RSUY_RS05105	17.4163072688906	9.88636111938064	8.53793547292085	65.8207923972945	37.7899988087622	38.582508179607	14.817356757136	3.76916428010845	3.80443118756026	69.3849053510933	79.0200422270887	111.771038921583
RSUY_RS05110	17.0020677028682	9.49831430461425	8.38444841947626	68.6870390147327	38.8047062431443	34.1640025928334	4.41661937169218	2.45925048289879	2.50247645373238	56.8722345945857	69.1315239346802	113.502735450977
RSUY_RS05115	8.91931236009771	3.6363597234675	5.19804261430276	34.1621942312947	15.1752271342762	19.2094268078412	6.11490554456153	1.87035297949257	2.62590293652588	30.9498247530579	30.7489944942018	52.8418290600654
RSUY_RS05120	10.2300131302918	4.39173878943155	3.35172241422561	53.4267784889929	32.610916770763	18.8721375700589	4.37278713871402	2.25888039947374	2.27942963240094	33.7959042756083	27.1812091314967	64.7518311650351
RSUY_RS05125	6.29285930344504	3.00794342997637	4.07717423658424	12.5301474944279	6.85449424077592	12.6358247889149	2.80609169486178	3.27545233026441	3.22880977663086	18.1471241381706	23.2941280623129	29.4891950753151
RSUY_RS05130	27.4008959052706	10.1649295873045	7.94594586155212	113.035015996933	74.7294670942765	58.4512744030791	8.14777553288137	2.19216241489127	2.13516194153422	87.2769675213826	73.273301703783	169.587312624227
RSUY_RS05135	29.3910273795292	12.4227214608433	13.4126067989588	57.3618932629646	45.2991854858517	39.2569227839846	5.76424719798053	7.23740788498033	8.70946247059599	58.6632517751028	49.4881317416803	100.296797458465
RSUY_RS05140	136.296467001666	165.515987432273	138.871860324532	84.6704158656811	125.553451222976	190.268602307535	247.69447374093	339.60827909424	365.412812138423	26.5753404459779	12.694670233305	16.7452434235226
RSUY_RS05145	97.8933562779117	152.942303588418	149.391055245544	138.522823890487	139.911352624618	252.565415187984	112.817908382652	378.456588528976	419.514157950393	110.417152835236	139.932891372416	107.016624664164
RSUY_RS05150	11.3246728648745	9.0288261229372	8.1211725388484	82.0059655074953	36.3333450927396	51.5938622644858	5.39391843397168	3.0959701757335	5.29744541551092	127.821704853527	186.787154455122	151.501818360685
RSUY_RS05155	13.0210460336243	7.9935965298228	6.14023140479044	57.1225988356286	33.0725704850008	33.6855955861871	5.59548975122643	4.14263501224304	6.9202827528667	64.1173764775327	84.8715691182612	88.5837639692278
RSUY_RS05160	32.2644489557314	10.1130099260008	6.25935723804526	159.363064805232	109.462405402542	82.360000150763	20.2184644426448	4.73621774986289	5.35571099223551	172.830262307458	157.482708915545	231.174851734311
RSUY_RS05165	35.2276081390118	13.951538522834	7.81478673585002	166.279159481147	98.354622811904	82.7763863460166	6.91026583751137	4.75470075118707	5.00656138242601	160.001296683929	144.843134489769	255.834003332424
RSUY_RS05170	0.570616888717304	0.796137850388487	0.651003077271321	0.438246505990455	0.381402080550893	1.81976382225561	3.43504330846091	2.90056563701584	2.694892190251	5.61210513980043	6.3874105497674	1.47342211970583
RSUY_RS05175	9.68458443759701	2.51697030172117	1.01101135926434	33.5438211508084	31.4775537708702	26.4038779444915	22.3351453799979	2.95259123694874	4.30475891652269	36.7301551019746	36.7433174929865	61.7822807916764
RSUY_RS05180	22.3974413554077	7.57144744872177	3.90232173025377	85.9329044855038	66.0813266623139	51.1009519189523	24.4895944950518	3.5403236489934	4.84621495964107	93.9677061429092	80.3105344588945	129.934747267663
RSUY_RS05185	26.3011943845823	11.6992586029601	8.1550496803069	91.7793654692572	53.5357002045359	53.6582698844426	8.7418842001295	6.9601156906592	8.42523356967845	104.401880277981	100.530969877204	142.453342576435
RSUY_RS05190	57.2857842201557	68.9071801960288	48.0558639266804	55.319462265715	56.590364645063	77.106370570229	28.0876044347161	81.4894530553516	97.4766999264376	39.3561631424131	39.7413072239549	54.0201202922253
RSUY_RS05195	29.5784669604471	12.1039077836999	6.91245785766508	133.382616096743	93.6606059149547	69.5611856657384	15.6097896731552	2.61871158250539	3.74593857964429	127.441888888972	119.306077520723	197.980852314295
RSUY_RS05200	24.4399596578843	9.41279928552137	8.61661005044875	106.170280799411	72.6600356935315	53.5850451748641	8.60590135974572	6.77498638630454	10.6607170387764	97.0246646698674	87.7321370545798	149.881032842426
RSUY_RS05205	26.0502799380776	14.8206800926469	10.3876212293859	99.6475029386601	54.7720077643777	56.1377270190767	3.98197328021232	3.0249927046934	3.18522919737005	135.566650044939	170.877179121254	166.09671080915
RSUY_RS05210	88.9103151993307	75.8081681641766	95.91082540052	101.758208148649	89.3361095151073	167.285592358202	159.483395787942	554.062820624969	558.528871499582	87.0001434595468	141.868874924832	101.035364413086
RSUY_RS05215	82.0699781938877	104.363021114563	108.208777949552	146.735306491696	138.946687592176	219.347987245131	457.716504795945	698.400207593241	731.838785159856	83.5140245041846	81.8569192671764	113.560495358799
RSUY_RS05220	34.7623514963123	14.5914739554452	7.88709331471453	160.913607712352	99.3996752808307	82.6761463851645	15.8244775700821	1.65605271489326	2.00348647643262	152.016876369047	148.866303384423	234.395030504095
RSUY_RS05225	22.3451543771539	11.5567973421138	8.0093106617886	105.237958577363	60.7723246270666	52.1763810397221	6.66033977823303	6.22068618740665	7.03540142583215	86.9388926171031	84.1976848059334	169.89058125315
RSUY_RS05230	2.28022098858911	3.81770049803316	2.60144932166676	2.80201724408098	6.09642738297739	5.52663705738834	10.3477818743117	8.0454087194372	8.18440876546187	2.24263256122238	1.45854252564313	3.5327326053871
RSUY_RS05235	16.296656200251	5.5616837931413	4.28027938200849	90.4047607982417	66.9237171472721	51.1493612999211	10.532456795675	3.22523006232923	3.02693488125914	75.3355064457032	62.0574434183924	146.928621068263
RSUY_RS05240	15.7187675235853	4.21753622940705	3.67859779992935	47.1750899165062	32.1659729172158	27.3010161002277	4.03136283590052	2.67544499943233	2.28418835205591	47.9645580322972	44.4718460859406	78.2626057929705
RSUY_RS05245	30.0998462911384	11.7753496321936	7.00270570086889	123.836503618613	87.2079032983018	68.9636089902394	11.7336455076564	6.42369118254581	7.23471143403974	124.928752960645	115.205541470016	209.088810370022
RSUY_RS05250	18.0792547941256	12.0542311098817	7.90974739760546	95.1079733653231	52.6145263665406	54.4933803577218	14.2248456894207	7.65440138458606	7.85836513206659	84.7099734865135	85.4536724055139	139.637273688418
RSUY_RS05255	10.9928613556984	4.46389766128012	3.11977399110272	32.0068952587231	14.4759928513108	21.7670558921634	5.31836625491108	4.12101695296357	3.8227261815569	30.3909538939282	33.3212933856609	46.0378327967993
RSUY_RS05260	50.2781730406888	26.0271145794445	15.9449159866862	203.580304938354	139.411830602134	113.769847333137	26.1616074934933	11.368312251153	12.1942493137464	160.171662557611	140.062590445957	274.026385250177
RSUY_RS05265	33.0108781750234	14.0019448120288	8.83489722465949	157.471343352611	100.789243188924	71.8837261645481	8.70641501235541	1.71242241743803	2.21138694374268	142.185764885824	132.792001626663	232.094453000663
RSUY_RS05270	28.7091614715199	12.5391714769516	7.82288704829145	124.089507583594	85.2338364315522	70.1882902594199	15.4444831250696	3.49347539392473	4.05581274158654	142.24348270134	111.699842402363	206.794796220566
RSUY_RS05275	24.455316223311	10.7007757985872	5.85411915737048	98.6067105010497	71.3678476825065	55.7773902371279	20.5761409843262	3.59093148673168	4.74361980131391	103.259738040675	90.9588938401554	171.776116398889
RSUY_RS05280	37.5763058161405	22.9282196917807	16.9193223333997	126.981555643045	76.7548650184787	71.9650472042316	21.4372485271331	17.2581589736121	16.0900915378476	143.064180248636	150.142826496218	205.095432409955
RSUY_RS05285	58.3593104549478	24.7277083008998	16.16750744854	230.000473575388	158.613466220564	116.704627949517	30.6803750213193	15.0563315789717	15.2280675619032	273.953924900578	243.683671170493	359.743013090471
RSUY_RS05290	25.1111328162317	10.3835446651956	5.46789476770826	111.049527772732	88.7946785478798	62.1283909062031	33.6653645537113	7.02411764562612	8.67139665221062	134.10838306971	114.800304917215	175.523558017846
RSUY_RS05295	19.6486854134859	10.9128552471473	7.94568529865328	67.5960472788725	40.1595034475186	34.3863930822842	13.8359889225304	14.2429094917676	14.8269441482176	76.9264894973688	83.961616532248	102.776472271638
RSUY_RS05305	2.64329874182026	2.13083960610506	1.92109734692454	1.89477176291644	1.0993354951801	3.44684675009107	0.108802299796294	0.807943026695334	0.776763022906099	1.92572240029212	2.4422451856888	2.52793017087375
RSUY_RS05315	52.3397951202181	18.0165579870635	8.31045230055728	284.145064531007	191.212274476292	133.1442917615	17.6911353069819	4.38663849105434	4.18597105479569	340.299277488427	304.489041743821	421.692895800932
RSUY_RS05320	28.4460222965792	9.60206825357612	5.54232355759808	152.640085187852	118.698521391242	87.5158845578105	40.8420221210283	5.71351486579668	5.98217506288018	191.822766478165	187.910713730047	240.751866747159
RSUY_RS05325	39.4951577948267	10.2362804600225	7.42380860406341	197.091109671066	140.418550060197	98.7847411934125	26.400702392227	3.59504851463737	3.58196086133601	252.497235082349	290.359850803264	289.201300820994
RSUY_RS05330	70.9389027105164	39.2685216239896	24.60471485522	295.331469071453	219.400000357377	156.243131008128	36.4924619146301	25.1051369232108	23.8299154242379	386.867250976599	441.939253095405	418.536426131309
RSUY_RS05335	52.3851840528783	32.6850243849136	37.2134090348076	176.069144743388	113.710200242756	107.625720812891	51.8782245672666	41.8735741718798	46.3778876832768	213.114808260428	262.92297934228	220.831524416731
RSUY_RS05340	43.6815608788946	24.7007628349449	18.6014557498228	156.621579410767	124.920408570909	112.841413105363	58.9358617203433	30.4885581446287	39.3057949898339	213.810203448511	250.222783459094	195.00453011099
RSUY_RS05345	50.0909083130437	29.9207977431915	17.1442541478638	233.230070447203	149.408606941405	134.985161350401	28.9943364142209	16.1011367650771	18.7282867271989	399.766431499177	573.226940651006	301.260402328154
RSUY_RS05350	49.1871595094154	25.6098195941303	18.106581785334	176.941693178468	147.266221333034	112.44247579295	68.2247145126803	50.6375630503647	55.66911143646	233.28509861324	246.360469778801	232.461514179957
RSUY_RS05355	80.7285026685003	53.5367748363266	34.6346984184035	198.508357745851	170.266166364288	142.247979797532	233.013854639536	82.2038441432677	86.1310687341397	275.362227466082	308.634441688905	255.749839858144
RSUY_RS05360	175.202792355231	169.820415446968	146.551447778084	219.626125565263	220.644037914677	220.927932160522	154.204301280182	201.506374918248	220.042631328475	292.472767351916	362.483329052569	247.797907301571
RSUY_RS05365	470.62327357833	279.652811726729	391.181655903087	1128.91705859025	1588.80204672011	2102.09248137414	533.022993924909	661.761723147849	974.682319365304	603.388594705438	542.239706930014	642.281786291466
RSUY_RS05370	9008.57258125303	14635.670380615	12128.855637058	5108.65193384014	7559.52353418185	7553.35024815557	9355.51765886632	10965.1449791957	11773.0316665488	1034.62281668661	843.722409942539	847.91924854868
RSUY_RS05375	422.229641890877	437.981151337698	444.656911749944	434.172677317124	478.797164692415	419.269473106309	462.36581847673	437.025771452486	439.530997349895	399.619063908615	458.137443941245	268.372445433982
RSUY_RS05380	2881.73204587541	3269.17331211291	3530.83210952797	1685.31365122391	2094.81924759064	2521.48072954335	3588.75742566367	4012.92553089082	4164.98664383524	448.6618368405	396.513385279442	391.797359722243
RSUY_RS05385	304.11845065348	266.573905800254	287.496180056302	309.181390381371	300.156745350661	273.547024511172	169.370569183738	240.166445275076	239.147483550976	251.719714439346	281.195067241246	264.349570068217
RSUY_RS05390	216.398901011083	121.936726164016	125.121235518809	254.126001076388	359.347489765854	223.171264213303	312.889195698387	212.631890795621	207.017185920434	216.441867806768	206.416476667705	237.405966897078
RSUY_RS05395	171.84629757822	83.9712961075352	87.2402049120825	263.409564103099	256.176327750707	191.542121918961	128.372166399336	121.010876342466	124.111293150911	315.137098445624	322.348289382304	292.806818160535
RSUY_RS05400	105.880635768205	49.4227462531161	48.5251594687956	134.93542465126	130.481237306479	94.4969227306286	234.433447984586	113.727233505013	108.924173153512	176.313637931114	181.513669668493	183.824759112256
RSUY_RS05405	115.30346468263	54.3769170434047	55.4094773703585	140.014572059983	135.537528219875	104.464189093292	295.858696549002	118.457278743682	112.844846936965	211.522405694101	229.098872656368	190.325480365699
RSUY_RS05410	602.025127645934	634.202622214258	545.420166536719	344.79996432441	329.166555327182	331.93701611426	1042.25002484537	575.751186126576	530.777707073264	349.158232570762	419.45534482996	288.154809972012
RSUY_RS05415	4400.60629189234	6463.82568299975	5989.52905290236	1256.93339332404	1481.34229459586	1693.34283711733	5371.61048077205	4211.70036601434	4068.55503041031	827.558880876952	391.209977460767	382.268082915081
RSUY_RS05420	2922.23177753914	2221.93259899376	1595.76025056955	719.723360364702	970.376442865887	849.472647260578	3993.47514773485	1572.49836454353	1486.23133211119	685.039225768982	395.489693922526	521.188745927361
RSUY_RS05425	256.647421400539	161.994775180861	194.65127798263	197.110967691959	187.270819546074	211.719283447	155.722238237326	186.927059929611	181.442598739115	182.459185421114	194.207222379606	223.39381742964
RSUY_RS05430	197.337144055257	106.974090547353	119.35566307912	224.53494516657	186.801315284232	163.559573456782	161.21259720678	121.294389677158	111.297569664841	215.896851551245	196.766758678619	285.753896004755
RSUY_RS05435	255.883640817402	155.436206682637	165.29630492499	226.39503411765	200.920575709437	186.508693248751	202.017458081303	183.145351226705	162.538440448611	197.620630852186	156.56599349571	264.394315731452
RSUY_RS05440	116.446815870068	60.5846627676152	66.7513034146056	143.263117651162	128.359732113823	110.940642169787	247.410172632854	138.800687480019	136.679125918937	127.92083619283	97.4096974246231	188.980261695837
RSUY_RS05445	224.510786248845	198.568386896621	231.811184137474	255.268699072498	200.44808277952	215.335669642801	109.704952704684	206.946742291926	212.813964941821	202.471030424617	174.158045338482	258.723054164288
RSUY_RS05450	158.405584345332	103.750326501125	105.472767603548	201.782807977338	148.010488025096	149.862429462147	151.612025249975	111.33833894715	117.120977457315	200.358351525565	197.798157382145	244.693429006665
RSUY_RS05455	227.946258525089	169.275725487626	161.797842648786	314.037169795501	249.269534799475	221.729141911253	162.345782644235	159.971473111049	168.404867752418	322.073863584967	289.557891649673	407.648967855706
RSUY_RS05460	72.5011842693495	40.912680339645	32.6818768887894	178.24810948705	149.348765833365	127.898957550285	133.230540172006	121.257729650403	131.386979976732	222.404481705597	213.469903584525	248.446973557774
RSUY_RS05470	34.1997542856766	49.1787471621354	52.0860990014845	29.1074704783827	29.5081798431119	34.555364593902	10.27868773282	41.3224950671743	43.3043097269862	13.1390575190787	18.6023699803712	15.8503551839043
RSUY_RS05475	6.21198372820792	3.05897767809139	9.0325822212757	5.61287368902716	7.08301016630353	12.3525797219257	1.86130832097835	1.96672236258227	1.38060092795645	4.19285041867298	4.67469794704464	5.97580358446547
RSUY_RS05480	13.3453749926593	12.9329479421183	18.6505117043296	23.1245935366164	26.1890342661735	27.0874219028419	6.08848153579685	5.70061760437342	5.50581869123306	14.4400761247242	14.7178699743759	17.2016320199158
RSUY_RS05490	90.9436671708289	104.868801014765	122.625695830845	102.458593981799	98.08569479197	138.218217966953	32.9973465786922	113.929636869944	117.5058781156	44.002215167779	63.2192167471649	59.0927810454623
RSUY_RS05495	9.62377250800825	9.70428325469903	12.1772978304805	40.4504203380803	28.8880410118599	38.5036732830469	6.3200645412667	9.10376575587255	8.75962082730017	21.7984790812312	15.6694180774561	21.3861361837505
RSUY_RS05505	39.7015893718047	44.1511417841993	60.925663495746	36.859096271971	30.5952159715489	42.0802037601067	10.4899872211219	20.6699702191144	20.00015678285	18.2794148918625	14.0046551974188	21.5082003103714
RSUY_RS05510	91.5225572430187	87.2015933588543	109.208270974998	79.5788293259126	73.1705277793158	92.2312292796307	109.165269593317	88.5315634966404	79.6748327034877	94.7294575653865	59.0309042648281	107.590039666539
RSUY_RS05515	79.5594252883348	75.7754675528994	95.0001153393876	56.5918984894705	54.9687307373881	74.2768008710645	60.7978215469598	102.829970552286	90.3984477764775	32.6033020516298	20.9295668769854	26.4333328583697
RSUY_RS05520	104.004217533907	105.736775717146	119.964364838006	57.1150111809833	59.3494675355153	80.8894971766061	69.3484392257466	127.985958909392	122.03203894409	22.312188070007	12.6932726359348	25.354019456819
RSUY_RS05525	77.0349921952211	78.0011070973993	89.4588569400134	44.3316901561007	41.9540887994458	57.0417711853976	26.6888348104639	78.4678900584801	77.433842387694	16.8628341026803	12.6249101191604	17.9335520706504
RSUY_RS05530	485.626325766405	666.110714748318	578.998654897329	477.73505407537	586.986716407246	896.273304489564	469.033962644542	841.153577383268	848.930917547535	79.8845007700247	48.3647166721299	86.6328602904915
RSUY_RS05535	48.1440155800729	49.1476743874904	69.1053334846395	68.4606146602891	71.315341164348	75.1522647350038	16.8461624788496	46.109396369435	43.5940917196679	30.0390122339639	25.6868718125038	38.4006806111619
RSUY_RS05545	168.427586543264	131.374394271263	116.086315676098	276.89721767317	239.510381147929	224.903448047444	235.508480241196	203.026889629681	212.506582615882	244.415141297824	270.46266946877	337.591314856261
RSUY_RS05550	59.8698917988618	42.219906892603	76.2234396080522	3.99838413629257	22.6184306849918	13.2822311624177	22.2995766909099	122.977848847441	114.330043596578	2.13344072505058	3.12193661233824	1.120242289503
RSUY_RS05555	269.660478220746	134.976742273752	262.515338009198	104.947418723543	106.819741333069	137.997316429727	18.9102044855314	54.5959909115443	52.35733961187	39.4234535678368	43.9540456146319	60.1589100118562
RSUY_RS05560	26.697851437568	24.0263339849049	19.7877086756919	72.7887661016402	50.1810959286318	68.1930700447034	23.2342315819912	34.302770049429	34.3645348534004	91.0796653985997	122.829563770282	125.506674973974
RSUY_RS05565	39.5674780119822	20.4943350784331	13.956818557587	173.659446849572	109.26720188786	91.1572775854296	25.2060816788351	13.0578082974024	12.9717427388485	166.955142708763	179.239108011526	275.185429494162
RSUY_RS05570	1.23228964729614	1.22808502195641	1.20504825504068	4.86733388668788	3.05933182939108	4.71589854437152	3.74987544260725	1.4738793995142	1.10853721533898	6.34844523714565	9.28989649712555	5.75784110945069
RSUY_RS05575	21.4101221279395	9.49745955805925	5.7847943167134	89.5481843454976	57.3948820214486	50.9851699063996	13.0664890478842	2.7745320400374	3.32859587529167	99.8626767313497	101.98257989385	169.617040739346
RSUY_RS05580	28.1617749897621	33.5464378014261	17.7821392597786	68.9675414109321	51.1428737192622	55.5812631715384	54.6237337473176	22.7200540408118	24.0908526390502	71.8568284548032	56.5051435134487	79.5783127998104
RSUY_RS05585	4.43723644591472	4.23590291671433	9.23654372219505	6.45706794771524	5.93172553286362	10.4269531179442	3.24432594854776	10.8936329439559	9.55889845139666	2.6797047521896	3.36111729554158	4.42224683099004
RSUY_RS05590	13.5787704617484	9.85934854238685	9.48470999422335	31.9248974520194	32.2293907333823	33.5829140333053	46.7100146455593	5.46886836655826	4.18804296515436	49.9674277126301	37.2242396393593	47.2270568039886
RSUY_RS05600	32.9172043711489	15.6965168067705	16.3211312369361	112.965139452734	68.7909466986142	71.7562982892283	32.0293550463258	4.11148736598839	6.29712936229101	132.162049035513	135.927773156322	181.112553830304
RSUY_RS05605	1.18199208112201	2.80354263982034	2.33741104677173	6.17301553016534	5.3723211350128	3.92029114908642	1.31362095917176	0.70686052727815	0.446582133550831	7.36254747981868	14.7431863995296	11.3944644588595
RSUY_RS05610	364.028185541913	398.958485004712	583.746076994838	285.721956186961	248.661306043935	460.971851452889	25.9970691170068	61.8351189670871	135.143607148396	129.593436115946	154.267721307612	143.741518990334
RSUY_RS05615	309.160222395489	524.555339391872	580.716449837517	596.36589068789	578.815841436709	843.533317832947	106.35422530772	447.881460510911	460.539107084343	270.409934899586	391.548268080742	379.553541226673
RSUY_RS05625	1.99715908155176	1.1883528626899	0.580796860032664	6.76704217563479	3.69062631077781	4.79561286326736	0.163203396054919	0.0702559304240144	0.22193230788926	10.880331333799	16.5321214992006	14.9653463722888
RSUY_RS05635	32.6777267418768	10.4625086610346	9.73763560287954	129.606570196193	109.046476428426	79.0152940604243	53.9218356017336	14.036762130442	15.2025959387101	178.183847358621	158.717067376023	204.545630227553
RSUY_RS05640	17.6520767230078	4.18977423907825	2.38329350816005	78.4552195447932	75.6792579265387	55.0953595383155	47.8837936152744	4.59108788359999	5.98530123679699	121.818696496613	119.425570984469	133.86440864995
RSUY_RS05645	35.785277661239	15.0358634166549	11.6911140681675	151.218798501168	106.362114241472	84.8897225925253	31.9311699926591	8.96899113351678	9.40880337132156	205.275732309987	205.186038055703	242.71109600502
RSUY_RS05660	80.0351769499662	45.0567857389763	42.4100120115623	205.649322307408	141.868666814857	125.368629346637	48.2801119615566	52.4674864452164	50.7380577106194	229.266297667023	243.189434987357	284.753070466237
RSUY_RS05670	66.2446635765646	47.1985073131698	43.7119181698614	122.082884170633	91.7367546490387	97.2136984435804	95.0913739947514	96.1720509444142	93.635106851107	107.856520888116	115.088183301656	158.959361767557
RSUY_RS05675	95.5456159210038	59.3514127007116	50.855296559748	173.536557608086	133.458853634737	120.764800445323	140.974572575926	115.766422035699	115.946019376619	161.37967409173	148.807341353923	241.474648451618
RSUY_RS05680	38.7466299887551	14.7853927770823	12.6959815172665	158.42593256403	109.611635256921	82.3998590464476	23.3765254340131	8.19773019681474	8.05862983834598	176.858510450335	173.586947412734	243.985836735821
RSUY_RS05685	48.8124665527045	19.2724586558566	15.167939139579	194.028950164763	134.483729245546	95.1292697246507	17.5644754983332	10.2792916781592	9.67708775313763	182.886916556231	161.228235414078	302.621772551726
RSUY_RS05690	1.70345921491422	1.10639747613032	2.05512737799325	3.06772580882533	2.27719497089263	2.9972580210715	0.054401149898147	0.562047339483616	0.591819475547735	4.23658916671694	6.66920813531281	4.34803985402222
RSUY_RS05695	11.626583943139	9.91324832277196	9.33427097605513	27.1191520409394	18.9963771995531	20.873840966323	16.5504845890078	5.79415419933101	3.2539069898302	38.4693468009426	40.6277304385757	38.1756918678088
RSUY_RS05700	14.8532259844741	13.0043845521178	13.5717148747227	16.6903290314787	13.5926197298607	19.8376180640207	29.7279280079633	21.7593815573363	23.7280385962474	17.6477042847433	21.9986378222574	18.1899583721283
RSUY_RS05705	44.6092010452789	26.2444447294253	21.9407816693863	170.733313193934	104.458644776665	84.2202577402592	13.5648085780091	10.6265002992024	13.717543156696	145.271155858538	131.495383028174	274.275291700886
RSUY_RS05710	70.4403397916887	70.0304294520055	67.0344478440001	141.234345659978	101.98943394046	102.792919385913	62.3378232288896	79.3660684724881	78.7702310608499	100.293023886163	99.5828081460683	172.339601723673
RSUY_RS05715	1.58597924509215	1.92595118011012	1.83174396351127	1.26318120493231	2.27719497089263	1.79835484219586	0	1.08896667911906	1.59051480634309	1.05914733914829	1.50292017838981	1.82010968314847
RSUY_RS05730	8.0414536560405	5.34267728132799	8.40977619047291	14.4107052045867	12.2215735736079	12.0287891700085	2.92579215096606	6.46923438150495	7.41473969228054	12.3968774936045	15.844473399756	22.2474565019061
RSUY_RS05740	74.9343299959036	28.6177313069691	21.7251500782345	184.836111250244	165.817068419755	142.027887272704	93.2078163217516	36.8168273471412	40.8336019940431	244.966232168491	250.640516329164	251.607830096224
RSUY_RS05745	260.820194443215	118.991990948853	117.631249312687	303.064337596307	333.521475502421	455.79764199149	185.675269596463	266.58429525582	317.657305787038	320.077065766572	328.741070447718	283.327741988294
RSUY_RS05750	76.0562604701097	39.0848821448267	26.7396695427677	211.276165931847	199.225645532129	132.398709555507	76.9892539014572	47.9545470352522	56.1395680242136	376.997294140477	445.504509353313	349.377428295983
RSUY_RS05755	46.1258017666838	14.7648016477242	9.09642127682392	220.087971297236	184.983784059782	135.122529734682	43.994364602922	7.71478413726532	8.4407649467179	369.840118969712	395.826795797488	336.695189719036
RSUY_RS05760	416.164373611291	213.773874656005	331.585461054449	171.457982386591	199.051680599493	149.108138145334	265.661925108498	127.083242845875	168.296506403009	226.470552528023	300.75413013161	241.459061109061
RSUY_RS05765	26.0246541744909	22.6048793528416	15.5246549901903	76.0309480945033	93.7963557544351	101.547630686947	1442.59596385604	1207.53577078502	1482.613332045	108.32145902912	129.338029499293	104.532917620627
RSUY_RS05770	19.1237400374613	8.30950124039935	5.40250669546098	64.9605403059649	76.548122988876	64.8213604503943	93.2113208599424	44.3735035851806	54.6374982241028	114.642249363653	118.829940084605	110.800417672854
RSUY_RS05775	44.9338841705157	20.3351984415909	14.6191923090259	193.76565065746	148.212859744133	125.356529993632	26.0534822853872	24.8923656721723	22.7642379048619	264.574784531168	293.118973083256	274.343644999613
RSUY_RS05780	73.8104549378501	37.9816204633019	30.7782848754439	291.441022522972	230.726582392397	182.746808574303	53.5982928382786	48.4001155452255	49.9547253350419	357.860495715793	405.139067374686	364.320704430902
RSUY_RS05790	32.8559844119785	15.4671550737767	12.2783862796589	86.6323285283365	89.5807631333228	66.8628369648641	76.7553447108229	25.793818381524	25.671157095946	139.847093974073	145.951848668811	129.752741364187
RSUY_RS05795	22.8567721575609	9.59594927026145	7.55163574039853	54.1727503007467	62.6309938792371	46.7042382447736	75.1911160949626	36.7390763927859	40.052834979751	90.021674785417	101.052257117777	89.0192538216309
RSUY_RS05800	37.6803765844285	15.8720042947053	15.5439136940251	88.9027352350896	89.0569982983692	64.6152855614852	67.502252047029	33.8961792799144	33.6306199651902	146.627367780343	133.915518297559	148.281168600711
RSUY_RS05805	13.921373470116	7.53989394732131	7.14826913126973	42.9481608787344	38.6337901375191	26.5257336822711	58.9708338843036	19.2501208144762	18.642312950926	57.1939543203074	57.6745601901718	69.1641683584483
RSUY_RS05810	34.3350479756454	20.8758221830864	18.0751340680296	108.111753082518	83.6127514644915	62.7698266927545	55.5636587214668	28.1405227637773	27.9097438352518	135.446634124657	136.448998250584	167.34051095411
RSUY_RS05815	42.3601809696777	26.2478519984862	23.9870084566315	116.692257885057	69.8517083923362	63.9055889290072	11.5501161119319	16.3573719713764	15.2538765406818	132.28967680886	146.159805878306	205.807316633739
RSUY_RS05820	12.1549883906661	5.79007942616461	5.0363950304146	35.5995522731558	35.8323847529374	26.6717238483625	61.8723699214391	6.10269178316806	5.99755957170955	44.7554767495246	36.6988499086926	64.6459633581258
RSUY_RS05825	28.4584382110549	15.9259815295525	14.8423078481084	102.702555907886	68.0600943653668	57.6059401556758	29.9477678737301	19.4875190378319	20.6773314521748	110.214331703147	116.321920299022	157.08918165973
RSUY_RS05830	38.1960030165652	14.1930594750672	11.2054891394867	156.016357796455	113.062882424857	97.6480853494011	41.5110704576316	15.0571759394334	14.5294464868201	172.115259550951	163.295913575685	263.410727696082
RSUY_RS05835	21.6772568073119	7.82389533869199	6.17480812349265	100.27739455023	71.8303632102812	55.6253410484093	30.2303666242863	12.212752272169	10.6461221973135	111.950144459745	104.39539532805	159.781842144934
RSUY_RS05840	31.1671757467919	9.65045107020078	7.09889979646501	128.261835382046	97.4770499564782	67.6103788279202	39.7472719223735	13.9043027279855	14.3784453243484	151.900980383106	151.652750869514	182.045014504714
RSUY_RS05845	68.5652300320976	32.4083581775691	24.4499682455681	250.328578538654	191.476363998934	170.171782286177	73.5502114984097	69.272332573799	69.6106847786663	273.363956967682	280.346740919394	298.871199705441
RSUY_RS05850	25.7519586513677	19.0495354613891	15.5953104416542	98.9650393576946	80.4124914042097	83.799512926063	139.588756896314	78.9774328491234	97.4188449752847	158.654966965216	198.288373134252	132.154758030745
RSUY_RS05855	32.656454181898	20.9426532626881	17.2083735012523	122.142800922825	110.606611799043	93.7774215328255	88.2237908416154	49.0861471636368	52.8389655507059	186.755630124832	244.364886246867	168.522113075816
RSUY_RS05860	29.6733197352462	9.96905585867999	6.13775911881042	114.013430936799	107.315703835694	86.8574060200303	84.4686236992126	34.5858960825102	34.1947527954762	178.715141069452	185.10048356483	164.095172494583
RSUY_RS05865	41.0322664478871	21.3005965542918	18.4988459040532	132.639750553671	121.867768319862	92.1856062260203	79.4869658675916	52.4774543528759	51.4007938891186	169.368445800071	174.042465147373	199.704341710023
RSUY_RS05870	15.081707781217	6.05051534794336	4.36114295219393	49.5889449223331	48.1166366600875	35.097218416352	107.011293257013	46.7098382456093	54.7366530119327	63.186763855522	49.6990493754534	71.7486298147677
RSUY_RS05875	2.08520427806847	1.48434963509238	0.582602298816962	7.97473463591049	9.72785559725215	7.16567098234747	81.0701671043338	20.1047548480452	24.6265490923152	13.3234236314323	10.0715526083098	13.1128434515078
RSUY_RS05880	10.4850850767909	4.62755138417082	2.4955118035486	34.1832300472129	45.1961499519645	38.7609692219503	69.5596268756444	30.2853177967396	34.3149603953909	58.8101855934274	54.0648680231391	65.8128552119356
RSUY_RS05885	12.6099106199737	4.60298700656286	4.23783780457479	57.2072609376262	60.9596439918546	43.5812701883159	51.4667821821894	29.4626629545054	34.2549222612424	83.4013294516528	83.7074197813419	88.5955672386148
RSUY_RS05890	35.6569882956831	14.1809195285344	9.93560054492638	151.720044185667	118.587088846724	84.594935245909	63.0218093142269	31.2482788995387	32.2320268244341	220.356931396204	203.673133808465	234.74039183733
RSUY_RS05895	7.51516343304837	4.53313136455913	3.39516633285969	26.55902292166	29.1569819617068	21.8403614290992	55.6804407048011	12.3338543371553	13.6988161287246	43.2547303803174	41.8359813356134	44.5495769786607
RSUY_RS05900	18.8812915821619	6.01094391577663	3.24827797425792	63.4142175863648	62.5006054629881	51.5169721007428	43.0920354090488	19.3568225469671	20.9483416671225	91.2535805336267	75.9630859273653	98.5407439366237
RSUY_RS05905	21.2337039791357	6.34014218780625	3.2677073324748	82.4916274487619	67.3737848852914	49.7467872919013	75.5238352933382	13.5876543930891	12.6945696026505	106.585299178782	89.1822838080817	127.293723319308
RSUY_RS05910	51.9193540258129	24.9352340977942	16.1172078843634	206.173047249496	160.173021216168	116.656438073191	89.2018881136265	73.9179304402673	77.4309475120608	251.448991290511	233.587821484721	311.884774496877
RSUY_RS05915	41.1333249790549	14.9247417180453	11.0577523546073	183.011754797798	139.601344955133	96.0471340392061	47.0714175248563	10.3555068649014	11.2389836457348	202.373181129589	203.758397250735	276.315763775403
RSUY_RS05920	37.1387289272455	9.54347655904782	5.75669202439456	209.412124752958	171.440248214964	115.381297407789	33.3940857270271	3.3174250253857	4.17402049758981	259.307426451272	278.754477963004	328.076413618844
RSUY_RS05925	77.189672995204	52.1501676819172	36.1821661007667	217.736000572474	173.222351245752	136.70186866654	206.385342460398	155.620113148622	152.845537246795	258.461114316345	295.613500265626	290.898084155718
RSUY_RS05930	324.538347190227	365.725834259575	344.814632806055	839.636544596542	953.657834740845	890.410433752397	301.306144329715	275.178369389442	245.989757839419	688.465003768773	720.819283092862	686.909397889849
RSUY_RS05935	3429.0946215594	2377.16359923054	4195.77658377762	853.32029022907	931.226492230701	1040.45413393109	955.669287506849	1506.99099640686	1200.86208433721	529.998546774655	703.552764464196	439.052760085727
RSUY_RS05940	201.925827702919	84.9499111353069	200.244840672633	259.023965373586	182.473118838826	143.606615566437	11.9678130262303	12.4968680337018	8.46710745791401	420.208490934012	485.89256906974	339.786939115232
RSUY_RS05945	245.219984157049	243.58235304531	214.193950048459	326.881660720148	279.243641964029	244.608394505921	188.968592405756	174.054679673497	168.426846414113	368.865052715669	414.548073621448	357.759397428201
RSUY_RS05950	217.697181754651	148.96031490353	135.338959914729	260.946978150626	249.573698845144	218.507609768668	272.057892524022	213.929960582588	220.562548183931	325.158155838902	360.090818235273	329.753185952306
RSUY_RS05955	113.030793660283	67.640543902424	60.391888481612	240.521325799618	230.969890989971	185.468182359091	116.493749966517	96.9812656033186	99.7535992825339	325.627733225723	354.676100075321	315.308820732133
RSUY_RS05960	106.242847942714	54.193064877602	63.1197995283522	141.873656606966	128.037214560031	101.414501158221	82.1081772017197	78.0074259534697	70.6079783878858	192.496850908082	203.479499054565	209.410813820184
RSUY_RS05965	54.5717745599673	35.413861852595	34.5301804504823	64.3305761886968	61.7700470336295	59.9742677270477	96.3801775561311	86.5559175414483	90.0510925701455	92.763235610519	90.4957386850832	86.9906078481595
RSUY_RS05970	166.716118886285	164.825651003391	162.824794378393	204.326305307567	240.233425904241	253.409764139557	291.006941196072	371.205828886799	416.517833474961	174.127146073479	165.326482053957	145.359289932096
RSUY_RS05975	128.1332018913	113.24558088984	98.1687196547067	233.249519856226	214.816157622463	208.12578003759	235.601703692687	280.836620277667	278.860212421218	224.338088431338	249.477144145295	241.340288031375
RSUY_RS05980	186.668833656803	97.4172586491405	134.749445056208	181.067263875596	167.279816073417	153.656644045207	179.69429249858	153.271757729594	145.793413159291	244.547714492401	255.106506865341	237.468439897247
RSUY_RS05985	113.256252505147	88.0959600732408	100.47000179439	153.353875056107	152.336608174247	137.449164205639	173.508673703546	145.419617397955	145.05774084907	205.066323517194	228.992284508565	195.264573027024
RSUY_RS05990	216.484334528689	169.27486112492	155.154256849187	358.481689583419	371.480026720333	422.748277914838	221.377188583643	225.744457244023	231.989532985698	388.588915486008	469.71030796278	344.258976708013
RSUY_RS05995	91.5471942950386	49.1765769018445	44.3791332372274	266.34025627653	214.02242147071	173.522833324073	72.9391023209572	71.1201677503205	70.272044035784	407.904074997538	499.973373781554	369.489543993033
RSUY_RS06000	46.2039382442621	22.5172836895229	17.6204834383144	134.945465311587	152.239437555948	131.162032664227	106.736622481495	88.8086870474679	101.503769862719	229.13153500969	237.683441956712	201.979685844256
RSUY_RS06005	86.4007097680043	42.3951589868517	37.0410059959311	206.699835134774	189.745983174821	141.92401503089	50.8859534269589	42.8506985226162	44.184426538872	282.864890308968	304.477500497731	298.69524080154
RSUY_RS06010	580.496036660102	321.206250851634	499.260416005649	310.522641541347	269.398182305143	266.502005057191	222.039262387717	272.037564913165	282.724077931135	360.885989188861	398.415462230529	337.094896879428
RSUY_RS06015	245.130177801764	197.75195678524	189.389174999507	324.844074793888	342.140522701228	320.24382988989	158.463236709027	224.525289198036	220.109430433268	454.29892684343	523.092940450446	390.731834648224
RSUY_RS06020	31.0526021406941	17.2582144798448	13.1810624135212	37.0106271326863	57.6163251297623	45.6114994356248	288.841966129356	97.5899991006127	105.071817523229	58.927104442595	56.0443765920271	55.5622732804818
RSUY_RS06025	155.225266779855	104.690775266935	98.411783827653	243.323656553002	228.463457954043	190.856447561295	130.054778996505	166.199195808818	163.641566079177	353.855719692158	400.388644934739	295.607308080926
RSUY_RS06030	972.455400765076	1057.07082294552	1048.32038721811	480.140951069222	612.192500942914	446.961085711947	278.712555202492	287.273910207912	321.631480446337	439.471586384515	455.273387012843	378.3958872213
RSUY_RS06035	54.8079422555896	23.7465485485936	21.3287251466587	165.73072317352	142.526640661765	98.2501474260597	88.0449302299136	52.734642434746	54.9685657933497	241.031756962896	272.169218009506	234.8674433353
RSUY_RS06040	79.2507560355116	42.4274604066393	50.5983995143808	133.517932281201	113.072478046158	84.385887624319	144.670731040742	73.8606454077561	66.9909271114877	177.376296271548	184.486785037412	176.209226712321
RSUY_RS06045	191.553797111161	227.396214341153	215.154343970026	142.659497033848	150.883184226591	162.738762333053	416.572414976978	326.690788902971	385.015463855951	159.851254401917	182.759607162981	146.776690341051
RSUY_RS06050	98.0537827946653	61.9557699791073	63.1700655695591	172.524425561119	146.811801943785	118.962512399105	177.416200261613	134.432696200354	135.330907844819	257.554361066137	309.355590817851	229.682455011104
RSUY_RS06055	1199.08397869471	995.908773607284	1263.04436224537	803.334214780784	790.187566574739	791.469426901082	1032.23056544507	701.043276817235	709.70230268635	618.190076870585	559.182080772816	543.226609302363
RSUY_RS06060	430.134803878563	269.359979529579	324.804244698246	327.387694716574	205.433346893985	247.259801499917	31.4685197793661	63.2687304289485	51.5455020752029	455.702941149319	634.738279889598	308.410172090922
RSUY_RS06065	55.4882753160604	21.2997238279581	22.3825492588403	138.576981466101	118.683319530036	95.9274008692063	80.3314485914085	30.4758641282292	36.5056414015325	237.662043906078	244.831456577912	205.390925014776
RSUY_RS06070	64.3893120051323	33.8890667256704	31.1536128903015	119.5415064978	139.736669888254	107.740828205151	114.486618366588	80.6380900959628	84.2905351079818	153.754086424788	176.850865562183	160.19940166802
RSUY_RS06075	51.8992789124772	20.3007857513479	17.7174176382662	279.18179688647	254.80085476391	142.706857023237	71.4100731397133	85.6165381953763	6.19737346151396	364.896609317902	408.626392343632	320.190720488432
RSUY_RS06080	412.1225690871	258.754043548132	290.702427671159	267.669904745434	292.359978209024	238.490633367263	351.019631292431	326.562912800491	309.867534382066	272.683711813754	312.171268278584	244.862214283316
RSUY_RS06085	25.2586843055935	14.0795343042964	10.2801658828244	97.7007490379824	111.272353813751	81.3720744020476	97.2534950634038	38.915396952577	49.4494217023691	149.073889812237	159.317667850578	131.075446124718
RSUY_RS06090	30.0503800164598	18.9477723789719	16.3116448532162	109.774927765414	103.604796298399	81.4180890324351	96.8722636910066	40.0888665256712	61.3778125309623	176.403854676569	217.476459038259	135.182941298823
RSUY_RS06095	303.445142883598	138.809147038791	156.82987588478	1349.24556803221	1631.90706415456	635.304053879494	286.948390202772	307.011405177252	500.716886318785	937.68388141736	728.59947860999	962.877141390999
RSUY_RS06100	236.024397312867	114.36026401362	185.138296275139	1173.1744934807	1277.37100828939	575.946975061657	164.106930153382	393.592798588817	661.767836673335	895.273042155157	571.086989108042	910.735442837007
RSUY_RS06105	57.7127155043256	41.3092751452134	35.6357654375834	165.65357426326	159.231782630916	133.82474411037	92.2878102232976	94.5551001752719	104.681730670173	241.487628704009	302.317347513706	226.092108560686
RSUY_RS06110	194.557238457435	118.739678210253	140.002977127828	323.19403538571	268.178733570976	232.049373512211	182.176836548791	147.512782999454	137.525157343639	314.640504520061	352.418592810969	355.338634574425
RSUY_RS06115	31.9499608361926	17.9298532722811	15.7735008402136	45.2647984644714	56.8096545744654	42.56576539165	110.439138892532	50.6689746934788	48.9719847716636	85.2772336469135	88.0113825661996	83.5296195911029
RSUY_RS06120	112.057989860752	61.8795996368278	53.2923860646133	161.875886353286	180.433046702258	138.368906315547	195.2595219968	98.5248338699424	90.3446979504445	265.001166880517	277.751688698183	243.94371860761
RSUY_RS06125	83.1907528062967	30.0668704344951	30.1493336569908	215.477855246601	210.755871140554	159.5668171093	82.479473300874	47.0512076939228	44.4755204983084	375.437082240036	404.50973437283	331.993260757883
RSUY_RS06130	70.4439801453191	46.1357267193985	60.3911336641527	104.48103253348	85.1670910597133	80.8411030154139	100.667661655219	92.3496852357998	96.3509604574323	175.856294839129	195.358209665003	141.321170695663
RSUY_RS06135	143.067578791342	69.0367506424634	85.6743978305567	211.252085766224	176.709303400396	123.996127031343	89.6606638369433	81.5255095122733	71.0341040810854	305.531991601868	352.185940268962	270.282080840641
RSUY_RS06140	177.390638632	72.72719446935	122.979324484656	300.566137289456	227.15490106039	217.250923673483	34.3115621856084	44.1396433076664	37.1942633664711	369.395565940276	451.911937405879	373.592473034898
RSUY_RS06145	122.026418556499	39.2894039045496	34.329562568449	500.652846502316	365.764623043748	326.101675219357	48.8304617210536	26.2757123675224	26.9129898490858	639.359083415767	757.227523328416	683.815211488317
RSUY_RS06150	147.37647131331	73.2167731748632	82.55478370129	226.619105284074	197.962494002006	171.201992046829	88.9853750246736	98.815638464	96.2791353379483	266.007673314666	246.832763590607	322.927190439183
RSUY_RS06155	81.9482591760725	34.248444722801	39.4818773851569	146.062528515544	120.340710686043	87.5332938396792	95.3688103704005	45.3020845868702	45.1009350830794	166.641776492643	164.970147794349	213.946306473541
RSUY_RS06165	354.378810784869	245.236918052798	250.715502078171	260.979974737907	246.852256145537	289.91832086491	292.980428853893	364.447002904416	363.266064202541	242.903367582008	235.500391530179	299.262448384524
RSUY_RS06170	43.0840370889971	20.5798775722439	21.8037636888897	57.2186032309312	59.600253416561	49.5384221960222	154.281158455181	143.229268948364	136.595230690722	77.9995142252706	66.8977863840122	91.3811459924572
RSUY_RS06175	90.2570726951637	52.418401292275	53.9481761867228	80.3419811628029	87.571688566067	77.0557742699005	218.220699820313	138.506519575671	137.850264295574	92.4287353160604	82.8252996662186	105.41134543109
RSUY_RS06180	193.576374379576	92.8208541405451	96.9612958941913	147.618577229634	137.508093712662	117.407774241336	268.916753460958	226.091126476049	208.211875181679	159.478060085911	145.280847445186	202.469659311378
RSUY_RS06185	527.729309908208	329.52942597631	377.442907303201	261.002108903955	216.254996086378	233.46841812607	402.851309037774	400.537404308122	380.957144361773	243.303466884474	224.581355696694	301.167483760411
RSUY_RS06190	60.3961512096839	30.7161915135725	26.336468301876	148.59067465456	121.472371428059	89.1796500287254	110.587209023794	69.2069401845727	75.1221969745289	192.08686750376	173.752440723921	236.046120013707
RSUY_RS06195	79.4807854487842	45.4389565600655	40.3237986207384	190.246193795076	171.882674684149	137.648614575948	66.100395951023	49.6629338197753	52.6302768019226	231.941112346902	206.465676633392	308.92146215129
RSUY_RS06200	56.8543304391959	25.3070391118557	23.1197487896609	145.839550806228	131.772369400424	100.770502021427	128.827535262032	66.1303909229102	70.3029268790409	186.492901809409	165.73123125372	238.7023412721
RSUY_RS06210	74.8658542340458	30.5357396269393	26.8976273533727	161.52919221477	169.121077327024	122.740134100936	110.492472240459	109.415170455317	110.084896542627	202.345055998504	188.222566420127	269.929350265687
RSUY_RS06215	39.6622666140664	15.0166805686097	9.94996498328133	122.759424881174	125.99387657522	99.4454215009169	190.602039767718	117.990554151615	134.388056680003	142.407169109162	127.80067480009	192.954259366737
RSUY_RS06220	80.028052736095	35.0804973224223	30.5084384046443	236.536166791731	195.915697768751	162.990588683203	114.165199513659	35.3382507292999	45.0957429800273	293.474233616598	256.262480581806	376.238673289066
RSUY_RS06225	65.4045236598788	23.4540274896228	20.6288586627133	206.136207593292	195.827657294888	237.144518598281	453.97351816991	317.132117661871	347.007024221539	236.650612747207	234.028491715421	287.432314510744
RSUY_RS06230	48.7984384435609	18.554787710933	21.5508255696903	163.170235133648	126.549720369267	150.465303358735	310.978523944168	244.465762250215	268.592435643747	138.892590460806	136.365528715767	204.729266451007
RSUY_RS06235	44.9657931263192	15.2653514121392	11.2412011018856	191.244625022876	150.171663971343	137.838329978164	239.225498097092	133.422635141465	148.317080503838	220.009873542635	194.672032145482	284.900141739206
RSUY_RS06240	27.9027270570668	13.6489509696448	13.189997188007	113.040689856989	83.6661529339278	96.5718267508052	222.485619435186	149.912773461004	160.583848795448	118.080416597281	95.1062140228983	139.314277908587
RSUY_RS06245	55.2285807332191	27.200547943037	21.0816498468624	237.502233877663	167.569016803159	194.073261203715	261.875810750972	176.458897167417	197.593985853908	257.180566076692	230.551303356268	318.154813150333
RSUY_RS06250	75.634178859324	50.6275386132679	38.9742495385506	235.901200404001	190.274043063601	211.979776573348	191.038506706423	190.678998639776	194.995921427364	256.842970514944	245.990029788438	293.488920131251
RSUY_RS06255	34.6246597855062	13.2630511828711	9.38482268934977	121.455264789801	111.424138913136	86.4906048226662	53.581218466452	31.1349016348108	30.1677556550597	173.055668552001	133.8926227074	185.53160652228
RSUY_RS06260	17.3909513434616	7.21369829832335	5.12408107558252	64.7375891079348	60.3898137484148	51.9641843281365	56.2997330741393	25.1729035523638	26.309016491209	98.1055700206314	78.3364933761269	101.229902005577
RSUY_RS06265	51.377921242973	29.3394370758339	23.8979950604462	157.029337492867	146.659630030957	131.463705629883	95.3050046030538	59.8097589257916	63.261938042352	187.904765598459	168.947216907329	194.874180086467
RSUY_RS06270	20.6002955947442	10.8030310824951	9.90521860256269	56.3026760152655	57.7994158710545	48.3890523712308	73.5514954676555	15.321476661959	16.043606126405	99.9062559833642	104.734209236636	93.4243602587974
RSUY_RS06275	32.0471489070546	22.543806650882	12.5957860741888	102.16427707038	111.410090988589	93.1809075819235	213.89484946285	75.8034180389806	74.3509782903771	151.871633208634	171.349446073999	139.30481313939
RSUY_RS06280	6.27759233656519	3.88426737589898	2.07592875515305	24.9032253155086	28.9703839621801	19.915522633264	116.075724081028	33.1018592115984	32.9647203395409	46.7084777177501	42.336913112301	40.5947933944192
RSUY_RS06285	17.0712747904219	7.77627397579343	4.44662269257933	59.2694528959935	61.8980204208745	45.4431517132014	120.273814536879	44.5655113897067	46.1898957543761	87.6548389635127	79.0302360744682	92.7237966491286
RSUY_RS06290	28.1566233339452	17.1241316746294	8.60279836665925	94.8785547479336	79.7838274245673	61.5004555048122	82.9109513885261	65.9142554956764	68.8501404628933	134.5175752598	110.448237275437	140.024080563111
RSUY_RS06295	49.7994536226636	30.3029976955625	14.5147810771831	109.15776957796	101.478095371215	84.7020107335259	112.553223623365	83.1123069702227	84.6917788026102	149.060781612073	127.688078928561	171.557607958108
RSUY_RS06300	97.6471625801853	62.7273043408188	41.7167971279613	185.436346251767	165.714537926718	120.140485503708	71.4316308100945	57.7156137096011	56.9432391851025	220.99431151754	215.865016303936	279.927551844828
RSUY_RS06305	66.5112615913375	31.0992124751611	20.6298550129494	210.378659433923	171.602653650604	127.666978749326	59.359965982862	29.657551968524	29.2556161756883	275.129770262844	248.793097105052	316.209597944346
RSUY_RS06310	91.2752251166965	32.9241430771055	34.5718346125624	158.783932876447	143.456075397894	103.108047963988	105.921082034737	45.3229581071192	41.895339564888	225.77845482541	225.681769129101	251.146978359307
RSUY_RS06315	73.5358453534615	52.207411741532	52.465484396961	79.9676830817077	47.846680363666	50.6385062466878	106.676353382413	54.4838570851861	43.0274357613687	114.139079359835	110.308427524989	89.6193835590459
RSUY_RS06320	98.28305933689	45.4347216959355	51.6402969820912	176.325766787216	158.183911595823	106.397614281263	68.9290964363453	56.5244875194742	51.836050539775	243.850438390429	243.401858488303	239.689743390811
RSUY_RS06325	39.1542208445068	14.0913113421288	11.8683421680751	49.1140361544492	54.3892016656184	34.3156321294587	135.916343360681	66.2380898999009	70.6510156605349	80.3443202277424	84.1976848059334	69.5439010083507
RSUY_RS06330	98.6055445466414	47.3449069940206	48.5424630918905	108.471527160114	119.813530883011	84.5107464604503	246.62193781405	93.701472218425	98.817731560694	155.799277237266	165.443746863924	137.57701882952
RSUY_RS06335	278.144408016542	345.496307421448	253.862618125835	294.723924605862	274.938169414737	195.695123230991	166.747669813843	134.210391864087	136.39546446835	329.625961177847	362.336557155539	322.087490305537
RSUY_RS06340	396.299281586222	598.034502344997	543.700533339596	223.454706337201	197.804016008058	156.945903972125	129.637593105935	185.110313379317	184.317088867763	269.95122859124	401.281881830164	223.4017438037
RSUY_RS06345	148.789417925733	88.7591547535512	118.443570470806	230.450185056105	224.324404145995	182.849089388989	231.940736616559	171.921334491205	169.560309940135	280.143586144167	333.918112402378	253.252636512958
RSUY_RS06350	156.508195591405	71.147489340905	75.9138121206645	265.955678755605	246.710958212046	194.760700981587	159.869974806157	167.503625246185	150.709717407163	293.665711163224	309.746189645246	316.496243829967
RSUY_RS06355	891.588865888124	716.325048998133	789.232737359698	682.788108199169	726.571018653211	856.016897792519	405.599343673814	1177.62965375458	1097.71941321239	488.720826641647	451.681176204885	465.601393715404
RSUY_RS06360	249.745890093428	110.213863344031	167.981459075745	277.756584127407	235.775821006105	196.523567220462	220.535190657058	158.910503052957	132.356881151231	287.039450235655	279.90883291162	300.53954257075
RSUY_RS06365	166.894173497237	65.9223107614257	64.337949405751	724.588755102047	448.247847666402	350.941451297099	105.161695087431	4.55739028814714	6.23843900929556	1064.30621163664	1375.85664191795	968.154663534602
RSUY_RS06370	74.4801982261746	48.8005646599869	41.3126787409066	409.898293392605	346.82932930782	323.087913640891	92.7020518941261	93.0808518659506	103.582464861627	371.995518120735	440.549804486565	375.430401880119
RSUY_RS06375	123.739276120348	52.7628665781796	59.1840943825859	339.528670586666	453.252882469385	466.415313317612	158.646775438028	111.243216431411	127.948407785255	394.942548996077	337.999223701988	490.062512383587
RSUY_RS06380	67.7920909473439	29.0113945197324	26.4307251574717	282.351468732437	299.798314615335	318.784434766785	77.2057386687423	21.3495057899025	25.4698235742297	333.684120807338	364.092873777421	391.941559191356
RSUY_RS06385	47.8620815027082	22.455373655131	18.8424665197316	170.420944498677	182.259527362061	120.175366571965	58.4780049493229	25.6663734646778	27.308937753967	262.806376102695	259.43666844183	280.730980649096
RSUY_RS06390	190.695542302743	159.436518984172	141.475665769142	485.057088764111	541.490501656554	826.501989563742	883.382838656137	583.928396715489	852.752596139703	399.646121840375	439.452522172402	429.626865126671
RSUY_RS06395	79.54018812702	54.4107158757224	95.7379600001581	73.5436126109142	86.7155836244354	65.0165215034626	27.1773579937088	42.9488461957554	35.0120391536784	120.254942834939	153.127522751498	168.827982120937
RSUY_RS06400	327.030333620421	308.346292325926	261.901276936224	332.709635330692	316.77206391161	347.76824940742	334.621131286105	476.754618651471	462.893984378741	270.578335174582	270.402495261042	303.659083977388
RSUY_RS06405	55.4875031005299	37.5636717817215	31.2427968087153	144.922662511957	151.771648869018	161.60587685623	179.436738470112	209.933156576522	237.751977305005	192.427010255073	205.619609251226	177.826198147239
RSUY_RS06410	115.564160197654	56.4143170732875	53.9472679389039	314.080560764161	344.606028614122	298.411172475294	143.261875523468	103.908498860699	163.521516726385	544.894409955697	513.947396867705	420.737490406731
RSUY_RS06415	537.453486825866	376.378637463319	384.219158471478	368.083476029352	377.58266564896	348.721159104714	606.489437654101	544.284744787444	483.078019394717	458.778919672722	394.611803368643	388.582658456698
RSUY_RS06420	16.4934554990562	5.05049961592708	3.10511339647238	73.7465130029598	58.8689137727035	41.5241368827616	18.4511890471894	4.1993096515958	6.68404179046369	98.5072147256963	104.455774405585	104.011970267342
RSUY_RS06425	11.1166243439844	3.56733947450425	1.52192273890813	51.7391676953198	43.9878886120302	29.4962408033349	46.9474513857395	8.84186202923485	11.7602818720192	58.8579854141819	53.3305873138124	68.7003101208604
RSUY_RS06430	33.4742127638269	12.0539990697273	7.32660432615177	152.404106272637	126.358281007737	87.4761599803487	33.6780368908596	15.7698969060473	19.2969593789534	174.974297176509	160.780818094522	227.074976451658
RSUY_RS06435	12.8118314574372	4.36953335878019	2.227308310676	60.5380351082482	51.7614087767649	37.096856577587	41.322019677677	6.56725064502925	8.09325576035537	75.0037758757456	59.2517555835543	100.401715707676
RSUY_RS06440	42.6761356790059	17.5294723697766	10.809151473355	159.198821782809	147.470237860874	103.677095685381	42.3088408815984	14.953167099599	17.2237982881293	234.576816226918	218.303158073357	262.514360483459
RSUY_RS06445	53.7481510668208	44.0001642092846	35.806021640809	214.841187955247	190.724018743738	107.922474392106	49.0759503972084	25.5691070395175	29.6445194029956	236.351165502734	259.91075903223	245.338927741496
RSUY_RS06450	98.279461842293	73.4826233130382	82.985987854974	283.525647101567	214.507893555606	138.764981201718	25.376204626909	22.2731154280088	28.5154709680524	296.110091011542	330.589210050382	320.287744666889
RSUY_RS06455	66.6537889594655	34.1805560685797	35.4026871890624	192.270263858423	161.151979609229	97.8219628747432	38.9560776502037	21.2018671568431	25.6431285727103	211.470289417112	203.12271476675	259.319551474612
RSUY_RS06460	65.1789253494032	26.413359173928	22.091352356617	297.166474965203	204.308571214459	188.565555923035	42.5913819160286	27.502149955998	33.3136939773828	273.195046780083	284.764110163731	422.020352627554
RSUY_RS06465	27.1906296031539	21.9288992721475	20.2025895659283	114.313369041558	79.7358111477234	125.108885609581	22.9987640023149	28.5736622932955	36.9162443612897	102.409497461581	127.553209115219	133.386353308417
RSUY_RS06475	24.5804191934851	14.1467575450923	9.3477365935499	135.923849736784	82.9696281258275	73.0985125102149	9.24819349802266	12.1272518566048	11.8989854569177	97.204539829736	113.253702828388	157.353927697954
RSUY_RS06480	17.1157863870845	10.8231869799983	9.86847857305755	88.3703884313047	47.6799903265237	65.2193635936048	6.4428787716417	7.42911096051541	8.41368116500533	107.246581109258	136.409881176567	146.558448103447
RSUY_RS06485	35.254199041697	16.4859117957278	10.4603204366726	164.241318405999	106.685440882629	101.310329175466	22.6039458461929	7.06624128516008	6.5867130628301	182.255774913221	209.705738749691	200.736928677361
RSUY_RS06490	75.1782082053908	49.6849150215151	46.9298024400829	250.244414724286	183.596024403881	155.884571689218	44.4517625414684	42.6950762532277	44.9566715498923	277.858476467481	307.563305281807	325.856300661658
RSUY_RS06500	56.2066985895531	25.3740637266028	19.0856439923865	221.242100550698	178.483251295091	137.013879997939	42.841193991322	7.27586864602097	6.94303291943303	286.891758621315	313.419893902037	330.193254997854
RSUY_RS06505	175.777929539869	127.781172117539	115.672928870704	267.203205490887	188.68869188521	157.19387055737	29.7267981987047	22.4045131626963	21.8697724299135	336.930714796721	365.774173040657	369.000369833352
RSUY_RS06510	28.20072244137	8.25003079934187	5.53523038793878	107.728341702327	92.8863902153218	73.0535131719166	46.6186424549016	21.4500715523549	25.2868364339717	143.152756368564	132.518465332716	171.140680642642
RSUY_RS06515	31.5000323792897	10.4029577352153	6.71175596997698	130.143162987072	106.318872354328	84.8543406754055	39.7253164076553	23.1798451304751	27.5377959902639	151.150264376978	136.38076299019	196.807234393557
RSUY_RS06520	10.9709324154145	2.95259977235706	1.73663418841474	51.239869611748	47.9437120821812	36.8701646541794	47.6050760596347	6.42767316403915	8.06567407826933	72.2990243607769	62.9620571639277	81.6785891627244
RSUY_RS06525	29.8400549279662	9.25569161619286	6.51645097205879	129.084351237501	111.162917198725	83.9374134853487	47.7904112835177	20.6265250712919	21.9041048707988	157.173536609489	145.815728427232	191.607359529098
RSUY_RS06530	21.7904084780996	8.80769993663707	6.45004562525141	88.6719790432462	77.0179328457261	65.1019010517361	55.752701133656	20.2859227447893	23.6114785943368	108.153398252815	101.496079768735	136.295900688161
RSUY_RS06535	3.64187831155494	1.76204044739496	1.47433051796058	13.3536298552947	9.18730378667831	6.06944750929332	0.163203396054919	0.17563979142387	0.332898443598453	17.6203596398834	25.5496422916871	18.5044485118105
RSUY_RS06540	21.1462780377343	7.16410239209494	4.36732668465177	103.211864404008	86.2815924136477	63.3177190724039	30.8337768674605	3.53295501243286	4.51974607585358	135.483655621472	138.352287193665	164.997059684311
RSUY_RS06545	15.1667867851154	5.69244672314124	3.91266477782723	83.6507276573414	65.8050055969035	48.3120818234249	21.7679531859689	2.01558090074223	2.79256308762557	123.288697727638	109.353838420448	140.009700506796
RSUY_RS06550	51.4018812960176	35.9090522692415	33.148534468329	217.961916319459	150.978025060401	115.810678928043	24.4730320588263	15.0667323348013	16.2295389826947	274.133800535137	327.055381950753	267.947953960237
RSUY_RS06555	259.121388850566	249.113027780909	178.380928802758	369.871887625984	397.873690330278	363.000362769285	652.626124280673	347.748959091751	344.209090980054	325.248594549664	318.163828211528	309.088160474797
RSUY_RS06560	46.0764058619046	48.6645598770416	30.2385414952108	74.6393279818392	97.1908733552904	82.8829163597945	267.856682447193	247.112902470649	258.42550528266	85.5850995285337	77.9988086595312	81.3243691461016
RSUY_RS06565	51.9440473158346	25.9545854857721	20.9144471412631	186.156271970377	158.147615084956	115.130662559278	96.0941218456403	49.4303135516504	51.3536075074754	244.902015079653	244.937861343158	265.908095748252
RSUY_RS06570	247.127129538263	141.022173909994	156.48602338354	321.899392846063	412.47084722763	291.861315598257	592.365089364515	647.473283826683	662.275989374223	352.059099264227	366.374239205124	309.933411991542
RSUY_RS06575	327.57828850563	245.513220785786	377.84769064325	489.212760090847	462.678361910484	457.119543647394	117.42414545041	190.254997897369	180.079527354449	436.486091762417	543.405420112632	352.064879872963
RSUY_RS06580	86.9021145882532	33.3055130101676	43.7385114439786	274.786024228488	210.015162806981	150.452646636824	43.9777449869657	29.0427481367265	31.2931102834013	399.801493378407	457.088088010168	360.942663887251
RSUY_RS06585	247.581882995647	141.369589253331	171.267226390566	449.121795694929	332.160163325279	278.804613967278	101.62036978577	143.72105921443	144.360536886272	637.441614080553	742.975174792426	600.619753055824
RSUY_RS06590	61.4181277574323	24.6419981305018	31.465148984404	341.680599956975	252.693566900888	184.300079722924	15.3255778212442	2.66432048627197	4.40856720553565	508.59703251916	654.428818348876	492.481902645928
RSUY_RS06595	101.069101421616	38.0037594697824	55.8272742743991	340.001211131606	416.63648958211	258.405560508296	84.1768741534275	29.2349819422376	38.8180095944808	381.63241356747	356.256243574859	472.595286064538
RSUY_RS06600	41.1236581240673	18.2493889284455	11.2175010670978	221.831356321194	180.609495262119	141.10441838623	42.9714389047241	20.6336269400997	26.0990456088461	351.782765367867	433.305074274996	287.429602528495
RSUY_RS06605	2056.98734014347	2704.2045188341	2920.90730363597	675.636407812218	961.406603800425	1130.34271022039	1980.22756196083	2049.80650238298	1849.10203496992	259.397835636282	329.630621168502	158.580440788089
RSUY_RS06610	1763.73135814411	1110.44807136765	1273.49913645868	398.04818743295	594.756426583449	552.101010501004	1708.4313380994	1173.36092186509	1085.87618176545	310.585370378347	241.585619207695	217.290304615985
RSUY_RS06615	1246.25766691654	1031.12230743302	1325.78485157366	275.698228387731	311.270586650731	297.40483131404	1084.36242454727	770.215154464313	612.784737840434	239.63439876809	224.138938330355	189.154617498286
RSUY_RS06620	4629.65787747585	6828.90352046165	6580.40605849046	788.230679726492	978.839859825997	1042.5841749168	4371.34314399931	3138.34175099024	2625.24154743559	415.415731612658	304.965759428284	258.29420792562
RSUY_RS06625	110.068903857321	69.3316023251889	77.3314774545503	122.830302715727	108.145088376752	86.6468683379792	182.358668843668	135.603380159774	126.072816677234	182.509139102832	173.166160852612	173.565387889703
RSUY_RS06630	135.346259700823	90.7265095658767	111.930329157908	201.941769827011	173.526610988261	168.021635606136	126.830964050339	126.876583631284	127.31862005091	243.953620169374	264.663477088374	230.871103640566
RSUY_RS06635	34.861238232838	16.3417439912632	10.6620759852191	102.846972046833	150.164326749024	99.7647839844253	69.355560730567	29.3414657093341	32.7540971391235	195.016186959737	181.105466022958	173.366414275513
RSUY_RS06640	67.1262708243528	37.6991268278846	40.180600299727	163.410949160289	145.130683855606	120.94767042053	86.3506536113377	82.9673857868617	81.5253744845668	241.317587803487	245.881900023125	207.642065298165
RSUY_RS06645	135.755933042258	80.4863059989645	82.6310887202563	351.039665080463	277.951949625474	231.235475196249	80.3311636046264	106.693731986763	113.593996475183	442.112278218037	485.577969716466	444.926168568468
RSUY_RS06650	151.253735201045	151.131794263885	137.634959785887	387.850847362636	380.426322040293	282.524545105813	100.848813586396	143.800532556063	150.42160220637	461.14855673858	539.542341690027	444.496503480852
RSUY_RS06655	85.0608199689357	39.4540596869681	35.6966690527444	160.776718999391	167.470198975895	136.184506419976	119.637994167889	83.0073640276197	76.9432547891988	248.505718305415	298.17593901039	243.159300897615
RSUY_RS06660	60.7857373330021	40.4685400498844	39.4068319664491	105.5915131784	89.916461223552	80.8457689851855	178.741283664868	135.667539501481	133.998419294	138.160735904473	165.261494146711	140.792624288552
RSUY_RS06665	196.742713587138	142.046681130808	133.597401726269	284.970051540809	260.130961436596	249.413673774405	224.520272937624	240.687299752722	237.525532674686	328.10003275905	332.019741538685	309.851838863603
RSUY_RS06670	46.7486098958409	24.9813976844836	13.8371589558376	137.24870944894	132.837881017664	108.693805135438	78.1665404668159	49.2343119200621	58.3678999196057	219.320252490569	237.3437321595	228.936991499879
RSUY_RS06675	132.393535417993	112.306827718165	101.972445088857	239.553064860275	178.642215283431	163.211270198609	76.5410312177618	122.448008535994	126.407865954163	314.945829952722	343.174493236445	307.517797128335
RSUY_RS06680	55.0909563226789	24.3872730308608	23.6051297186973	128.306713918545	143.436064228481	129.662159215305	98.4637845249398	45.2271055649028	43.0458026029873	192.051102607805	212.632699044317	172.690259204001
RSUY_RS06685	240.374831995493	166.812455532161	156.025306726196	297.746725349992	245.923891417769	238.623104234297	140.609961677717	116.271407919124	120.427669582087	444.23353904779	486.509310265734	346.938391242195
RSUY_RS06690	70.0991374049497	41.4855570565358	25.6474053768388	337.740184082306	369.950565903477	783.676240760496	245.736702624068	342.719236200581	403.794639706759	394.546822258269	440.419897394223	283.568024552799
RSUY_RS06695	21.6856392813197	13.1670960538002	8.78987904798382	86.4966316667194	101.463245482369	121.524612551399	259.02351767271	125.20253638892	154.36901570531	131.801601775091	128.080376452667	103.849395102024
RSUY_RS06700	2801.51903364849	606.037494945518	2158.53370749833	335.877604493754	421.0798013519	258.526834865385	146.815457402341	225.260225420709	147.809418117382	230.141806404576	249.948713596	176.015657620826
RSUY_RS06705	489.218984126889	406.404032992948	523.459574334007	2022.51244076984	2127.94177685899	2235.33591830693	105.852461583867	123.437401120738	127.26007138726	1577.58863967434	1806.04033926787	1356.04733950924
RSUY_RS06710	476.35838105862	309.255526983909	587.749093136209	351.247867907667	423.286356492154	677.655439555966	192.989255873418	250.511622353652	267.783951056892	156.868769223054	154.904520202379	103.640607663461
RSUY_RS06715	105.013955858416	44.0123444790064	107.669229011354	66.59235987722	59.0465143336075	64.940121327868	16.4511343239977	29.752100528352	27.8138628554373	64.7051766885001	55.9405064886257	53.8927374859572
RSUY_RS06720	138.309090259569	54.6830157847349	144.60468249673	214.826243329732	164.261433742777	139.978944645093	94.9643631690686	137.175904330686	114.148208206525	261.410324731012	276.004890927681	276.064888318501
RSUY_RS06725	55.2588637678804	39.3512873127075	116.467897685091	49.6697535466142	49.9513730305747	61.1409032063012	66.0844239250196	145.936005853684	121.358417340264	65.1374395994903	59.6382857262263	54.0565553315716
RSUY_RS06735	17.41883091303	9.56936768270289	7.12106002125637	74.5826413362833	42.4962244856394	46.1070683658285	5.64626551308997	3.25527877229993	2.60506242139927	112.783622670716	175.137515103059	137.932991200837
RSUY_RS06740	30.3908352659946	12.7094990512468	8.95546547068858	127.946919913002	81.9977862174712	65.4590040744467	8.76799881612943	6.28018398603729	6.36236401246739	146.580272970014	166.151640119867	163.521521598307
RSUY_RS06745	12.7525018712286	7.59891683330482	7.27451152537562	54.276230789779	35.1607256384414	31.5186431696909	10.3342198720463	4.28980041136245	4.85163004561756	65.7598853860635	81.571335017053	69.0593403391527
RSUY_RS06750	59.53141617333	15.6362217201358	13.774526506944	257.527505846064	219.56953396884	140.445201984813	38.3613921435326	12.0100638515897	10.6138147652427	391.509492755749	504.378019610628	401.584319210309
RSUY_RS06755	46.3051106993741	19.0323330960613	13.8703055080015	218.817217561546	160.43888298855	117.240137193822	31.9958408582217	8.34337957093578	9.37189367964575	317.727122093191	367.159682629209	317.206334921117
RSUY_RS06760	71.0762595416857	28.153122877617	43.3443057682406	141.561034986921	89.2606567373031	78.0632566927546	12.6397185256295	18.1079281498092	16.448857094798	220.185859467777	316.573339064604	194.013854789923
RSUY_RS06765	128.357952519596	83.5379936646983	225.61362241941	45.6842406397466	50.2213805046755	82.8681094380814	44.2163629767064	146.501622276923	175.454475495491	12.8294746816896	16.2706337171361	6.73659222313273
RSUY_RS06770	28.4534849230616	12.2838997516362	10.8797615961253	129.684504125208	105.432597744935	80.4772837121496	52.2715344873	12.087789590816	14.1477619031561	199.816054772282	238.878438277391	170.161797224984
RSUY_RS06775	275.300018222896	164.641837706233	318.061369544878	693.684423043875	670.899752169285	1289.85019384323	162.572649126507	447.828846096151	481.511937083421	198.659046460717	235.41969403574	215.654044318235
RSUY_RS06780	120.92096622229	40.4874762719323	63.4373809900664	246.948755730772	268.986595846151	196.76534607992	146.067955417635	75.9634101456526	83.5288511503343	278.24320851739	279.957302032983	262.84957847865
RSUY_RS06785	101.848535224192	125.64711667651	110.055489324362	212.302787286334	172.611877021144	106.403647592812	25.9071238449219	13.9152984292435	17.3346745231337	248.131335269299	327.261890438044	276.887988540504
RSUY_RS06790	118.36560657192	55.5064618077587	41.4851187827983	608.928674465207	413.432480853602	308.441132496466	28.642463400657	14.4597587357524	11.8618862261091	800.521853540579	966.638468504132	826.167816501533
RSUY_RS06795	96.4584887178357	49.0695631180065	54.3074941862771	194.209401991816	159.558882483906	109.680705248527	152.395874125958	69.9806757714474	69.9965386761886	259.623627614377	292.762458590083	264.128108367401
RSUY_RS06800	60.2084211140206	24.8399465235605	25.2262295248428	305.445779530041	249.98235516908	207.544141054101	22.8763568959143	10.4831732800309	12.7632379856251	421.303181298746	433.303149962169	373.516522377272
RSUY_RS06805	275.4369088752	164.221383976843	179.156376324057	366.836639121294	297.528999613406	245.542702311471	328.835943111332	229.383900249165	219.890892433162	410.697014620368	466.493349177589	421.358399345961
RSUY_RS06810	44.4626956059207	23.87075762706	23.1164950792916	72.0734676700318	76.420299340862	59.5938313830058	131.378877202653	57.1415054682016	57.5018380708333	102.886940565981	104.194634957762	108.754654436322
RSUY_RS06815	109.085150617268	68.176374234936	74.236873002503	177.92809495466	145.891579344772	115.710351564299	209.926518429629	131.723506084648	129.129543229667	178.165441706704	183.028791177562	235.534873622625
RSUY_RS06820	20.0369021906863	12.4480472517733	8.94671707686629	43.0273620116415	40.3780763474388	29.1206060032883	100.908774365504	45.068746484199	40.8649553480469	63.0742022859766	52.6054382222934	64.8660779911068
RSUY_RS06825	15.8343564833518	7.04289856292007	4.93050226832437	53.8681388256091	50.5746195315548	34.5688343917445	82.870601433337	22.7518303334846	22.2840386701507	84.1378136650531	74.6037834660159	94.2134047195834
RSUY_RS06830	69.5355077549495	35.5363344076774	26.5614409077592	249.310523532298	204.19884146979	158.112743810127	54.3398603071529	32.1900512929757	38.5270955093956	350.11598372699	361.290516651438	360.52322319505
RSUY_RS06835	33.1667083500308	13.0408099674678	7.8359415358564	154.323832006051	122.7576938876	88.1648656594472	42.534554757815	10.7931816886693	11.1460494031363	223.611199992745	243.43344344793	245.087214292946
RSUY_RS06840	46.9931682318544	22.7685812777006	20.7723937552144	129.80568739212	125.460484916841	95.4194502813064	115.431583095696	47.594357887442	64.1296118672896	184.622440606027	180.398297591204	183.161798146953
RSUY_RS06845	31.933426979452	16.7231044697901	18.0330476314396	62.3554652647778	70.1733790755448	56.6952638608671	173.477669630528	69.9524989730837	79.9384264932417	96.3722231865742	100.032445783832	87.3518237241436
RSUY_RS06850	122.702212324072	68.2014425715976	62.5375972145093	134.486992206654	144.21997836932	154.449969508352	228.114411605683	183.717574671844	197.602723582401	148.10938020164	164.861956623664	141.542002282592
RSUY_RS06855	304.140472204027	182.191468478561	174.279907620605	398.319701613504	397.337987082198	460.368131159402	237.907057841398	374.652716247172	385.39600168592	383.502107481024	433.667604827465	366.884999949729
RSUY_RS06860	90.3268300579559	53.5567874208527	40.958251394633	197.992326948373	226.50822091173	261.26078033343	170.162825089334	212.901881720725	240.862964385122	267.644679515244	298.740551491588	214.676559613822
RSUY_RS06865	8.06291954501062	2.70504973570238	2.48109890886419	31.5770370838052	33.0761961254918	28.971954962172	146.097870018315	18.6247610568241	22.7506940445785	66.9913994196201	61.2200381761633	52.6585307252125
RSUY_RS06870	34.2350283706148	14.8354035919552	10.7830496785721	102.574680587395	108.868288137169	84.4664000948987	78.1838934423214	31.8903227945827	42.0505627781021	182.085754519331	202.49601747238	152.949687567679
RSUY_RS06875	66.1053143215998	31.0860718832404	23.7905224458109	218.555975881626	202.111065387329	149.593832395805	78.9042614991841	41.6536566484683	42.6721106843282	377.6495872355	417.412079425015	327.618690616715
RSUY_RS06880	122.705785145766	75.9939900652335	83.3810077292005	228.566319662661	210.641717507477	158.374366524654	323.00927747861	265.483871868069	351.482831063556	265.154937097402	289.610246814142	287.899938476414
RSUY_RS06885	56.5191995557992	30.2420258823832	28.6288538594714	144.633702926512	147.99476223143	100.789284777313	107.171118060475	92.4095704053142	113.228488474793	233.047278735765	230.705044624041	239.925695916381
RSUY_RS06890	45.6596336745128	17.6254034584694	10.2189032943645	221.670121973892	200.931937231659	141.482768217109	54.928457245285	29.8024684067303	32.5945797357782	311.312776324592	325.188267162111	340.478077636926
RSUY_RS06895	29.3490867456956	11.6529047942531	9.73638573793806	103.111968810233	99.3372588748058	83.0430331383603	110.459824920675	29.8748604188015	31.6539662049727	168.636701561826	192.224903056246	170.916967281699
RSUY_RS06900	57.7647958325371	40.4573003448071	52.4197759378467	63.37808127992	65.8824343286449	51.3667948706666	89.3048511613835	56.3865820647754	58.5554799464541	96.0653462752744	120.598187872056	91.1519578192172
RSUY_RS06905	60.7638496879761	29.4141097631593	24.4672998411804	111.535497262711	111.845405850821	82.5794260345981	131.493457551793	60.4450581894469	60.9376205322075	158.411022440213	157.396746304121	191.88278200963
RSUY_RS06910	65.4099336861662	37.2060635604643	35.2034764788365	161.573853056245	130.007482122848	128.461076800841	44.2354869146809	36.0805681268251	38.8298412931079	182.846765234653	180.190211272978	233.598643721012
RSUY_RS06915	51.7257626677414	26.980300584074	20.9388145959124	137.689422127291	120.975981618911	97.6997669084618	39.7885272590599	33.4398513219735	34.0714744938442	141.938724428964	117.599792661877	179.561205366776
RSUY_RS06920	91.5257687167269	69.1779442683101	54.407284005826	231.388141816099	181.752538972979	166.99797212261	33.7707543070976	46.8303211544871	46.0486610178719	275.015679809931	256.928462773018	317.16988452773
RSUY_RS06925	312.287762015109	367.129113274833	431.498726274378	370.726261239948	391.139404328508	604.473095851161	331.421140816534	777.566960618931	851.547614141307	292.201453593082	326.16290470368	316.056831917429
RSUY_RS06930	107.732761502362	87.1930814488216	73.1523956365639	206.276742230847	215.224419932466	243.276021052641	131.180593451721	344.208118844337	365.559098273347	231.688347691473	276.892593559802	258.810796326516
RSUY_RS06935	86.2091655079548	54.5547055389645	46.4872201235259	273.451703545739	226.20836082372	194.409477299481	80.335690136636	63.7656609791809	59.5802989632008	383.90872779764	404.614496382306	418.333061161721
RSUY_RS06940	48.7174802198904	17.9621180456434	22.4482704903782	121.02145474293	110.854238522983	79.3960235698723	106.249714813384	45.8615336250675	47.2799391729836	177.730624675667	146.035408783496	178.569965834557
RSUY_RS06945	59.3557475942701	18.8111159603641	19.1170312714327	200.470339533571	133.745365174867	191.79406869744	28.8176214906911	35.144371879071	40.9576972432553	222.933119142973	199.085710862158	292.97180879565
RSUY_RS06950	223.481078047303	214.616119971931	175.079164643945	359.342004394402	262.874419209845	221.521367948543	135.058286190229	214.248585672767	221.931792774634	371.503994839773	331.0245605198	485.089723185781
RSUY_RS06955	94.8805612371826	46.8033877383372	48.7709809390416	327.536889114511	249.826673133307	184.361854284242	81.2921953016927	59.7527651488027	58.7838002008869	443.879902932389	405.84852984814	438.439177018037
RSUY_RS06960	25.2221861898279	15.3394826859057	9.83773889082887	62.252757784354	71.1807066266374	54.2659890634137	132.568149465634	49.2899289440773	64.2538973121103	111.310814594388	112.381971890853	85.4761549455026
RSUY_RS06965	74.0282143311135	40.4601916548272	41.6005155050407	242.640468893654	184.569976055932	148.278607493366	64.6807591579604	55.8321512182583	61.3765753659705	345.157478030644	410.917490939502	315.328730336904
RSUY_RS06970	813.998246171948	1859.57165355785	1072.79284012562	495.055456649896	434.01755320124	389.630663261914	119.462153836771	234.832114792677	260.588422325287	493.333773557224	540.146740591577	452.82437584042
RSUY_RS06975	334.527482185454	261.376023595443	203.865752137421	296.943543072371	310.475348693465	281.259712662131	379.423376933835	514.677213331186	558.498377472314	354.827227380921	392.617465078368	315.443745164125
RSUY_RS06980	103.254078981108	46.9768959556745	49.4048004327614	301.030499369512	234.274329681351	186.4735487897	47.351635753412	53.0148784607484	61.2501282924407	371.348838146689	371.666306572348	395.991715297941
RSUY_RS06985	34.0102464088906	10.4262116091829	9.01769093046594	112.989897880255	109.421351070844	79.4209288872583	53.1755571881719	14.330484960054	14.2308264342715	189.602497159027	177.935885788617	182.826126509644
RSUY_RS06990	7.40024405880263	3.11456363848027	2.55841230404648	19.9159218984087	26.1624931810388	21.2987308792947	54.8856358491049	10.5700655153012	12.2083073768841	39.0980612561619	34.7193198525554	36.2168301099144
RSUY_RS06995	22.1564022093788	6.93414712438624	5.02597683147928	98.8584189715707	88.4852894237498	66.7987664337485	41.0396345196986	12.9844113169663	12.6231884431172	160.020328072947	141.012958602683	168.622779850924
RSUY_RS07000	22.9578370017484	5.41536459705237	2.93116407207175	101.310768898669	91.260968617409	68.053285262295	28.3494053187249	4.77399631697233	3.84816257388555	172.819853482653	142.09559846795	157.797627874473
RSUY_RS07005	12.8296176088002	4.14070241309399	2.32733948679685	61.6122747360403	60.3724822453841	41.0092057369245	55.858853265573	12.0377764560528	12.0254059796511	120.138108290815	113.72314920921	101.732404569474
RSUY_RS07010	138.270534331023	110.135805690651	80.5417806879774	397.846372046427	395.797652595704	508.458927257065	206.502571046395	264.209134976975	249.688558908391	626.998906623095	606.373862879495	405.223282636
RSUY_RS07015	284.803131779155	256.401956422524	290.161747497924	540.062298520864	849.005690875264	580.504656270361	170.889424824981	103.252736688546	166.912313750428	813.101633390714	617.874783052572	552.048076190165
RSUY_RS07020	504.411485057868	485.711154523397	547.074746671036	895.049956810812	1194.13333741682	686.432554554608	206.271951084909	189.147051049395	280.588984700728	1719.72941243915	703.496909008315	747.884618048375
RSUY_RS07025	420.73318172971	516.586763724014	553.661075458573	772.944492319432	955.354265639723	592.90174054008	900.368141519491	244.526151514494	328.146917239868	1269.23496887909	568.17689556307	582.794181169125
RSUY_RS07030	204.340577405648	224.999757889551	257.837230312211	313.598267357588	401.156355048309	242.888425502992	142.4799811644	136.488142774313	166.626306128508	456.889667558562	230.096485531724	235.856512962674
RSUY_RS07035	83.6909503918259	62.0201352835845	61.4514359911216	104.532755785863	183.883492060745	97.155370201197	382.717991758303	82.7804374256898	108.683204872877	225.952708319871	85.2080570321254	117.647845831844
RSUY_RS07040	109.497071625418	68.9154966315243	66.409274853657	169.535260255095	168.289003286655	114.726837925391	90.9847746483791	53.5880308478669	70.1204164495784	329.417338377688	251.46512322861	203.541684030073
RSUY_RS07045	85.5565807178243	61.9600167220124	55.4124050136818	138.430920026061	143.3082127076	94.9180999046928	126.894140733368	67.6194538479119	75.2297333527651	282.421796003634	223.970356227101	195.874815793207
RSUY_RS07050	143.08049297104	172.015833084595	169.94904146054	130.024377123312	106.7451975204	82.8444783706344	106.64425736964	91.5091612143803	93.5510291591086	197.740921238551	236.47592366373	135.393544402573
RSUY_RS07055	113.148325871792	168.697100574901	154.633366240901	145.827665476377	130.903495124556	107.015244490114	87.371593038024	72.1289236145545	67.4899165417243	274.537532169796	291.219827381949	155.205527882509
RSUY_RS07060	45.3866252804456	23.5068108671688	25.6287374437625	147.882189712456	196.319439951533	172.6197222926	88.314147582476	46.8821986848091	69.3812671156312	244.108683063601	239.607949743578	202.822971146452
RSUY_RS07065	199.611615678266	200.569449511059	160.562629755994	255.045754902628	216.60702132736	179.352928050632	159.623095471746	272.635462970743	277.007239710495	322.987887480662	365.935668889942	304.050723386901
RSUY_RS07070	6.02656240234074	3.54899973666292	1.90491711775127	6.73241443254304	11.6136942354155	7.68776436296984	144.174337705864	53.4052239677341	67.224692285072	12.3162957323973	11.5146022716005	9.70069270958569
RSUY_RS07075	198.724562495271	172.229356450793	163.715678312073	303.557578651671	231.502443675078	193.60671594424	215.238300594094	201.761943274438	211.755709318269	334.863234604011	378.104041648921	337.305563891881
RSUY_RS07080	92.7922213574786	59.7406709081139	55.4450137886912	261.762419762953	205.168887204196	142.470118347962	30.0010178122002	70.0997204135201	69.8774738181727	353.476334082067	373.063712224453	346.738059592999
RSUY_RS07085	37.7930250090792	18.2951066974328	17.2348093804012	81.5402350714255	81.7671860209515	72.7706371475694	108.45309711907	78.6539480623614	89.0567856337493	103.769565104959	87.9295657898374	112.931457152825
RSUY_RS07090	69.4843718313311	32.539543127317	29.420597332468	190.931522996975	155.017327300168	122.103781645895	62.9158217483644	50.8765684264723	52.3576080010327	249.641897005168	230.672412624104	289.221107932557
RSUY_RS07095	24.5746046126729	11.3485330005596	8.16088126740323	62.3811647539928	66.0885521608948	50.7021723454867	80.8332642383193	45.5720873229069	49.402777679095	81.8888502507208	70.7545683942899	88.1822599872449
RSUY_RS07100	62.5699464998515	30.6674312832126	27.2883593270057	184.044751760748	153.953260116793	110.144642385018	99.9031539036366	53.0506291149579	51.4167326822928	244.745155196827	246.706667613851	273.992658205017
RSUY_RS07105	702.094801873553	669.863387881981	734.76782128982	641.949205886048	736.090979987543	419.641462769853	142.395566448903	175.797232472986	197.310052768251	645.442565019625	631.33120146071	669.219852237129
RSUY_RS07110	39.6325809995803	20.5161819640158	18.9427047805841	108.749208862224	97.0517112575944	65.551967873836	84.7137401707221	34.1783009334456	36.8679131953789	141.816574299908	148.072693601629	152.34336995238
RSUY_RS07115	85.0841802851005	38.8246875965256	40.8226998348194	189.664394368292	152.831676577265	106.973067090496	52.4164713195053	41.0669854192863	36.1738800468473	254.50836086578	230.336891173365	253.313420568628
RSUY_RS07120	120.536833621386	80.4836085069177	89.4384930794573	218.878539678796	209.965093538695	141.174062384769	126.514627113033	82.7436693340956	81.9537305176022	299.804566560595	337.586899320721	272.2448601721
RSUY_RS07125	892.226888626639	551.297730413766	909.493130195974	367.966479054659	353.705901413611	298.624194453409	974.936933271117	643.443858751848	555.14255594361	278.135118912707	276.912850386099	238.81395627598
RSUY_RS07130	151.015220278332	109.267463190686	128.175617384953	261.733580732503	235.659372274773	218.908245711587	176.826866370084	169.954268399309	157.393316076506	351.054428268611	393.624176507101	242.714549467803
RSUY_RS07135	82.1744580921921	43.3469284273489	43.1153710645026	176.713107976275	156.494089276089	126.911819461951	147.406942238715	77.2612510568328	66.7433599367728	269.687628269251	281.506462771576	210.75004401529
RSUY_RS07140	34.667032600566	22.5329982988759	21.9197119763149	65.6537561706725	65.1409131913251	61.2726724120795	86.3905768104872	55.9507301424391	53.2159148654869	127.116655788512	147.163790000892	90.1148754080483
RSUY_RS07145	123.482797586706	76.006462536661	88.1411946775773	320.380209676715	258.990833924359	203.957077678911	120.500053651299	125.708550689395	123.988130133713	471.849106141738	511.923405988348	360.013923078204
RSUY_RS07150	71.4660556742677	39.6301857600743	27.4792765161893	262.75427975035	223.90651725788	168.787450140913	99.134055628094	47.2397507388267	47.696519380771	471.313831960653	507.558848049436	362.662735114549
RSUY_RS07155	98.1489745612517	66.2327265082116	52.7727565983788	287.789737489539	232.014070496214	183.838280595636	73.1693484149727	81.4182365254918	89.4025957879701	476.124192903047	538.766292917318	379.568539133582
RSUY_RS07160	1230.88358778288	658.83252136788	928.671397404885	406.527734588915	450.326919362458	392.851557208236	863.506744234724	555.399601384642	513.772443904042	477.861038681249	567.389296467761	377.904073861511
RSUY_RS07165	3437.20000033255	4343.76825115114	5774.89196183586	1077.50868644645	1391.04806955246	1598.17147857808	1710.17180918187	4207.61695943527	3817.01316136266	167.600243672117	191.961313784166	177.680441339693
RSUY_RS07170	926.79067138316	611.793979660357	885.45413369234	380.940037862853	335.312675694752	318.305423993077	322.74456943977	507.563068426971	425.036502944111	391.530487464938	364.89883854325	309.318480859001
RSUY_RS07175	660.142585675735	409.523369030333	508.566708253026	312.463521857682	295.319653392729	262.885680036026	483.084106126229	451.648539832354	412.195308027408	359.796072122559	327.657867931422	317.620697613246
RSUY_RS07180	379.363480551627	254.384260533054	309.591325001723	175.72554050417	176.768177087707	154.286196954217	852.400719222281	426.968112134331	374.915874994496	202.957041883568	188.225782375958	172.358140132831
RSUY_RS07185	800.794122216985	803.386817537748	864.909310771394	440.900593104679	423.509615362849	432.739834671583	609.585599387665	843.429955939314	775.334751263291	364.668825538202	391.491130984542	323.198128243653
RSUY_RS07190	3763.19082881348	6503.86012476927	5898.2540852882	1628.89820811855	1778.82273510835	2502.10976179959	7458.58680008351	4536.46825648367	3900.24716168882	212.915600093157	152.295644918881	258.640041146358
RSUY_RS07195	602.493607577534	693.853379037305	726.415871605434	406.909421667937	398.937938377585	412.230269380176	864.153603081012	912.263766246264	784.80466209479	383.528398597647	443.917257927322	311.972021341733
RSUY_RS07200	825.930297218938	737.794521653534	1082.45365517824	878.204361852048	884.502055374095	972.805632813548	310.733125972445	607.549581176125	632.669203649362	378.959979270892	258.834084842365	391.981943010856
RSUY_RS07205	521.533439902378	336.081980784035	413.746794646331	725.929735544426	924.317753288863	1012.96058492291	793.729133849901	722.701146906234	903.635154626546	625.660189137199	428.795361261937	463.170558012591
RSUY_RS07210	616.978324700479	408.091418247948	631.775446718569	712.685550772727	662.943968080863	691.00595697986	284.920233894755	361.864267803924	400.381710989233	611.16950976419	468.912794539565	423.072727164948
RSUY_RS07215	438.524521931698	259.363297357192	364.925206621625	430.041766730974	470.161948134247	446.167940226354	473.067349460539	423.465376380352	484.819807071544	518.811440113337	403.80477005123	358.781041052143
RSUY_RS07220	109.516940436217	56.2717484590214	56.3855470026062	119.050070789852	164.42175599137	161.197987212101	384.644138246514	161.719409132775	176.253788022214	198.506963009281	196.685791760008	140.669843407385
RSUY_RS07225	441.223392101672	347.510308203782	407.063530689715	316.591346281025	280.389912733394	262.140871674405	290.47038714624	310.088990683738	312.729129613165	286.661383221013	309.102384425373	284.251986157092
RSUY_RS07230	225.898146829164	207.404167893951	272.939907233845	113.969619613014	104.909070758439	123.688918426058	114.066576600571	283.760573985968	292.297923933818	90.0476836510307	111.597289782235	71.7895922024457
RSUY_RS07235	333.970582098711	337.614919983004	401.488460961388	159.555085161163	188.722531325501	260.79687939932	247.062473739638	339.67914164248	353.807121220544	98.5498887428059	102.181212100296	75.3180295647427
RSUY_RS07240	174.881103338902	123.101008830385	150.346202844372	153.896248374935	128.605324041108	118.787564391513	221.872569579816	178.71362164257	165.018864204773	161.394791657051	191.128744562261	146.962695373971
RSUY_RS07245	360.104439005319	238.925430622036	264.400284731789	326.827794234897	307.81808373275	294.437400582679	240.386623771689	273.943912870384	257.876423544472	309.476192172794	283.622613018304	289.418796393584
RSUY_RS07250	101.745243853218	35.8103884562166	41.1431825972341	158.351654167726	135.824378415328	104.591481320506	99.2790180999909	63.852492358707	59.6107074662689	180.939508297289	169.383508740543	210.738391993176
RSUY_RS07255	62.2376369571235	32.6909709643734	29.1818373150112	88.4016956802885	96.2179640710093	77.1515440493696	215.643085938974	146.820563283574	141.180551908833	108.140631545043	88.9876921306534	123.90219684297
RSUY_RS07260	50.8576779662554	19.1531362387986	21.5781315042601	114.468413270436	90.0083150152047	66.043870611051	38.6252993443038	60.0464463111066	52.606971913361	109.296698640158	96.3806906594454	131.435019218028
RSUY_RS07265	98.713193580879	49.6984525018976	45.8936545801697	200.507373131399	182.595534841105	135.825648763891	166.782202938313	116.814750932181	111.076692641695	231.298843102636	227.053623663426	281.950716425699
RSUY_RS07270	2051.89511127227	2404.84589711984	3100.66880969451	811.661553169992	1016.7536829136	883.119668692322	588.635453454667	1826.44034421646	1674.17169119587	184.757822924423	157.208059822897	222.291139764116
RSUY_RS07275	51.1405310802988	22.1299900052593	19.0827642327269	175.344076991798	144.50455506799	105.397397676335	54.7968895812624	32.2791823407624	33.807440974761	282.293160082468	319.972164352228	257.238309835243
RSUY_RS07280	75.2120543895048	37.241769865477	37.0460562907918	235.936556584714	181.866823685951	141.466769645992	65.7257955500146	48.8117856738899	44.6159147999893	285.240281858654	321.021511855116	310.287570093493
RSUY_RS07285	205.380891075009	158.945810502096	198.80501965123	314.545927871061	286.2691471556	252.099634759226	129.294570345357	130.774116540158	128.884897736678	254.269032421695	310.872495398131	288.874445294506
RSUY_RS07290	381.484009187121	380.336291063281	534.487997482034	83.0331109491867	133.170360566097	148.74992038481	68.6585885705154	223.518726426579	228.064532808331	25.3168300954971	24.6979875764161	9.30547929809842
RSUY_RS07295	1293.4933507302	734.814024254631	1140.63262776005	239.609834509288	301.439885906753	429.503081422489	120.152529998402	361.139760600193	268.425633511534	86.0772222487396	101.261748905856	98.3722101073179
RSUY_RS07300	447.473062704647	268.990993259959	476.115117647156	463.100521109994	347.880521394917	271.239535558738	50.7003703884828	94.4191382251358	91.4269858011998	589.136507816263	850.050598762468	561.333464526347
RSUY_RS07305	221.435360839241	134.01886778932	196.037145700461	264.521431519592	331.525091141431	308.171514301325	319.805903749808	350.87942359867	393.762677328347	273.096871277699	288.504016542581	267.502233431221
RSUY_RS07310	69.3245985673316	25.5070953814342	41.2625037094967	133.967548659351	156.483070435272	122.689841605081	213.80348875105	147.518396379016	168.287644235894	163.720942320369	143.649344326185	150.838064070035
RSUY_RS07315	23.3296381320557	6.97746606767199	9.4810342732757	74.6223315784967	73.3739139932568	52.0413748238795	95.4605535319945	35.9915585827097	44.708234471888	103.458717502032	95.9660213894957	112.55123417063
RSUY_RS07320	281.486015302872	158.538120920588	265.283455651253	288.332231443615	350.341080958012	269.333109737322	101.558486190706	108.657779294315	190.183990365875	294.413344054142	285.035985085801	335.008303160387
RSUY_RS07325	473.616607316583	311.990540808581	439.268705089971	1043.17520172778	1268.45267982909	1281.62149674982	234.672910153129	330.719523263378	545.151332261006	907.271480624011	884.347296006507	864.348238610357
RSUY_RS07330	112.814750192132	33.8719296127976	39.9734565394987	248.217811765544	238.128680588585	185.235822620421	49.4434710249447	14.6763416622547	14.7880597775335	396.462549004423	463.811783734195	348.630502461916
RSUY_RS07335	101.055952965175	46.1119580177021	55.9763138737727	144.829784402247	124.956019796392	99.6756784722927	39.356809295464	4.68817932684827	5.66485471551092	218.24530650008	231.886153420686	215.479268373394
RSUY_RS07340	63.8967807423294	26.1785527195202	28.3380271195539	135.913487026606	99.7930685781043	83.9572849724397	31.4894576450668	3.60237475653037	3.6808046984931	178.685523416297	161.759450412087	199.479940208883
RSUY_RS07345	41.1260692342851	22.7241060932348	20.0432085488761	107.229167100853	83.076529781101	65.3634102828801	37.4431007933281	5.6601615577015	6.65582106572135	119.351895399024	110.096068485791	166.279547824865
RSUY_RS07350	63.2984719950266	59.411620474309	39.9586132204551	194.383438176586	141.313025021665	117.063684644816	16.8529580162929	13.0763229215464	13.6457746764796	214.011674750513	193.683120216775	278.894916223127
RSUY_RS07355	30.6529230045939	9.38081830983341	4.95274099236944	136.617550099694	132.909919369363	97.2492427542391	56.434268934769	14.0570912394293	16.201869114035	215.389758514732	194.208809750138	225.01203124575
RSUY_RS07360	30.2689551792984	9.64401176399847	5.08547494877884	111.586730412156	88.0539063389889	76.3028953631355	80.2500809762565	26.6930829164344	33.1139605787976	130.040035821217	142.610649590157	172.027972021869
RSUY_RS07365	26.9673698321274	10.0141711636691	4.92262789453183	136.37755125503	124.567131063989	101.720625760775	66.2425046394139	30.9641371955174	38.5086450400626	177.090863601401	154.450882046337	219.40057695803
RSUY_RS07370	27.5745421750469	8.38209114208714	4.46408040680189	150.456405349674	136.714424842911	106.86815251563	51.5370171290419	35.6957813088944	46.6869029196627	177.169403528618	153.447463260686	241.9145029394
RSUY_RS07375	16.3882633878681	6.36590304897523	4.53260025567308	74.0890299235903	62.4874009249163	58.4407494103662	25.1812548404871	18.9329526253599	25.6820624708414	70.8220004626143	68.7930279818111	100.342731863451
RSUY_RS07380	16.8977390274507	7.00449840222027	4.47031290394764	90.4687247918452	68.585452908868	66.8534287786729	26.3094485839951	30.0228925533461	37.2419285377497	81.289504520925	78.323427739373	115.299694829709
RSUY_RS07385	39.1958366184507	15.2158364351166	9.5748248027772	219.15188126985	180.369794729646	140.35305111359	41.0837742680583	45.1704143001902	51.3379820355808	204.993759374545	187.00466682204	315.695160106191
RSUY_RS07390	25.6693679039472	9.67073355342637	5.71861530501578	138.85970493871	130.506827694604	100.707870276379	57.4476020089926	28.9103091696082	34.9543367601919	145.777183214735	133.102364379771	225.592484680054
RSUY_RS07395	51.3039607411075	17.0664332720691	9.91396378064676	226.749828343724	175.535881052703	125.321605925812	45.3735648666064	20.1980304594898	19.5697373371696	231.451119658193	221.275622897284	355.366440243981
RSUY_RS07400	34.2811918934277	11.8405345721526	5.80124453574416	161.641623198691	145.549337324964	107.241762715973	57.5596321206841	17.8694548198519	20.3466309258051	201.142398024562	171.429410686531	289.581822708479
RSUY_RS07405	22.162023113694	6.83137656830559	4.60602181467835	85.3025683205891	90.6875790089599	68.5405235073867	52.3865412706431	16.2971060464861	18.5802673504534	108.455441390105	94.5748855685089	155.152934808852
RSUY_RS07410	35.7324327626219	15.0431190452111	10.5401496844803	144.327939722816	125.108894957118	99.7254000048773	65.0350431607737	23.6730020703906	26.8835735361481	166.243562186406	150.950548863458	239.947005032009
RSUY_RS07415	90.1884233542206	85.9029260290094	85.1312213193818	166.187971421447	98.5404359579742	120.46516249679	106.492541360046	102.689630833184	112.19339280455	144.773661634851	175.185505484807	229.225883861146
RSUY_RS07420	63.5438950989157	16.392478764953	12.7119202136631	344.926321206539	213.691973931644	153.886507075568	20.3830184818718	7.02619373743335	10.5244522612301	292.951890765973	266.473644183509	492.810589091942
RSUY_RS07425	90.5079093003969	27.2824416730973	24.221082526774	405.344229140083	268.621137819293	186.487757190003	13.452999192952	3.22973896382029	3.63536045756484	345.257252480723	296.018484158015	642.770534924871
RSUY_RS07430	69.5841382205589	44.6502768430658	59.2727249297173	126.150452710836	100.602701631951	163.117774815274	358.65024555474	617.659914483246	634.175072182779	98.7930839212853	97.2630739933709	157.331608605479
RSUY_RS07435	62.5586508278411	35.4366559290776	36.4111526527772	163.670410046871	106.830689020652	117.108892627043	208.140188130264	247.281696527715	271.029437724247	153.505861804848	149.041917189966	238.036116675792
RSUY_RS07440	52.2964926116388	22.0226291914917	21.147633931962	177.773911186049	129.085775293712	106.342014146899	83.7129806832861	138.094455010344	138.266962121931	218.258936859864	228.413580652318	269.557088852204
RSUY_RS07445	68.9250453441214	48.7287991210484	47.7286629584939	184.40682662654	139.309322175116	154.063854857746	137.862147070997	126.425082985111	127.680449161286	225.288310140783	253.505320680414	262.447101708505
RSUY_RS07450	70.2733700905549	39.3265569958842	82.2289227268178	257.402644004754	124.911733528438	124.122450142974	4.29116178565721	0.923631112529376	1.4588349647366	275.953447727623	298.84564933195	312.398234661493
RSUY_RS07455	17.5641456241882	6.49977340997485	4.40512085957861	77.4567413439766	72.8801392009274	54.4481244996932	58.9451706985235	14.7203706719323	15.6983327869803	111.449088822635	137.617455040021	114.765170217104
RSUY_RS07460	21.1662548069635	7.82368305609213	4.72549327371582	84.0305867031163	87.0675137879743	67.2329938274443	70.2677742401368	12.1856330545067	12.2343204831452	132.481820915976	160.14399650848	133.146907140335
RSUY_RS07465	49.593421445543	18.9751564707174	11.8599407656229	200.259151428791	173.500128436145	120.245866941528	70.1439907435935	11.4986463091738	12.6983610417821	296.345283096994	360.345638116405	320.901795933126
RSUY_RS07470	73.0677239318836	33.2479756579392	22.4457112032612	397.914125196741	289.23478287431	253.656233276099	37.4161245656812	14.9114830276513	18.3845005606082	460.333437659851	602.391991829413	536.812781950239
RSUY_RS07475	148.01167699706	35.4657306452666	47.9668715869728	481.394345784112	368.197120979434	212.61715998355	44.103607229557	8.0817721220645	5.67324710129605	509.501205066649	549.530222857472	612.61072260173
RSUY_RS07480	27.0282192923292	12.3905590712091	15.2710856612229	67.6126760827708	41.2931350334467	48.2698416976402	18.5950344223944	32.3270885228942	33.0669258795199	73.418807153522	88.9127551639569	109.007043562373
RSUY_RS07485	784.908015477897	564.540509295219	787.786951143883	303.460186506192	321.810954801179	459.838685592316	210.609167388954	426.046094616881	463.381474141189	163.666317018937	252.283124280816	150.164012402424
RSUY_RS07490	30.0338828794856	14.3092528853911	13.2646833250575	100.444970521728	88.3744872705551	65.9151266683477	86.3858659194394	40.8408772699658	40.3608141515449	134.938555060905	158.273785796226	139.182678723166
RSUY_RS07495	14.3854682275866	6.77768624224055	3.96011792910924	46.5845105389125	43.6275940336291	32.4562212323903	86.5490346107234	36.2411786276099	39.343927221681	83.8517344663588	88.068125204666	65.6052925073876
RSUY_RS07500	84.2817100416506	56.727211686093	77.0719945591874	137.360489304998	137.815838260263	131.806220866111	115.689721741318	124.219146771336	129.515368169315	152.888336755597	168.341483110425	144.607148808904
RSUY_RS07505	60.8018007249746	34.694145414923	30.6520522607063	83.6956516544679	81.9054613743804	79.9481268775252	139.477196666838	104.001732146748	117.904494776695	94.810336008196	78.1576625033435	105.069077837395
RSUY_RS07510	36.6693106144835	15.0213632706416	14.3233991036977	56.980653762065	65.6446848193785	56.839596992249	148.676909101762	69.017342399133	74.6869802594796	73.7372090770178	74.4348858150984	79.3942517479909
RSUY_RS07515	21.0920439851759	6.47418374054086	7.00657018124537	57.6865300114051	60.1717386114294	44.4167091427936	67.3872896772104	12.2181122189019	13.2386401333218	96.5453327717146	104.395184530726	84.4323089796171
RSUY_RS07520	60.9679664138086	32.0285566468597	24.8959227702455	234.87469657102	215.544728019642	205.982764487839	60.3761537524635	64.4779949212727	68.2628379780469	328.148682750604	357.524632373584	294.728864517616
RSUY_RS07525	50.3317299784368	20.6219984158088	17.9501806122872	238.131416089918	185.030374562097	146.305605566637	41.4284460148321	48.281807683682	56.2227716552429	317.282778022541	368.159190642894	301.799329662136
RSUY_RS07530	48.426329307389	24.6483713357651	27.1895019393891	66.8294519105966	97.614304001636	73.2637781539894	101.696941223034	59.2875047313933	67.1395637213068	105.840096988365	97.9352018156969	88.1333205771117
RSUY_RS07535	74.5198168270787	54.1961709348658	59.4257551280775	118.359170392408	110.715524171912	103.710211185667	66.022387993712	75.2597661405928	74.7772627048209	187.071707963328	224.85572082423	136.1351774794
RSUY_RS07540	29.4173501815851	14.0749611779042	13.0382992743996	91.8897835526399	82.6114182055416	70.3727713144774	69.3197724412747	18.478247060084	20.6564634015382	142.233713379663	161.88312481291	120.953420187839
RSUY_RS07545	785.577234959331	488.295900428956	597.815139661821	441.131223412395	511.495756105673	491.468993455571	534.332164681112	664.518995778409	591.007884809473	302.558180158862	281.748526821335	286.282496450113
RSUY_RS07550	398.912644104046	245.262669863471	295.772400559121	235.848481821855	264.549256689607	226.924547423603	574.520738286894	428.855763800714	386.01900591062	171.088706649483	163.544636542484	184.926554817742
RSUY_RS07555	223.282382873363	146.98695431989	218.433234362571	224.557526732814	192.49364471826	188.01799712247	440.398974662274	355.677597345157	330.753099754753	139.788186678943	157.44967060284	157.459711855251
RSUY_RS07560	652.080994355337	516.339776919077	604.116146128211	436.291338048095	456.461331268048	461.606706902522	504.788458716025	692.048419948913	615.883054209464	297.245829198453	313.585516044101	328.634384450108
RSUY_RS07565	294.601827119041	175.606625463155	244.188341376278	228.385315902657	184.432397988705	181.287587074863	282.928465512251	133.892045802864	110.71904174407	258.174987173904	281.446470001438	289.580961286964
RSUY_RS07570	46.7509778574373	25.3433810929521	26.6119126681103	172.21061120009	152.261801040417	116.426523990083	99.5571596744399	55.382250451242	76.6919666370812	238.931651382681	259.281250983388	251.688781784313
RSUY_RS07575	83.0000434286346	45.5340319729113	37.9811601491962	146.31783789485	141.056089457248	131.330348321684	168.52101891969	113.010719739646	110.669000896522	204.827109378596	208.84506448373	191.356348777174
RSUY_RS07580	171.664726904835	84.2580505060445	92.4490260201557	180.122654028276	185.995406742126	193.327978147604	317.358691838392	151.886490112461	150.035778142023	264.457589222216	284.530658240484	222.673133047287
RSUY_RS07585	15.1423156091385	7.10720907957748	6.42192320153023	48.0191485050219	51.5853245772049	38.632489482748	87.8912654964734	29.4616065167975	35.2844722068381	92.8792139078037	103.329833472848	77.7191711506713
RSUY_RS07590	48.69626980551	39.743080951725	21.2329707702267	163.472649908525	144.717353097164	99.2618648625832	57.675647756163	11.3313521020167	11.7724958948197	267.214033780067	262.096282807854	223.431531739757
RSUY_RS07595	13.1021849023289	5.71264738827305	2.94429670648075	68.1524065466401	76.6284881270679	50.7110634286847	71.7032174739973	10.6846785291698	8.90676873250864	122.27247940937	133.09294703712	110.722559824006
RSUY_RS07600	17.7386046518239	6.03823568438919	4.30759051462095	73.6989987286269	78.2817274648104	50.027388846232	67.9895790152867	20.577205802848	22.5419609472123	130.32095181065	123.888659815834	124.534979739995
RSUY_RS07610	55.0190482472556	32.5403830860091	23.1483181569445	173.39331962002	154.275209218965	121.128808813676	122.739555684885	60.1558624799494	72.7051438786372	269.416590590449	279.225741961347	243.01678778076
RSUY_RS07615	21.079317168955	10.476850382976	8.65657471652552	63.826531695264	68.6918503749625	47.0785594155561	126.489478222993	68.3460165002952	80.7024109971576	97.9187279222976	103.817703502715	96.2236027132159
RSUY_RS07620	38.8596502444795	20.9478186308673	17.8184663973056	112.383154713839	124.774200212646	79.6933869006235	124.154400001187	67.5488636092109	75.400458839261	155.588785105667	162.340704675146	141.630632985161
RSUY_RS07625	67.3281554053907	45.8349625581866	57.4552691078677	75.0346692628685	74.9086137475818	73.5550145641778	101.415935834488	90.0949613494613	87.5408721462989	91.993208242878	112.454278614493	91.4544629335608
RSUY_RS07630	250.751461419454	144.136721144452	160.116248198901	257.270406865979	216.492658492937	192.020508607944	248.964138935304	267.551417616909	235.149146755218	295.714054965364	319.152655210029	308.560581571666
RSUY_RS07635	80.8390707504194	33.8365627821671	35.1008746944381	111.755190419394	103.962398357928	95.290035116901	162.434878534484	105.560754135592	105.28870725865	132.678528603233	143.671597151218	156.950695688459
RSUY_RS07640	525.582680179279	425.887379300667	503.598997955156	355.352999559707	377.839192566189	432.011517455111	386.216696329237	529.298609079784	560.100211452091	261.831582415973	236.782176980435	280.38245339239
RSUY_RS07645	358.181066209454	273.7294971308	276.835576967294	220.072864757154	249.967252643672	236.127938443126	552.187342789033	461.24742892721	461.863012944356	179.978590670187	171.794175264591	193.083429722351
RSUY_RS07650	211.159500184631	113.337071619674	138.438638977904	275.278562200984	210.772523010198	162.353068295012	106.73239981738	150.325373951731	137.149070565031	275.864758156649	314.309421097987	331.61883352732
RSUY_RS07655	162.25414206333	100.138791397409	94.0882201685904	312.930494053927	234.478817183204	185.818170727289	145.904738075305	138.572847557021	133.330868522467	312.700960459687	402.799257833282	393.046443352198
RSUY_RS07660	891.201739352066	833.525203693269	782.245221440628	1017.14429118814	1195.05800194418	1233.01847810939	1918.43184720795	940.794951818946	864.860843193424	525.058493724592	519.647543309989	616.09478070404
RSUY_RS07665	50.1880064957707	23.3538140216997	21.0733695411827	170.737391839655	137.67612466694	99.0885340670811	53.6395223207152	42.8720216203036	39.9671421386214	215.216849533823	233.893888177258	247.754639016115
RSUY_RS07670	55.5198192171509	37.5451518420539	32.6114894008273	84.845651641667	86.0791688975342	66.7917014282158	137.722552252459	99.0200674212076	101.643516332263	106.08628404653	111.37100617202	123.416802768396
RSUY_RS07675	11.4797508059279	4.66025942978349	3.20641496539792	52.3024915135441	48.6396600768011	39.7955650858019	47.6328568801165	4.42163823317875	6.20780836213323	87.3898417221333	101.536939254901	94.1191698917893
RSUY_RS07680	22.3423903170041	8.99724765186663	5.14173873824089	98.3907015235005	90.8201144101498	64.6471094494657	78.9495618458882	20.7874342397387	23.0056341712051	150.030510920109	160.777151925251	162.840386034854
RSUY_RS07685	43.4915079394552	18.5907961166307	14.1071968731898	178.583044980518	149.814280636388	112.04743526053	89.7063422350007	73.1821820341316	75.9847168814195	247.771000985231	279.216052416001	245.033415029764
RSUY_RS07690	23.0083667017143	8.98339659606395	8.14645639079008	113.900229346298	84.4001874968203	60.141372304027	35.8350443965701	10.7302770074504	11.1449457215437	162.115080852489	188.650724125505	164.680929354195
RSUY_RS07695	14.2452131411587	4.66459974834542	3.02191784340629	80.3306151160972	66.6724071014933	46.3567831566773	46.5793286543652	7.12813462495962	7.44469599298043	104.521937876093	104.963003428157	122.889267733953
RSUY_RS07705	27.0335671730181	17.3479765246708	12.5076146287534	40.7854566278147	48.8997651732244	37.3505262200035	408.38844070518	201.77245902234	226.048700393947	55.4901434926282	62.2153252420323	61.8646825393158
RSUY_RS07715	460.416490333739	433.696105039521	484.943046367077	215.398174063694	220.927171960249	227.01553568121	117.452057473163	242.92237315648	230.323451330541	215.949130836973	270.894644772955	233.537407917555
RSUY_RS07720	60.5349788007109	42.1830836999033	49.2066802983067	156.073659183579	117.437819653782	95.2851949324047	80.7389796897971	59.0380076448834	61.4468725017123	173.15479656847	205.625771183011	186.579404757874
RSUY_RS07725	131.983835955714	79.8872593304359	81.0754817841834	229.207639773697	188.579825038023	151.92442112727	139.851033401967	96.1548262403751	99.781573828876	248.798941597093	271.396451599342	294.560653621676
RSUY_RS07730	34.3481623765306	12.2314829595543	12.0785571785667	97.6838486268472	80.306438245437	60.4992445903988	99.8254137684605	53.0715451337829	52.6248469087713	113.548809808555	121.804591143518	148.191655040791
RSUY_RS07735	365.361699248914	405.237716268162	326.64058232179	291.858337567872	335.863752918987	451.617186936078	270.105736928752	618.933232434516	647.105746565589	144.283416410762	141.488718159591	170.635483544269
RSUY_RS07740	171.727746827574	152.150715712932	147.941209270346	191.45933992939	167.572884163339	221.130572182271	168.045496508388	308.092332282634	339.140873141382	131.120820030949	124.029666461631	151.469684147717
RSUY_RS07745	45.9857135408981	30.1359135117167	22.4561800170352	105.552832233306	92.4438418023476	91.5475285428045	155.836928011092	122.242228976118	132.721075726032	113.92573528733	122.979265064742	137.932991200837
RSUY_RS07750	281.545102388036	153.517835130735	221.422753599284	182.449531909662	161.222794264679	148.769664720272	214.519693039993	167.527971076741	165.385102023826	179.138772492047	196.903247167192	234.659086108987
RSUY_RS07755	158.856068637564	73.1482560768737	110.958254926229	161.161034966017	130.385820743133	112.871354838928	145.813867789657	95.5758513058867	90.8941519103736	225.241198716284	258.035099913052	204.92982282753
RSUY_RS07760	586.176499973218	437.097785015515	496.486245771585	283.894568818381	322.575956273231	331.783925331314	316.351273701574	412.306347241203	392.777750737245	240.679884987506	271.346175140995	255.227764680764
RSUY_RS07765	9.4567651025085	4.19046357166983	4.10568378232655	22.9423752394362	25.229468884295	18.7424195616516	74.0503566496768	16.3350665227408	15.0790579644544	34.8616475350773	33.0359381784995	34.4448992136653
RSUY_RS07770	526.030925839944	489.567149970122	489.814198618265	327.031838526665	293.346431460947	292.397028979663	626.981648502375	637.36087754501	620.442510502476	300.991792629125	316.307126495777	325.665189512826
RSUY_RS07775	1411.81965672683	1192.56958663735	1731.25986475746	726.061419771646	555.292763820016	527.504524399668	1267.7383876366	896.816004563395	870.987219533709	649.254190307335	700.108275993574	767.594838833608
RSUY_RS07780	353.453569855592	331.219415107296	287.209356161608	354.485755250102	294.988827479505	266.128427069579	159.128287667508	380.819979715606	363.772390113815	321.375870700243	330.165170487447	410.069078162743
RSUY_RS07785	125.956150878368	73.9843033792672	79.1842183385363	245.990094012152	189.41603239217	189.09488623356	93.5619585016678	118.080355928762	110.053825801427	238.837383248203	230.334721331669	286.037785640631
RSUY_RS07790	57.258834170354	33.0891500914693	37.4957206761036	119.911730381377	92.3224477277362	90.4096609533737	66.604525338729	60.834896796139	56.3829343012931	134.26318877659	144.4129958823	159.049983610065
RSUY_RS07795	98.6248316329383	54.9983232030249	70.5446401200794	208.479805199832	159.326659312329	141.388848453206	85.5178149550262	85.6043326874662	81.0211500615301	215.722366502727	228.989237301734	245.794514737312
RSUY_RS07800	97.6025510177231	44.6274963019222	38.9141190221004	219.803015182891	210.239443682769	188.388987083115	131.846269954312	107.905784517293	96.1024060526259	280.913557783136	307.288480956937	279.827048979092
RSUY_RS07805	677.844155894699	577.631992177857	567.126338341112	367.176465413273	384.689133387154	494.503381229954	383.185330119486	425.070795245746	405.984161704992	333.136132134443	391.128496607908	300.746485031866
RSUY_RS07810	83.7661406004448	45.6282885179515	46.8072800383894	225.610597988257	174.387066729452	129.120876430008	82.10930009148	63.0963321324189	67.8076835843598	291.546133491272	340.144599108252	284.549719953376
RSUY_RS07815	179.888705542766	152.79478580776	155.677034258839	290.900335606628	263.0885542075	240.369045859918	187.8727149189	197.874905608856	189.272610866578	322.735216434212	402.15996539882	314.092043200644
RSUY_RS07820	3066.54453542665	2094.00448089293	5432.98239201191	287.057326556506	327.248095370404	429.503081422489	635.807137729412	580.963962403474	575.267254306229	18.9876225478883	27.1677862692255	31.9045005645678
RSUY_RS07825	12435.2975720305	6888.07339618599	15994.112816958	768.649370204131	970.388673634409	1291.46454077333	514.939414278865	1209.03311130349	1024.10214524509	36.7094036242301	19.7583900055624	66.4677095427501
RSUY_RS07830	751.404817728945	541.200906126915	1008.54082828447	76.0876721939232	97.7995304238735	100.130109380634	55.756871874714	188.675958455761	195.791008438612	8.74429984258991	10.9678563454656	1.31186271392507
RSUY_RS07835	1380.75588743331	1148.55095279138	1838.4037719173	73.5436126109142	89.8125687538795	124.122450142974	294.659775930582	214.28241543983	244.111717420434	25.3168300954971	44.4563775819785	23.9283754234259
RSUY_RS07840	3746.11119124104	3403.09398134123	5018.90103121152	106.756856972796	164.140211860538	214.751540748186	204.545378431781	255.383999410527	260.645180378429	84.811380682255	170.416114064251	97.0428558506599
RSUY_RS07845	172.22869050779	70.7069946229791	115.924233130576	355.85618990932	246.536316201036	166.235424298626	32.4660266734475	28.7115588811357	23.5141162040864	499.674277600991	599.576145063976	472.270567541378
RSUY_RS07850	79.0450628501783	33.3798250918205	36.6875221824944	235.298669418342	179.583721680472	129.431444764042	41.8037584804993	19.8913495819828	18.8044477230233	340.747416520258	384.782168567134	308.882260792341
RSUY_RS07855	89.8754936818052	41.3713532198286	40.372098744608	187.1910553314	173.08456699674	128.759435327665	66.1534197989065	52.4170935248899	51.3760086477764	276.462321613255	280.48236556498	250.253146856568
RSUY_RS07860	3480.12180196399	5375.11423632327	6160.6368937386	814.883613541489	1116.32771961859	1522.03384708554	1977.72793876488	3847.38008298791	3673.29651987426	420.904332521101	561.339241657395	253.613484789275
RSUY_RS07865	73.353202914653	32.542370154578	28.6748433212454	302.98133147109	255.00823895338	200.301488737116	69.4530607538942	39.3741324358004	41.2447738994366	429.908435066232	447.032118288376	383.874536931687
RSUY_RS07870	139.245038997087	109.35692580149	109.600462100864	448.282909920954	464.89548481567	454.354705948569	55.6469894894963	107.693588884702	136.656583709295	441.007430899312	409.707446875951	413.134625589045
RSUY_RS07875	65.9991401014527	23.3732424048343	26.3795028085774	240.513267881018	186.13420796363	138.690601118999	40.7364104609382	14.3981737617413	12.0597730678669	326.694741155792	342.199950998235	356.491058235736
RSUY_RS07880	1013.00750037588	545.870164536914	931.53296655834	305.029662030184	259.759014219372	279.02026135686	492.489021488627	464.92603570366	380.863430991891	222.299622180324	246.588465237405	268.293591267402
RSUY_RS07885	931.300999682585	1449.71028246698	1455.17627407828	618.65489456849	878.983279747926	892.254758895534	662.925262295936	894.696798349088	872.392258864995	322.090652440823	341.775448811121	351.096306095558
RSUY_RS07890	25.5489295603846	10.6658692906938	10.9860256218016	63.9651192656758	62.7948964749136	47.629647283355	118.550983186794	41.0364582106784	38.4850696834985	90.816103716423	89.1430924548672	103.0953653321
RSUY_RS07895	18.5080624931127	7.71941634000525	6.32152921965538	59.5779609964106	57.1097031140203	41.5523210276565	104.971315388311	37.1066768835497	36.2953844781039	74.7036381463787	73.5853924207175	91.9692606943626
RSUY_RS07900	96.1789757704359	62.9525070075809	69.8543439374063	113.505853681041	111.043216787856	111.091791914037	200.101702587716	140.021888218697	148.911704261368	110.057567138186	104.13160127878	131.910055097687
RSUY_RS07905	326.308163946149	302.38956778615	348.34730947977	172.031342505904	217.770712250955	281.051245682407	993.181356871547	453.863539291761	404.753130384756	104.514003043569	92.6174532957884	101.425510592271
RSUY_RS07910	110.024093753282	72.835298797469	69.6863600717249	70.2191144090214	76.3888472889829	86.4844273665344	67.8118375922181	127.192343098245	115.755383054048	81.602324368206	44.9148185086779	79.027661259782
RSUY_RS07915	118.077197537123	69.1429689524098	68.2793733234685	137.176821605556	145.608252434451	132.392513554891	177.789061883866	149.550027644579	139.354033529006	174.716752671918	146.843478373568	207.12195932638
RSUY_RS07920	53.5966430515807	26.0857942738781	21.1091874907895	206.519123087882	159.014857017387	114.851638616065	38.2479807605018	21.4923126431287	20.1191550815207	283.928975664174	280.177762228204	318.058003031134
RSUY_RS07925	57.2839408183778	29.4851925149537	27.5681524285526	110.767052509816	98.0937850462236	82.2891621385831	168.958626663755	90.1904548878141	110.729404468829	159.23427439237	144.094112230871	167.660070320125
RSUY_RS07930	46.7464175404463	26.4231436886519	26.7297482414653	93.3827915420115	78.450119992103	63.4238907564894	184.408059751224	95.6221974750889	116.205624565696	105.705100688337	99.5944303398126	121.820785511538
RSUY_RS07935	214.444240078305	178.601843411875	131.859671103272	255.612620646474	238.399951555194	245.664298278694	698.234201460703	636.163027643739	688.00965470368	245.897857305474	227.349801960945	331.039607518973
RSUY_RS07940	57.8462856240573	33.2387561123043	27.7218812790811	82.7190343221458	77.2339271958276	77.2489738188445	424.558140363535	205.726884224235	207.866016521195	115.866588354402	106.875066207823	127.942155174457
RSUY_RS07945	67.582844921893	35.6687514369076	33.389132610567	130.216166350648	104.350645472437	86.6824208495855	91.0846920440587	108.056014316588	110.852873440191	184.675793831687	219.804223587244	211.341914574823
RSUY_RS07950	154.324195449546	150.76022383543	120.317927459055	139.740030077036	125.553451222976	90.7966669952663	79.4785926845178	47.9620045135793	45.6320793877204	196.064560342099	212.033597398009	220.484699364832
RSUY_RS07955	298.699876131964	351.142150517969	185.803696300558	227.47769098983	191.671457570643	129.127215245325	52.4755543951092	34.0724673910988	32.052160606287	318.377450443971	318.047999620409	329.393775571949
RSUY_RS07960	67.0155539520866	57.1214617669116	38.3525922751656	214.372299206528	164.706190693271	121.443264544636	55.1264495190524	19.5228493821635	22.4292131363606	281.695221620317	294.778342108049	288.356577523137
RSUY_RS07965	141.840617158994	90.2801891572498	99.3048437588837	182.05225610542	164.07868235363	150.798404054884	134.489557277525	172.079814244312	154.626845091055	227.977216389797	244.730886526989	258.563791782847
RSUY_RS07970	30.2722727580731	14.355199785445	13.0345908674551	37.5647327632031	49.3310266238944	38.5369378041556	104.614446335999	68.1502105630465	71.1300201458809	56.3887278878633	57.5108376320747	57.8182937560377
RSUY_RS07975	196.863856556377	147.25229350912	151.329484408337	185.135581226186	214.392259563637	231.831748512139	416.208965803544	401.43609887028	407.574145933058	149.582056693744	140.998033485319	160.94508861045
RSUY_RS07980	349.731331377635	311.940028660914	313.09059874524	507.444710981657	542.58097551591	555.569918760607	657.025590162243	534.001959393827	525.307996480365	383.732389272347	408.002126164793	396.368140248748
RSUY_RS07985	55.9848039945762	22.1315333975379	15.4610110814962	288.186183704038	213.830964069241	164.683808633184	39.4426406843845	14.9864194817704	13.1362296999721	401.930168874765	448.485895831282	394.675927532834
RSUY_RS07990	125.086552905497	73.9939468436378	74.7823266087526	240.123614071544	204.145620786861	147.709931252735	126.367700790945	83.5282286536627	75.1635994037747	363.38867518418	408.796649340912	333.696543139073
RSUY_RS07995	751.276537166866	966.180029435211	957.62677309506	2229.55832523171	2917.17443762082	3917.77029157348	222.822095599345	1186.86925877929	1486.7734231487	1032.94291811126	816.249110462677	775.709460015879
RSUY_RS08000	2184.51607542897	3427.7800311415	3009.26762171185	999.955893645189	1300.91592987129	1301.72115784541	2915.21337992943	2578.96819331199	2322.46526386067	321.896048107454	347.152007283671	212.071092034928
RSUY_RS08005	864.939917592286	635.055350589611	659.658237591641	524.895609401656	573.85708379857	526.612769907442	680.816491634088	512.290264702418	454.285770890038	389.073047645017	323.959919203882	344.754322992731
RSUY_RS08010	426.570121346721	260.065877328455	374.57345126541	351.056373062364	317.081538977078	263.826024034539	174.513527442081	249.145723107527	232.919384253318	308.995563894712	275.412000393026	261.450777097404
RSUY_RS08015	170.759815578884	99.0136026283681	133.152066605635	181.799603815319	159.411904524839	127.200995587232	142.87662429799	127.334228733357	107.230321626558	197.794907606484	182.8837835504	171.653010490623
RSUY_RS08020	256.760629077658	159.307187891015	200.560560530272	318.003533458041	274.543546614367	234.084580291418	215.800703690651	177.647425852889	160.528171811956	311.939513313861	233.5104131139	325.820092642773
RSUY_RS08025	245.646032197625	200.950287283078	227.486838921869	254.711739564302	202.756477243155	175.205263117369	278.260093870103	276.539133997097	246.550833571624	265.927255321703	247.026581171361	307.249752463858
RSUY_RS08030	237.507816628517	169.315017041306	178.56348176871	217.996941553914	189.598892795194	181.739095564445	383.923825116522	286.689275585307	284.300514797714	221.572099365262	196.611538680587	251.687570908815
RSUY_RS08035	340.253556776945	178.006288335549	173.598030460868	315.265389553199	279.552045317793	254.089594620176	573.427654936396	323.726363804177	306.37410977709	332.283394588045	266.493615655433	348.527938166637
RSUY_RS08040	280.962953755119	176.146985851399	207.267004541209	302.596998423367	223.683959467194	182.037898272323	129.286026642241	164.799033947459	149.821156019671	339.953376170947	376.607529764742	367.923270703842
RSUY_RS08045	1468.29629952123	1992.64398228488	2199.79570942051	890.3849437154	1162.01732831555	1745.04689928271	477.144872216489	3151.02160500769	3848.21131356172	407.955823389339	266.226738093291	363.764703104338
RSUY_RS08050	325.272339007609	152.006737039577	250.701650836396	172.461030581563	155.776127524045	136.561582961386	494.014435419706	335.138771012268	304.370255893071	205.181491897439	219.088692355163	190.88910826372
RSUY_RS08055	274.006167829196	159.594322895175	246.226769998322	189.798569766769	198.530446311088	213.02136718056	525.348360013131	456.599613549468	448.837711960976	180.23783836452	165.623379155531	196.583432397923
RSUY_RS08060	233.064529124177	164.843002782699	225.268434329576	133.154066658097	145.700613279994	158.27326073583	307.341551864675	323.397202496122	317.663707738397	127.865226193293	140.040832012889	130.24471305006
RSUY_RS08065	153.481673728954	86.2625334400345	105.282388543929	112.984340296209	100.652016706934	101.218902795163	135.171596248202	106.506211332216	114.518544731823	140.508406854373	142.630878075514	149.05383857509
RSUY_RS08070	81.0846578190701	46.1859482007114	41.8486481659968	100.544712296665	105.657919362575	81.9712609752779	153.612494070279	98.7130739176636	92.9692885919778	167.860404481219	180.683876562133	152.904381781056
RSUY_RS08075	488.755496056411	465.580684063529	492.979048008563	511.211317618841	506.553519179857	455.479548955564	400.33497219578	410.438570499759	374.860708420887	376.989326744179	376.068330864406	388.092059063156
RSUY_RS08080	457.758481329132	344.790046080409	363.100237469689	497.647425685536	459.350591307385	441.005508877239	431.793538518106	409.910979945857	379.523072026437	379.262236968317	388.961421765894	415.451784958137
RSUY_RS08085	291.656549824938	197.209985004791	278.990987758628	508.365985559325	356.706322933843	303.445615772652	65.1337056598285	45.3568844398142	44.2860614190837	594.493420258401	787.248353014202	680.107099045714
RSUY_RS08090	234.77757098187	150.076444005553	166.139872794748	466.245774104209	431.707296055899	387.462060164596	363.531459626049	293.959589594705	279.295671266401	332.851337733228	322.570396964167	376.757242660342
RSUY_RS08095	188.831522433884	102.11584268415	108.393027283495	155.716777327166	178.417768099542	169.860495888993	350.626303456797	286.892891389239	258.412455201541	180.116232610603	148.5094277758	177.838838211855
RSUY_RS08100	91.4975052113037	50.9348259189757	48.0345625683031	115.345673241471	117.784274889584	100.311092325187	383.679508732127	151.579286228844	136.765777944056	144.048386479607	133.876558117508	154.855621055258
RSUY_RS08105	110.822543645644	81.0186507594696	61.8278694270077	339.065269585215	360.884346415473	318.719013000258	183.403538792285	217.171290816546	228.675042840977	397.967897023955	389.109196339473	417.207901391666
RSUY_RS08110	233.190155032476	146.302519500819	143.969110293522	300.869664915603	265.230140484009	206.676889663417	350.533496462557	193.831257123063	182.088547884849	408.815138533002	449.85620170917	406.94516025624
RSUY_RS08115	51.5804733824152	19.960860541366	20.7110788339187	200.818048840833	159.367404564911	126.550574960703	39.1625425010798	15.9859229176318	15.5267249241559	335.431210028152	359.537514345123	304.724475949818
RSUY_RS08125	24.119834822522	10.5196934883899	9.04419244591562	113.509827438149	98.9370411385256	70.1021579232627	50.5476068526571	6.72982505107871	6.80285733358415	190.921528562679	222.185911314183	173.702854811285
RSUY_RS08130	243.4645829791	383.176814511793	326.459502252049	133.931329616342	175.120431879008	231.05044829794	327.688718172584	353.540795612015	347.865828402833	143.960701828557	171.089695517506	118.191672500694
RSUY_RS08135	10.6335225318745	3.95379279603582	2.58641763965521	34.1595410565068	44.7374366702578	43.4480905673154	321.287241334443	213.401393600522	220.728664043706	56.80360516202	62.4067276374563	55.2865151047833
RSUY_RS08140	66.0020777406878	38.0687604503432	37.3258332255452	175.599701125905	166.078782709652	173.466554505882	137.69622195194	242.830875731176	268.460632822353	239.467671492517	273.610339099567	227.0194832589
RSUY_RS08145	7.81820373100816	2.85241559733172	2.22135650783142	33.6117076582293	33.8770289412444	25.8502461575239	483.088607179466	235.789262353509	234.811314422357	47.9477978477504	55.6854354289604	48.9612801698267
RSUY_RS08150	18.5425722393157	5.7664335122148	3.18596013909614	65.5434255389485	67.9425377650293	63.6941902213407	220.868621330058	166.567561481767	152.565720263991	104.184737067018	97.2617228899622	115.37307338638
RSUY_RS08155	14.1881015678471	4.11212276707937	2.29379074709843	62.6433233863507	71.6521411618863	71.2593665979574	442.002359646673	270.571992513229	280.545185515047	85.0510666632732	90.9733565185748	98.4036741263716
RSUY_RS08170	40.2257374539725	19.7472911146112	10.623281803806	156.473742693159	137.671445044985	114.980986547477	76.7510849817973	42.7661988844407	42.217089008152	230.476768857767	228.118872101166	274.419739626297
RSUY_RS08175	17.5705117544264	6.5652129759224	3.65507004941834	70.8944267929585	67.721455300634	53.0650677126046	63.1434999038883	28.4992483257449	35.1154310911924	113.810857702524	121.355280167512	116.936061110222
RSUY_RS08180	12.9378697391392	3.72546358718346	2.47055256496306	68.4989338775669	61.0123734155178	43.753556951471	99.4268712057457	22.3883964696166	30.5772918052782	102.699213169746	118.324959350712	96.3844970098614
RSUY_RS08185	44.9066768506783	16.3466552587058	15.420324944725	190.346195345032	161.941588796023	160.817112302068	467.137650244088	322.490281082475	295.465783877389	258.724475204413	307.546505216718	260.615757453692
RSUY_RS08190	32.3209256361722	8.81164781117685	7.43134563370052	132.105048070873	123.660887946152	132.647124976397	373.205836186277	313.591717224497	279.508661937141	160.158586636405	158.263563515289	191.792810321022
RSUY_RS08195	32.2457159093178	10.0416978815238	7.88783870521518	136.144589288594	118.636954797937	121.450538267979	229.20136395878	242.012586535249	214.186092409239	184.209664976873	170.825733367559	206.622224178802
RSUY_RS08200	10.6379288459333	2.89605550996906	2.58737808815622	41.714351776825	49.9464002789769	45.6754376433427	587.73857864926	235.125951125006	225.142748052486	58.5506828003846	57.8109937565949	67.642226073687
RSUY_RS08205	8.95825587330789	3.12469150637008	2.12922062982719	38.5096789835874	39.5855241731008	36.9412053996947	267.592654611136	194.870288945155	187.34903918716	52.822709301634	51.2828111610397	58.1503216002772
RSUY_RS08210	25.4861653439061	7.16233520207733	6.01742267024096	103.435779883349	117.953474336352	106.239670975458	299.519960412607	259.392019057507	239.779834531295	141.169706728152	152.398687485338	162.391911748632
RSUY_RS08215	19.3301856305015	6.61526399277219	5.04869016324577	78.6558706588264	85.3231104345921	77.4183448126575	375.27398799952	340.647131639535	311.196690370292	98.8839033338798	103.698886609466	128.582370025486
RSUY_RS08220	9.62984233173975	2.89980839481966	1.84424917655623	41.9280319425035	47.7884068720733	40.0343685528118	347.566139260302	231.929735502086	216.251343295704	68.9323378360553	62.0403993063147	67.1435175531167
RSUY_RS08225	18.7612500321641	6.28855981906891	5.14216444912076	79.0983845922463	89.0985750914581	87.6814602860631	439.551883287568	354.919626063006	370.704439464799	118.580288640939	130.006794844977	116.965064694073
RSUY_RS08230	72.9670711715107	45.4364203203704	38.9744408088983	181.494298687503	161.499904596749	114.28768058007	83.6269718011862	84.5449728301083	87.7441717398972	259.941504055419	301.719420164088	268.27357199091
RSUY_RS08235	102.598985026242	49.6680923325464	62.9287227856911	155.770591234665	136.108426536061	102.1223210297	97.1956200571216	74.9337635123588	60.4530984777288	227.019722420917	278.362393459041	214.426993736967
RSUY_RS08240	690.690885899274	318.181475803406	475.104718599691	440.246480942219	459.708730151862	360.921535002036	174.869168524809	280.196808925993	285.847828905421	413.057353447465	485.868172335898	338.904913972629
RSUY_RS08245	135.799518246705	53.248629328203	69.3766293723555	121.472225607524	139.194581353658	79.371846954704	142.886279304728	115.510137992405	116.342532652991	168.252075557788	201.479624370784	148.762991764059
RSUY_RS08250	110.305104334312	50.8161152184313	66.2577213399113	98.7373052745441	88.1559678710529	65.6901106196643	61.7350149284348	48.0781281492044	45.2703150131456	151.764518998122	175.916107428889	141.977484258572
RSUY_RS08255	122.839215857804	51.4916054006626	63.5156961097322	167.376545152064	170.874353929925	137.541557780581	103.287266217456	67.7418973023462	69.4218848010787	241.42982857715	234.451390509184	242.529851721794
RSUY_RS08260	73.7776925081055	32.9949510413168	39.6891695979581	87.1151614128934	84.523463377021	69.3663710472944	114.68890528871	74.4381177560786	69.1965728831684	108.981525466938	130.207911144137	108.599136646231
RSUY_RS08265	27.3770228444803	14.5997636030908	9.62463381269492	120.92382079317	118.576794081031	88.3174196127964	106.377540047934	44.0228583983546	54.6296917064395	227.372790996279	254.697996563418	162.957598783059
RSUY_RS08270	720.675199468648	449.640805458022	445.555404428628	488.076254793118	648.451780397489	923.03410474039	1346.48468760841	1446.61681375421	1459.633973388	328.291297264551	381.531544356461	292.058645857511
RSUY_RS08275	181.105660112069	203.124781428067	191.175362304369	106.687353810704	130.5028401714	146.17750417926	175.166565078585	237.176560550527	252.518063964416	91.4150187120013	117.218964327482	106.517100883903
RSUY_RS08280	61.2423342500817	28.6391059910397	30.1615180450835	162.237264630587	131.72492908539	112.237339506188	87.7331954027046	59.9937589179445	64.263986177076	205.356982625385	201.261886850838	214.665264822413
RSUY_RS08285	69.8767756465085	25.8307485281175	24.4890901679732	197.710967205648	184.107669884352	146.444619681618	121.83377934711	82.4070269951207	85.444668684265	267.975546528129	302.677024707674	266.970568458881
RSUY_RS08290	81.1912546640373	31.48041477204	30.2683150903838	1284.52077168741	1630.66716989881	3557.68737623759	46.3998321997658	91.9027111555624	129.885536345059	763.290777613615	746.33757613634	639.802676187953
RSUY_RS08295	35.2598769948608	13.209874997667	7.49913471707232	141.219141882192	154.761968256031	133.771309764996	96.0915456466623	27.4902605031052	32.3180462987123	220.059481174933	228.045679862054	208.844990294315
RSUY_RS08300	82.5193950065999	44.7636987412205	41.4737442761756	272.976309834832	204.328065264781	195.709790293301	83.9646018051093	67.6668567665475	58.170489934527	319.297938390949	354.142116278545	356.455820612177
RSUY_RS08305	34.0537155464417	13.1163940073479	11.2503086452116	173.989845443511	101.680243875049	87.9712246630987	10.1068793236758	6.7621119154787	7.07890971982045	199.898069434424	205.419414032639	240.257004513535
RSUY_RS08310	28.9588063639536	11.5780321475469	8.67517903965662	138.271951148228	84.7288384748121	64.472858448537	6.26216121331671	6.1266803416682	5.46202949857229	166.701473862748	152.141642006803	199.167983286546
RSUY_RS08315	11.8791821704809	3.35165336315843	3.17232950577397	52.2268428040167	47.9933884979038	33.6747542289912	45.2782111751254	9.50363361087471	12.0683020006047	70.1001561808889	60.0282673509127	72.2540962070653
RSUY_RS08320	16.1985935155193	4.7973083328174	3.1963278112952	89.668248355728	76.9139116963214	56.1428345840177	59.01762744803	9.0931360203476	10.2002972355802	155.93397144422	179.980882213764	134.163054815249
RSUY_RS08325	522.128999474358	567.887285895948	503.532566970545	673.464991312129	983.517393638992	550.231571765965	819.366670283196	993.67420232611	1126.08444846241	400.226696216643	336.025573279639	377.827458892363
RSUY_RS08330	230.81382231394	191.230092287925	122.054786661043	289.187980174861	374.017575475554	201.795508187101	836.459206597598	807.247510655508	944.257002859545	180.281001312911	148.933735466262	173.433205848937
RSUY_RS08335	235.824708620198	172.279716719835	105.557248438727	374.751757080745	367.928734699624	232.503213361266	626.006096318419	595.085999190948	633.059198012281	297.508013423552	249.086772045426	336.944074733909
RSUY_RS08340	72.3310204697913	30.201711461117	18.9938210101169	186.52443864932	164.236198656271	108.634757204491	121.65463219308	101.035307294257	113.10292957646	228.301496311605	218.077376357122	261.932459581845
RSUY_RS08345	27.210996737093	13.0057836213194	12.1987962299139	160.872265763633	193.97389111215	230.215843328116	74.7144588859269	15.494048347137	20.9329869185264	172.910953247495	191.592080877072	170.141604368069
RSUY_RS08350	14.5706120122535	4.93119647157567	3.69405805614934	89.5594761072237	99.4022491077471	60.4439565353373	88.1039713057715	37.4861500633018	4.10656298410679	118.448377639698	119.41817307277	110.927803370468
RSUY_RS08355	29.4609821834632	8.6413172469859	7.89356915073657	133.188949728005	120.388583804749	84.9861256920197	44.9579811349294	13.0135884770847	0.632442886922399	153.65706109764	124.739113375353	174.621814896878
RSUY_RS08360	35.656896785855	14.5310187881746	12.940231504697	205.099681159686	180.568899593919	119.57084738797	14.6892034096278	18.922709914357	1.37673169645035	204.276584339081	231.003311815602	208.298944168943
RSUY_RS08365	41.1385396492344	8.73439347006377	7.64418032551611	205.402286050733	208.5910572433	132.879688852168	17.9850163264655	7.84407294505991	1.55537552030962	221.848031103776	220.238855808312	236.791215127652
RSUY_RS08370	4.13697231288582	1.33199990003804	1.93631686328955	21.0189782266754	26.8008328390473	14.2081559002264	4.71556240653667	0.570925801168769	0.200389400198002	19.3006053089708	10.1777421305941	17.5299453826771
RSUY_RS08375	63.5007724245239	13.0970583109823	12.3194057959767	276.033575250955	244.412491676216	177.427357301753	18.1828889304586	7.26478912524061	2.0862576358366	294.167351429232	293.942680204143	321.072834066323
RSUY_RS08380	65.7956748908458	12.6763052687831	11.3214316121523	208.636805837079	175.277080483841	129.079591234383	15.5822262536574	4.23778111521182	2.69231333474209	251.913707181393	238.66561781804	255.89840994473
RSUY_RS08385	12.8426010579631	3.51339104770684	3.4474859092577	51.4444274929622	55.5437550120132	47.8629530862949	13.0600576155184	1.50592027786122	0.792845073673859	70.9971973571014	46.7114112193874	61.9883638253091
RSUY_RS08390	94.1731262090119	18.1340773757585	20.4647346960828	330.638034712591	258.793343982981	223.974237463297	19.6396676061593	6.40905438894312	5.16910025180857	385.359032408291	438.292042802069	406.264248123993
RSUY_RS08395	279.802532915105	297.368977390564	294.683222356559	536.22835206033	573.984503522299	471.812263471088	86.1326945081421	189.737680153298	181.903494414276	442.609827790643	448.71120575421	427.566323625776
RSUY_RS08400	70.4172583488292	24.9681535775228	19.7817089451324	306.484721159607	248.775916714593	186.58775060525	51.9857568977325	15.8787786388443	17.5998856502714	486.016960519517	544.406880316998	427.006029249557
RSUY_RS08405	598.753911920255	285.673330379677	530.141739168917	364.338135891861	385.529351414468	443.454556676529	475.2589529026	372.291880516891	353.961094649844	474.793421927064	485.162932477374	332.59059197209
RSUY_RS08410	506.017037502264	338.095959263363	560.387206042734	300.862839415953	329.491275069675	339.295647044893	835.733717575539	498.392482890823	485.599307817086	359.663505478712	294.813987972534	229.442106842969
RSUY_RS08415	1201.79046410407	935.087584508323	1402.68797186009	600.689623818787	548.160021647107	711.723797452252	1138.08117619722	802.238909037085	715.890375345546	220.808930231947	209.528009098427	153.229863120884
RSUY_RS08420	935.477427732048	847.525196709418	1211.03492089278	467.377900947378	459.088676952249	487.523731750929	1557.25533903217	900.258537811305	775.012256464773	328.968606267467	366.702323566981	253.546147449488
RSUY_RS08425	1021.08970689135	899.674393927733	1080.47614752754	426.126448592704	456.679954958524	457.190364297207	1737.84291860307	922.398214291439	783.200400613633	318.368077014224	281.106572839118	265.893734236428
RSUY_RS08430	154.082705530737	148.220592507588	174.305051786165	164.499559506527	125.632415594794	110.724044209108	36.2898115847443	115.111571522079	101.646587179864	161.215663185439	152.781351497657	177.366664165897
RSUY_RS08435	85.2198771974891	55.2558898753659	57.4905603812245	116.953795459399	107.935180918648	82.5698553071032	148.30418774686	55.2564262991611	48.7566135010865	151.659612288607	149.620356252914	169.725014542397
RSUY_RS08440	124.02409101977	83.5864178146118	99.7946724503496	249.225117601899	166.393288440338	119.465389186326	19.7873302379703	3.7841569949559	3.46895202843832	346.316663178196	336.422780269709	357.157146041498
RSUY_RS08445	109.575079120473	43.7657602998982	49.1551200325913	165.752610998121	142.326455027106	93.4158631052141	34.8281502106058	3.07039108984129	3.17631250629859	279.646633827228	253.869768969871	242.896579199952
RSUY_RS08455	516.813370439832	325.329699869152	483.071718428034	483.578840444	491.812424091768	442.46057752025	58.8460673898742	16.4971356217603	31.2842712388209	358.536032983649	346.008770226766	350.643424701091
RSUY_RS08460	955.035975617339	737.284144020907	790.356134805404	431.817799692112	418.475861519938	301.41587924714	316.826848894165	327.368864005172	289.90337136136	449.443285358041	510.362878587565	388.123946614454
RSUY_RS08465	56.7136361055931	21.3955519672667	14.8925858271928	330.938469859484	199.914795024992	155.039894847506	16.0801194032194	2.99371676607882	3.1921990367102	483.415729427741	595.325534007384	467.52834180019
RSUY_RS08470	59.2127293164565	28.6225094432418	31.5608390901226	162.251961402266	149.239779829675	110.889700616953	106.46341681589	46.1918818799047	43.9738267527558	250.592460396881	281.74593797828	230.080532948234
RSUY_RS08475	43.914321455113	24.8910503473582	26.41368407958	113.657163199206	96.5187096644922	74.4540348743292	91.768196285567	46.9631577794306	49.2039355922023	154.61874449556	194.460823137201	143.574109495569
RSUY_RS08480	205.414466494283	148.686708692893	313.644605201997	252.657894835617	194.077734804307	138.898932302852	17.1646471426288	12.4690198632838	12.6432363732075	318.992058804523	354.416121309423	309.73952634758
RSUY_RS08485	87.1719171266207	42.6715681843717	35.2859170822897	400.79211186574	292.910009349107	215.992966283655	31.6090042093816	27.1257730763311	26.6088520450501	526.034645121264	648.558442046226	472.565067318023
RSUY_RS08490	111.49056898174	54.8356611558348	74.7574174563913	258.935173382576	202.295854979814	139.835145683541	49.4919770304213	38.5534707317552	36.996997514287	357.182051347988	424.98210537954	323.843107433632
RSUY_RS08500	289.274995486109	254.217580672006	205.016705948818	580.430298917835	509.747011863084	450.88238808959	46.6808815727198	54.2945309511986	61.704776215099	755.912648985671	955.711991136128	637.012156523691
RSUY_RS08505	151.031313208287	118.228311002932	104.570792104159	267.165877955846	294.690046535964	247.79023930778	87.8862942391843	59.0413419300672	64.7498288054357	337.103329564418	412.646376494537	273.642447188294
RSUY_RS08510	1128.79635930765	783.13984255678	876.312509267816	561.872160635237	664.195554307143	918.103205203648	144.605516377702	258.075146231039	225.217047392541	440.679229463819	434.920102879258	311.05346275434
RSUY_RS08515	136.84855025431	83.6910931363196	75.0420086155784	130.897854787868	141.932182805453	106.628283294844	211.05399989392	145.123796240117	141.155111796475	182.910916721255	205.154640275948	155.514399739343
RSUY_RS08520	2404.84000672053	3723.97491242171	3637.21731831704	469.720500644198	663.579558312898	788.212893409674	1801.58830393943	2546.69942215254	2434.92637571201	137.247489077231	130.620810494555	99.1597078977375
RSUY_RS08525	1593.97797958581	1200.84149167578	1035.60878104552	270.712684323634	383.085660587401	373.03818461779	4290.50363193671	1740.52047879038	1712.67672357702	146.193044807245	111.936431278753	118.357378394831
RSUY_RS08530	1981.71065126194	2410.86567044026	2347.30011536425	399.563265534255	480.464330630312	488.344715316205	2457.51247034185	2501.04498291086	2382.5519819547	89.6453956453138	28.3983828866024	33.0022599519261
RSUY_RS08535	2033.26698840593	1866.71829152429	1525.71166044907	403.684206542353	450.501708557686	433.323608487331	2027.50274101192	1578.24442659915	1427.68948377395	250.367766378059	228.879856922949	257.415321886768
RSUY_RS08540	302.287468323026	247.216691478023	265.193976105178	282.04992767347	264.334694075731	206.403341736727	227.514868235673	156.771605277575	150.498071490493	269.048195870733	293.366282707718	312.43646203586
RSUY_RS08545	377.204643932887	468.002207114421	482.944799847876	166.7010027071	198.014105104339	179.394991080278	458.249465426898	632.137699334653	664.224338234921	79.772280028304	94.9846725094081	98.4274228395762
RSUY_RS08550	307.135379969241	271.426850638861	240.667890146383	287.23936514631	250.748474188215	188.583024828009	340.371978741375	316.938068159251	316.177201774404	319.87564126906	306.096098115555	354.187339235716
RSUY_RS08555	53.6836355375685	34.9424911274892	30.1978629792988	128.967191547565	161.683982269778	136.351262936918	81.0141751134827	54.6534816828833	70.6277341498035	171.93619592207	168.627639088088	173.687000966447
RSUY_RS08560	49.8772853377638	16.3517352128354	15.6511353048738	328.22500342488	311.520268921126	441.556055113084	21.8344408757921	29.5018639943281	33.5532041889418	350.042406309865	394.87723619113	348.368995129306
RSUY_RS08565	240.873889936156	167.70716071083	183.794565300378	874.571477252555	855.591715449905	573.298264480125	212.372544156648	196.607621450934	198.721683699441	625.331597031373	604.385488319655	605.289473426642
RSUY_RS08570	287.590904557984	217.084405921998	280.446702984707	300.828858797342	269.317564607814	226.901800433084	293.052131646274	274.028806979858	275.339379407278	381.184706978742	381.248568491675	358.409933584565
RSUY_RS08575	242.761057621459	156.231804452799	150.109549575966	228.238110562894	225.251046098359	180.610641406857	362.742525508791	360.673807875092	323.949578395964	305.43919140049	298.595350571801	260.474523408205
RSUY_RS08580	726.358231427888	827.228752286732	793.214037576768	350.9652754791	378.61010145995	376.835310463365	469.587325282369	766.821740149262	699.722239820643	268.976321263597	289.791671438705	225.39168792306
RSUY_RS08585	91.5531888837911	62.917881832718	54.604653243379	126.54778945545	130.089936874331	111.811348966942	145.429079258698	143.212212680002	133.401486091309	190.790068232659	210.791380346619	183.94138860631
RSUY_RS08590	165.221887221103	134.167180195385	153.384719315331	181.048076554657	160.435001227389	150.207827146749	85.4577560155927	151.628667842387	146.285480052912	213.943702954254	237.668635204453	205.696914698791
RSUY_RS08595	107.71779564915	64.0280020119133	62.9519421336907	157.121370177234	158.976794683023	137.28279424147	111.937335057195	143.696906549774	132.116760672536	232.896333307487	230.309264776309	207.71873619989
RSUY_RS08600	146.120985198775	142.12187599939	165.162348151081	56.8314804486079	51.3381631752808	66.9123720182438	97.7367037500562	98.4936804048118	104.399105977125	115.154045064643	165.013845357136	69.0655040892586
RSUY_RS08605	47.4785699523657	21.6778330776602	21.3133991144713	123.537500614957	124.806646241903	105.957110133476	78.4036371324246	46.8521554819888	45.7960617013589	237.913773546202	256.999567970437	173.253855995134
RSUY_RS08610	27.5870734034896	17.6501670681862	18.0841803801756	76.7900199512122	86.5933342399559	72.715846395015	72.4133551329655	37.6440438763839	39.1582017023107	136.660914897051	160.861892541996	109.409348147917
RSUY_RS08615	336.164838407268	254.437740515911	300.620214039483	431.056259083085	493.309053536992	426.74385221135	167.574881576984	292.690955561474	284.47869576971	495.269413287711	415.845648495142	413.187062829157
RSUY_RS08620	145.255089377627	84.5757661237633	109.40997678973	181.030707658847	165.415164762195	123.342735814723	210.8167427925	128.408531568027	124.482088917457	223.705575692104	218.588424645615	231.377170734788
RSUY_RS08625	155.435641619578	114.053912424077	137.336120924048	216.653621535015	185.122554001736	144.594780472516	140.873347555971	146.430685018472	137.42831112567	247.364702034127	243.561468831474	264.467886413037
RSUY_RS08630	20.0843334721242	10.4268379115393	9.73389609578185	67.5839779713715	57.3192006087173	44.3294464796336	72.7594165724836	24.524640318029	26.1178517786144	90.6505850979629	91.4223893643684	100.023182168487
RSUY_RS08635	55.9854922295683	38.3821924767118	38.103070811756	127.616417586983	100.977950390173	83.8585901883271	108.386771098767	83.1928251464474	82.6460713811039	167.932626751723	169.63927507943	159.965972888147
RSUY_RS08640	1.80288290562745	0.314427984892846	0.514216453722318	3.46163610315093	2.41010518470785	2.8748019887041	197.234819452104	27.4932993071544	36.0451440612579	2.58586298477608	1.44151675182122	3.10355067155186
RSUY_RS08645	53.5316187740183	29.1850230197686	29.2534239649736	158.235082530143	117.414824539196	91.9584957587556	75.1994856841884	76.6703486735772	75.7036202450548	223.79586183732	227.677079346931	215.27794070557
RSUY_RS08650	66.1480103169386	34.0244184588134	33.2702549177702	189.399774723489	153.830511343461	116.462010672461	65.3555232684228	55.6913094825625	55.1861911098308	259.580787170756	283.701883277788	283.362340524827
RSUY_RS08655	20.9353572665938	8.00666362687309	6.48643941225699	66.4373712508714	73.7309762482784	56.5979936035171	113.282734322249	56.8795758337115	71.9546924760969	105.390015048057	116.111697203531	95.4025059941471
RSUY_RS08660	95.3581714750064	61.4022101707236	65.9746848800292	265.5514940924	249.236699324339	177.683201229637	276.384478440255	166.67651272935	247.559445770742	294.60895805434	262.964855768083	393.798064132926
RSUY_RS08665	125.979308309136	42.6574488056255	37.4995611485714	276.119333301053	213.78894409758	273.191419158811	30.6511555888489	9.35379831751324	12.3472822321444	336.742327485664	347.813880408951	402.415804932075
RSUY_RS08670	13.5082236818947	4.92731671817471	2.75320053723663	42.9902485240992	47.2101392023468	41.5588560746565	50.6141224350319	3.48473623890039	4.55885926480187	69.901079977595	70.3102007822362	76.9039504429939
RSUY_RS08675	13.3787969881777	4.14809048595215	3.52235723758907	59.6313802593948	59.081182294845	50.2517088487233	50.3565505446024	2.08569215589966	2.26817873244415	95.594151048074	104.046063040527	101.670005846971
RSUY_RS08680	18.0213315633893	4.42783527584254	3.14651488081992	76.9512896172408	79.5458509062909	65.2073723305673	35.584732025452	2.23677784950025	3.49720710874408	133.489303313924	129.229440721881	130.236387770041
RSUY_RS08685	12.9474526715059	2.86137522405437	2.48069945250464	46.2279051827593	49.7446630547681	46.208026537596	35.744425733922	3.42815296975429	3.36079728653142	63.1030629975588	70.4113915553312	70.0122759262029
RSUY_RS08690	21.2699917960495	5.86509631513984	4.5362906897244	72.5178401513675	75.2152405932502	62.6992171249887	30.3469257890449	2.83621212496111	3.8009347613294	111.899760708376	127.779910708	123.451812872986
RSUY_RS08695	5.95227200175317	1.44633246387945	1.37342104884275	19.6214008145	26.2850354628869	20.9020677413689	29.854791861355	2.59971225985037	3.07433465398675	28.9418727507358	26.3093458436213	29.3578509264956
RSUY_RS08700	21.2813553475019	15.7857476198448	18.6449301518932	61.240367563721	55.0975261419111	85.9097800233447	48.6497993041576	17.2375339332201	19.8469408171349	53.430286735433	80.986424309556	50.5463744224086
RSUY_RS08705	16.7540656435196	6.47864741250541	4.53398139321618	53.976020099178	71.4688875966009	72.1213998956144	81.9993131091937	18.6877690230909	24.458798571492	86.7094572939936	89.3061034330706	75.8293587081237
RSUY_RS08710	7.87063567704654	2.38723763323889	1.95204763798153	27.0703009928291	32.3650956665784	37.3231676371669	47.6971823071554	9.82296001414846	13.3600838770439	51.3254789654321	52.2597742342439	37.5537649756081
RSUY_RS08715	50.6233601012659	17.309785535463	11.8544694733617	121.332021738298	111.344782927549	105.693997801782	28.9272343373091	7.12110632336902	8.28348163970842	199.380256176097	208.962521104443	169.245820110492
RSUY_RS08720	42.362933446305	13.8516245697402	12.1443311394013	141.365047991005	106.960981817485	85.6825517136347	20.9537910067366	5.14433396541311	5.00871619108155	207.840100356658	230.554331854374	213.704166767998
RSUY_RS08725	23.9066404954939	6.32220814649807	5.82331626165745	52.0023658725724	53.9605097835103	49.0334704951766	51.1311993306357	9.18855131560075	9.60968177299974	79.9973125964352	80.7071153549806	79.9764346056289
RSUY_RS08730	64.7522445589084	17.7563852165167	17.5667077932675	158.922550694635	176.115431029122	180.384319338797	44.799641717119	17.4061710538164	19.6267471122857	234.013272798694	248.361756786127	219.485437545648
RSUY_RS08735	65.2392194376166	26.6710102502185	26.9984288970295	214.467681565211	181.317587309678	175.74783012673	44.5896668568208	14.6177228948883	16.7016152419679	275.42793356428	322.771596989505	282.871924582163
RSUY_RS08745	29.4709396111138	14.0959281856457	11.0482131094371	106.485101877601	93.7311013486622	71.74433458433	53.2514550203144	13.8099183782219	13.8671410293443	162.783757607504	159.400295400126	160.933071580909
RSUY_RS08750	12.5784263161067	4.3626401540764	2.3241741872032	60.9103540061791	59.184715823941	41.8818083567408	49.8222311709091	9.77462361619528	11.7691287213667	101.694444672688	103.981558040683	96.5209009133658
RSUY_RS08755	12.7103504752022	7.27599479694592	5.2035011757647	45.8471350561742	44.6077041954593	37.7326498905433	85.5685489317019	36.140342599152	41.6870327390985	69.8155200415082	74.8125925708472	70.9514895869634
RSUY_RS08760	5.26523752598407	2.15594450838392	1.47998131889683	25.8452865207972	25.2471614183671	17.52152033308	60.847995687941	17.4549849805942	22.1275856955323	36.58682209639	42.2818808403446	34.0876889477271
RSUY_RS08765	13.6941860741	8.32620328303322	3.63111914299756	51.7187954622318	58.4463570955615	56.2532021240949	73.6525328029216	30.3536034142082	31.4867850309654	85.4648954409128	73.5314271018231	86.7252218255946
RSUY_RS08770	39.6746378161451	11.4217757500297	6.99595687950718	219.136957639849	167.883153682917	123.202537881874	30.8377560617844	6.05078605900668	6.89258976167286	300.39444145414	351.004948726013	318.844441392732
RSUY_RS08775	61.1520514065973	31.8634860770088	27.5205097689712	261.92389973999	196.673103110526	183.549204285493	11.9541106493349	2.18735706245296	2.20804872816375	340.657372182416	410.929525280914	361.756406419536
RSUY_RS08780	119.699360637014	74.2702305463434	94.2506686915532	337.913287656966	517.688139237107	750.552374030205	184.653232919708	115.728356230862	128.487113267989	348.664587328042	359.815965013758	327.164872326648
RSUY_RS08785	81.0045874144851	38.5420615976143	29.2321384209801	334.12764378119	366.607398638807	297.061766909853	60.3135642612855	41.978395091269	54.874379724468	449.752902752903	491.683438660548	444.75167836831
RSUY_RS08790	19.3889962749001	7.35013508080381	5.12113083398924	80.4411193166778	82.9251938219843	63.384587087122	66.342100251599	20.095687446073	21.6312719509753	155.539082440319	156.821586732577	139.303154404465
RSUY_RS08795	55.9346987148763	42.8247784841566	20.674532982141	198.106816115532	194.500385629796	175.167712899257	84.7060645159965	39.8735894172741	48.9573360262487	302.014253033368	307.051300255021	304.936025321115
RSUY_RS08800	54.8751051989197	49.0473836267212	19.9345659341404	236.486708475033	200.127963143889	186.295901635994	79.0334227869563	73.0209303140003	98.8868510883815	261.560509325255	282.893563064887	291.784831064704
RSUY_RS08805	82.9330922900143	58.8007104246066	45.2696462597307	185.878073654043	187.466440302077	171.815904271121	120.403608610096	148.272269302155	156.436770681992	196.138101018175	207.305448622023	207.251975051557
RSUY_RS08810	78.1564811055478	92.8240524401339	43.7236903267441	365.116388130314	269.690991254834	201.872014605602	54.0383291653564	16.9961856975525	17.2185911226061	450.338408404624	527.127587333469	493.318892292848
RSUY_RS08815	24.8784273775807	11.1649895616974	10.4252518421753	66.8143120089969	57.3005798307772	39.3163581542939	132.301037947079	39.9429386767732	50.9893752947325	92.340626766337	99.0791360967901	92.609250518961
RSUY_RS08820	41.54242429903	19.4736531868364	16.3833717181756	58.0714085866667	78.3061230360721	63.7884191831325	125.39637856608	68.4836532822521	59.1008093058165	92.0557412245342	88.399580656588	92.5124571496248
RSUY_RS08825	67.7907231650017	26.3377794976795	23.1625802643419	143.645430770186	150.201919812716	112.730545159717	187.577345188114	86.9022659386656	81.5231303952115	195.802734318499	190.460621240763	210.414585839031
RSUY_RS08830	171.112217552314	84.9834828971619	120.370931679337	204.495625864036	162.497586045684	130.585476864484	82.9863734381056	86.9325662803844	82.1148936326713	283.010802688138	320.290296320406	272.133752948287
RSUY_RS08835	129.505221022689	78.9078946065012	84.0373544823817	338.331772401162	357.925743640294	322.342337123845	242.448737115706	216.176391877994	250.895019545437	389.608492809642	429.557611701219	344.134059421727
RSUY_RS08840	44.1600566190995	20.4093503617999	14.7913882191196	105.465443383253	127.546290077965	93.2738353266964	171.261084814655	84.1272865725407	92.94190501968	160.225465884863	171.654634845697	148.675206530756
RSUY_RS08845	112.691471974264	62.7569388543852	57.8459503345084	254.634048240245	207.704900396766	149.153008854356	197.312814857767	160.092843744869	208.546397089767	352.797162203504	402.760240508262	368.417053767734
RSUY_RS08850	14.8197869611775	5.00483505900371	4.26173536498196	59.6043030729406	57.3334272293064	40.9492927907119	54.4639995946478	10.2718467727605	10.3213233148518	110.990035990177	142.192075660994	100.152294697194
RSUY_RS08855	53.6711074945946	25.4479349198411	22.7657722634561	119.902155625767	115.309082304027	83.7760330220285	118.176279583344	76.3265416011527	80.3324854621396	174.697728877949	201.315635537509	172.142568401625
RSUY_RS08860	23.9837582022644	10.2715225635145	8.83648870672364	88.4339737049582	83.1142235742346	67.4259538496124	86.8246488517992	58.8505268219272	60.6278483428293	144.434149652359	140.719665894539	132.077345349382
RSUY_RS08865	7.34506108407728	2.01599985089023	1.37373830564706	32.9222462542533	42.7364631967036	28.8771169137855	62.3935815659815	24.8069839547499	25.8177393743678	55.0680529156038	52.4703867861258	62.7021272241754
RSUY_RS08870	17.5601272422995	5.41585489955508	3.77247052898609	80.7301409990276	74.8300795469984	53.0145596278747	83.4551078751364	31.3752080838688	31.1748376092421	97.2610665516897	90.6961337721349	123.513267621078
RSUY_RS08875	44.9019998296977	17.9515504610551	11.7148416790119	206.513452163639	153.353610087487	136.442211298023	64.2430853300037	89.4786214729613	95.2281999658959	210.477734803197	190.721581195961	288.190806125073
RSUY_RS08880	29.4294261775917	7.44168956814541	4.58170748578666	146.6991119138	128.342016507211	97.0156900362823	81.6506271414879	37.4881149730152	44.3735554108025	210.85929696446	198.781338050224	259.677746991409
RSUY_RS08885	31.3747245545194	9.79763216435217	5.5860264532875	159.917575844913	125.395170971529	92.2091934811977	33.05483355667	29.5505445372295	35.2538260230833	212.475509249957	186.265134147406	253.634568978175
RSUY_RS08890	5.93302372025679	2.56220467728925	1.37525723537065	33.068587397259	29.3835906089424	20.3266730037115	53.011547429178	16.1860718491352	18.0041583604079	39.8276960644805	31.7158303119754	52.4284323763923
RSUY_RS08895	10.4464896484332	3.2719801155573	1.13506180928171	36.6772024266719	43.7947897310183	34.7202003898104	64.3674267848582	19.7192406706225	22.5090180101599	55.6814942968742	45.0018546490032	68.5065962626934
RSUY_RS08900	19.8436388779734	9.79149786792266	5.8898551717293	71.6172973105039	79.1499681749456	75.1172143282613	145.678368402288	92.9098276554099	111.7491964497	97.0537253211151	84.1038711982282	116.642498627983
RSUY_RS08905	66.1375675396933	29.7130861687192	22.5214498558386	230.000362904113	164.473655577867	129.348455607287	75.4978464083786	77.2844180108324	92.4801414835978	241.17068379573	209.076724074021	330.007298320193
RSUY_RS08910	28.3317455761643	13.2028809041829	7.54420306807458	103.587074989339	92.132259393349	71.9190002872305	116.570930373278	75.8518405424432	97.42318147163	130.259575934712	113.219367130397	158.286046395998
RSUY_RS08915	78.2805774096951	40.5204349435379	32.1180281585982	178.953617158341	150.38674184612	130.944330383154	86.5652233403969	115.961285834588	145.752117261469	228.248185997973	210.791451662058	259.453926650687
RSUY_RS08920	78.7217219656165	31.982764736538	27.7395637425699	187.692441668059	163.261244897257	112.297988025682	165.616485237849	88.0495890161915	80.7049498076468	234.608706508616	223.842625459676	285.840626594911
RSUY_RS08925	16.1006490985527	8.65799933004528	5.1024566015901	26.9640066599391	25.2601586132845	21.3945205331323	74.7639674140756	49.0790464378225	48.5808940942684	38.3051458285492	36.8324235407755	42.9217159394907
RSUY_RS08930	56.6596281054772	31.7685640377353	27.9769187467286	103.72697807112	95.5195240098803	75.2303956799538	126.386085629942	83.9272526331094	81.1484870608592	140.798747540134	119.252011989745	160.423368370638
RSUY_RS08935	51.8980855779845	22.0179084288947	21.7781255771285	80.217582112467	81.1218717201577	63.50566772453	105.772316467068	78.2232519411939	77.0395992773526	118.939321038668	106.406006690103	133.588893646367
RSUY_RS08940	26.3014100118545	24.4325345983188	30.4730713632087	11.7223215604204	18.2175596122918	20.3393931167316	138.957915455065	137.240715351861	143.051640359206	15.6368655941651	8.93486017850725	11.9641877117129
RSUY_RS08945	214.58230396769	212.768327212769	177.003828508871	165.449461913996	179.752462154044	160.361459969712	376.449561747652	318.300923544447	310.289081375846	180.921965727755	173.251753642545	192.892990063555
RSUY_RS08950	160.983224148389	96.1555071583603	88.7571832992866	186.817153407209	183.172221190224	152.035481167184	358.73368397729	221.116599156023	226.143512594795	250.868671158508	282.976529501697	262.056217239236
RSUY_RS08955	23.104091136585	14.6244902027464	15.9925039787177	58.6002312576389	47.4646633767176	38.547344732776	95.5016712833061	36.0667905525995	37.2240769566406	100.097792771373	121.610742999005	85.5049285178446
RSUY_RS08960	69.6344068858443	36.1427891894467	32.8589072868728	186.969503448873	149.133344348088	117.517660141977	78.3250167726872	48.5171993646523	51.0522302933144	308.116502003352	320.298325975754	254.368036895694
RSUY_RS08965	129.000566155602	68.0718263878385	82.6383128101076	212.653179749268	226.855262097119	185.935648932229	204.410071556657	154.724632441697	162.028213430286	270.310279501901	250.053949251132	239.539035602987
RSUY_RS08970	69.1567861070149	33.4976159549709	40.1953637539294	118.496291123605	117.447598771451	94.5646050772785	208.135520526311	105.367164809078	111.912277640981	141.975988587595	111.813969240395	144.48905469887
RSUY_RS08975	50.8706930384347	23.901422200124	21.3669115094956	91.8432607826161	92.998365429059	70.9767527084038	143.624710309814	67.3567723661603	65.7103254179804	138.031692793742	114.244634095428	138.789805606497
RSUY_RS08980	88.7780292868261	52.3053618583553	41.7370738111755	178.76265449597	130.154722164282	103.407651852729	88.0573771737891	74.9258906771256	73.8312817554714	200.029081846428	202.437773134526	246.915693822713
RSUY_RS08985	33.5232417026118	11.4985104957423	10.684925391169	124.409442937981	106.848698840851	75.0469321334578	54.3440694541089	16.6508365190964	17.7563975618224	184.638833949707	183.207379114766	199.665041546824
RSUY_RS08990	74.7544593202874	47.8567754937308	32.2854406360529	107.474520691535	119.355034390264	96.8502827599263	321.335829998423	137.471335831653	138.564206456637	147.707452296185	135.031053381566	140.160880780334
RSUY_RS08995	182.91659200209	110.692884444743	134.249679425261	274.807705656499	236.227482762371	186.77816427013	109.976583460275	122.251598128371	114.985541218336	332.889382567961	356.854868426518	326.797428991258
RSUY_RS09000	435.607679752904	451.967806186381	485.095957362867	583.37609371693	686.055230603637	620.272766873957	167.534324251402	381.500409626844	355.712298231068	496.961414858485	499.484693719441	392.537234861089
RSUY_RS09005	6246.37166208785	6874.28057062368	6771.31700561779	1452.40093617372	1754.92350449121	1940.33308477369	2278.993863698	3553.95968252547	3396.69988972475	561.706519004493	472.560922579246	378.812269069509
RSUY_RS09010	2934.99811268466	2626.30581841438	2829.56265493903	787.80805139282	883.769503802531	856.968646575492	2361.11646746381	1990.00160391577	1856.10995354974	503.345005425461	423.318724444524	433.78129331663
RSUY_RS09015	359.00762479346	259.097743663142	272.807273493935	243.711369522816	216.788959061088	189.596834466642	275.676925294391	309.139979954998	299.061167771003	267.297587863708	249.545335412399	282.815423107485
RSUY_RS09020	616.512302792363	573.15955658637	691.997289253374	447.679796042855	460.26176319963	550.819759095287	1858.99258801118	945.81474091908	897.769642413442	242.600784531671	233.528292913259	265.989530390718
RSUY_RS09025	289.662412305242	186.096971710397	228.28591670084	208.762873941909	209.811797420265	222.500816060031	472.151738852741	501.668631962208	484.093502378281	203.647736021122	159.554072325619	206.314405170487
RSUY_RS09030	238.990100121863	110.652418589297	135.99121572027	221.918906196172	229.42389838907	229.534066415385	450.177095315344	235.568429119134	214.171292674405	253.245959666625	205.803936136305	268.032058012385
RSUY_RS09035	106.419322271602	50.5648665998979	62.5146702784323	105.687179154466	117.087541112412	110.667218217783	293.541263959934	199.487894243028	186.83216630027	125.324739828882	111.517373886484	130.008813665425
RSUY_RS09040	222.782517561178	159.723869705272	235.109044169823	156.712605289009	142.186871274885	162.509366091763	240.991398550672	222.21546166494	194.625190615446	153.487842171298	125.247089265069	147.110089081799
RSUY_RS09045	695.82889285158	524.467762516412	665.295668105058	273.092548035165	255.429552113568	295.529643197557	312.15977854683	579.097755026724	540.032775644215	183.887628157854	152.632909337474	242.854890984886
RSUY_RS09050	287.288086258234	202.457573055106	223.913724560199	165.08130110668	179.306494669487	183.905856477732	447.31876017401	402.879883562994	386.499100838632	139.665274196842	117.025662996413	166.289251578712
RSUY_RS09055	263.822845271993	155.687550775816	190.902293707916	138.933573210755	121.12974545952	110.685518225997	164.377564179368	231.73861164716	218.620735122701	122.798456111198	92.0981030566337	163.06330607045
RSUY_RS09060	317.022722327558	328.139343472105	361.594434918156	140.829726941185	118.644622623419	122.638819520419	274.821115351727	301.69923792739	260.537884124428	90.3257347879736	93.5548768667713	131.791743837647
RSUY_RS09065	251.142139116019	192.154468828605	205.229986571018	153.585785022682	135.754348148787	115.492259331861	276.490347570052	235.355937312685	210.636079121859	129.069237889784	101.822378095623	181.420147014577
RSUY_RS09070	148.895705780236	96.4248970907062	111.669062056443	103.234730833131	83.3702054995059	74.1345691770929	173.962307434974	131.097298329737	107.701105212169	103.281649946972	99.8877653741325	131.262383666368
RSUY_RS09075	47.1498312042153	22.7628151828951	22.5219559601742	79.8170398152941	71.0997994386232	48.1796566157211	103.123870362795	62.7353659914904	58.5588683094849	90.3917805747393	81.1381069691945	103.352607431791
RSUY_RS09080	95.7610849622718	46.1093109902474	42.128562760777	191.404035429276	161.210201536019	115.613169153135	82.903703294433	54.6886835963103	49.1116135496968	257.149445268398	298.301913102577	291.553483156178
RSUY_RS09085	70.4278170771352	22.5800622886368	25.4741846153771	219.105739799733	160.158373870149	123.531390856579	42.0533854994407	21.2171258774476	20.9655424984247	306.622979000453	348.665018504067	327.932687931565
RSUY_RS09090	21.2160682398129	6.89495666150654	6.17059731251419	95.9367715949188	87.9688382740287	60.9458019241033	43.6510620585949	9.29920416876083	9.56878964422457	144.650009489913	144.203161039174	155.842578504993
RSUY_RS09095	36.3277883487693	12.6713427690725	10.8161449551293	172.665712656587	130.740471530684	101.505856833057	41.0677592767975	9.78007818893447	10.7051784625889	253.450854531911	281.987067610553	262.718072813297
RSUY_RS09100	166.98772967044	209.147268967786	189.015912942281	134.347375589105	111.292135496567	129.624444239417	108.365900282469	166.782016431485	152.838609531315	234.572953195111	350.157999810926	200.829134179516
RSUY_RS09105	503.206271604934	398.149482925741	438.777350464639	385.411485118901	432.955147782661	408.473470992534	415.83550921171	344.025499172683	335.327303848073	295.274632961168	292.325049512531	306.163580292597
RSUY_RS09110	26.1170543121439	11.6114290409032	14.1005036885045	55.9143195684958	64.399924425749	51.0962467176205	75.6968959707705	31.7228438727509	38.0899082365468	90.7235703860792	73.358216533958	92.0142940963127
RSUY_RS09115	98.1347023293704	52.0539614824094	63.2700944109659	233.554642963601	215.467890889485	179.28053680853	81.2702481547399	72.5638904789337	91.1771852960375	204.63981964706	197.537224934331	293.398231787799
RSUY_RS09120	167.649412622518	111.609247135461	139.56134023831	285.442941536527	219.080450334736	191.663563471946	127.724602461527	119.12977371704	129.937710702272	233.300833086416	234.658570009924	349.179020986679
RSUY_RS09125	118.220847927762	100.871305841512	138.201846639833	84.6888872929307	106.126664321089	116.149236209642	83.8347683068434	111.834395038093	112.584002722882	82.9893799739549	69.0921962485744	46.3144565814787
RSUY_RS09130	18.8720311350628	7.49062862659576	7.54810036660147	57.2268732398206	57.1985315383247	40.0542282925995	123.401035914006	27.7283915584673	30.2216512916475	67.7367433526394	60.8777642647568	80.9375058403231
RSUY_RS09135	130.448945894727	146.473858993217	103.140306591086	145.247424432812	153.125517055278	111.16629900062	272.078764413111	268.60700386395	314.908067070782	152.006662926879	137.465607891785	152.974385240373
RSUY_RS09140	112.230910480758	44.4357262456497	58.7034346418307	153.109798455363	152.107826527395	130.324767558202	57.5531355162987	31.402961940006	32.5185583504599	195.88625621812	183.346782552446	204.965876707796
RSUY_RS09145	387.885693426095	339.167112979437	326.665455968877	346.065888024034	390.615981555562	367.190026602262	501.931005193878	551.029918232161	544.570229058871	265.022045385457	219.420432790989	273.685223546232
RSUY_RS09150	163.478757337351	103.012625193916	85.574260887484	133.059271017308	124.148708242598	105.876706934982	413.070964920733	191.553058782841	195.86445093195	146.122138758736	116.134232697032	148.945467261902
RSUY_RS09155	285.58140977785	179.784060442784	214.787054155406	329.864840614022	266.27568250886	225.024192519883	244.243705094629	231.264334500489	221.911415038429	307.566646847161	282.314473179095	344.490766194766
RSUY_RS09160	0.752176789426296	1.02321809088783	1.45883872107524	0.231075483809759	0.452481605653791	0.287853556245144	0	0	0.0473647606884597	0	0.0601412359150735	0
RSUY_RS09165	0	0	0	0	0	0	0	0	0	0	0	0
RSUY_RS09170	0	0	0	0	0	0	0	0	0	0	0	0
RSUY_RS09175	0	0	0	0	0	0	0	0	0	0	0	0
RSUY_RS09180	0	0	0	0	0	0	0	0	0	0	0	0
RSUY_RS09190	33.1709963963244	25.8785930826951	49.7669439208863	24.1893979933892	15.3569510211815	13.5552852590732	4.69899948755544	6.49785930258809	4.70203005765861	24.2445263276235	45.9260099362443	29.4160813259995
RSUY_RS09195	41.7104666343516	18.2607293202831	12.2338625777997	203.668484589825	174.225853013689	122.565224216668	51.9402766440705	14.8127216016455	15.8284363938782	277.295480262538	340.738339222807	313.422974417812
RSUY_RS09200	62.5353683529478	30.5213976625739	35.0623808982163	234.552508913843	168.241624601625	132.289451803123	37.1852364065835	30.7512989927693	32.0352272523755	284.557748696209	353.323068463882	330.362480556613
RSUY_RS09205	50.1178196159626	18.9285200360519	16.5349808685977	193.222773624196	168.160080828317	127.018471307825	40.1912180342333	27.0936200460777	25.1847583596978	258.835571024436	300.409619323472	284.392284303995
RSUY_RS09210	111.308804573941	61.0724713740231	63.8468671490421	344.004851441751	297.734138798355	221.25354280563	89.3674456946766	58.8753306118733	60.1154017435769	375.030839682171	452.723324090041	418.109046602352
RSUY_RS09215	49.8823395182385	23.1434982480095	21.1179557517069	136.867765308678	153.573026373882	105.546301173649	75.6700404320487	45.9119512063443	43.7850879003532	225.347608296124	266.275178225392	227.752337014783
RSUY_RS09220	45.8144791921863	16.4445151534038	8.86807699143472	272.829567908792	212.790663149749	143.1572751562	29.4019701250158	8.64009399550229	10.3347444141731	433.038284512822	542.835555017806	386.043584143478
RSUY_RS09225	28.1240735776745	16.6632891806188	14.2604799254873	101.095508464615	91.1584869018876	67.9030139060275	89.3199141047625	26.2651194502423	25.8773386180171	169.562416421538	198.480639928367	146.788999296772
RSUY_RS09230	8.80003364297716	3.97033496005384	1.85517061649855	45.8410946642427	46.2885473487837	36.9717101172303	51.7348984762772	5.80606256357061	7.07733724161196	88.4312065831368	86.1931212613519	69.980453878832
RSUY_RS09235	15.7248268063113	5.59068020638423	2.40518938164863	71.3309341407849	76.8455359940858	59.5701113611362	55.5251300426186	16.4761419140144	19.6675394567493	131.294368325109	136.951911114597	111.409227428454
RSUY_RS09240	25.9945191193301	13.3619517229141	10.9260871686209	140.100862204049	120.099620149219	75.9185402221423	27.2421196173432	24.2725889874363	23.9788818037008	225.758346838194	264.725476786107	161.328121681234
RSUY_RS09245	94.2295956497511	49.3334069149061	51.9224277050735	139.72096481477	126.937556668698	100.401332523385	135.023625135498	103.908498860699	105.125293890648	215.470826359076	233.72115959062	163.929374476201
RSUY_RS09250	190.544078826147	148.459224008385	188.513260327276	212.504457928352	172.253532149731	148.385682168276	164.299209120708	166.268151185834	170.631589641072	272.24899978427	318.713001085409	225.166347831395
RSUY_RS09255	17.3437497053583	6.01293603484514	4.71691707606793	23.0886729679867	31.4757109098689	18.7723004161105	151.573024060574	51.8599585982346	49.1132279329397	48.5890159372318	36.1392966558811	36.7321552919911
RSUY_RS09260	83.8116641915546	41.1457549575325	44.4793520714969	156.503707741559	128.009833495104	100.451355496205	77.9684633353241	45.8947905445767	41.3940482754314	218.275639322038	238.344914881976	216.414842528252
RSUY_RS09265	285.767357980241	244.366960443459	283.20961976487	250.821571562253	199.337390562446	183.111770321286	262.443433509446	217.276813776389	205.76138660958	246.710323813334	288.644405893052	295.109254001423
RSUY_RS09270	40.8519276242073	23.757760900165	22.5137858706183	142.087298784996	86.4087115749694	86.5975062433232	9.65091795881615	7.85748753226282	8.2261554432885	185.543977809027	241.384992391776	217.211621736692
RSUY_RS09275	33.6548290128717	15.0149988734496	19.6444578896912	141.561034986921	93.903518717829	76.3784382072351	12.3225929800669	5.03160522826279	6.6534702625883	166.783171051842	247.188473330729	182.224818499143
RSUY_RS09280	68.8172372681192	36.9748754051934	31.2909876415364	288.722803539987	195.990018366216	170.393013856132	72.9378744586518	56.9387899621402	59.0801244848515	393.940619053652	495.041996658003	402.301330387631
RSUY_RS09285	55.255661155567	24.5631541345336	20.0009665674685	198.74419520823	187.091545916379	141.539353868951	109.893784581748	60.0826533660793	61.4620580619234	297.243561886444	343.51013666437	283.482929566805
RSUY_RS09290	131.841547497739	84.3341608483886	84.2579480897721	348.092054881016	270.000794445876	257.648116185721	74.120067216559	82.6230002904602	77.8487385893398	497.13048121928	535.834066116444	468.05352537324
RSUY_RS09295	20.5313107949882	7.38964978575885	4.31270574096309	98.152372978828	105.662335585945	75.8298223710192	55.8901316511077	11.1044406014554	11.9280750272942	165.97572154855	181.149575177707	154.781449372643
RSUY_RS09300	36.0922154091121	17.4336984930359	11.9649693751541	115.885468026346	116.579007947147	104.97810738516	85.4469715214325	51.2197140866654	56.937400526394	177.021635963787	189.994204747308	160.612226264118
RSUY_RS09305	34.0890816045489	10.9859018352124	7.26087410816733	183.412575463476	153.894637440127	102.649085995157	37.4188750931067	12.6767019877737	12.8275235542443	246.186047073353	284.704007919764	260.54393204799
RSUY_RS09310	91.9301720187445	34.0244184588134	45.6985529666816	192.837582162379	159.353182202676	109.80031407443	52.2279559692624	23.5545119879763	22.3270448331442	256.280307068086	279.776545180259	277.148254090131
RSUY_RS09315	177.901062498738	62.0895510472737	91.6169288648592	312.382371611459	261.474832400009	183.667788214592	42.7949044781868	22.4208728284824	23.7738517765383	419.604079401458	451.751494802273	401.156429907254
RSUY_RS09320	39.2671302459205	13.9905207435136	11.5362039844804	180.430478439988	176.25179678152	131.354470411633	42.6618897271311	10.4479609411178	9.58642761542397	266.858051174272	318.726211761094	254.040746171878
RSUY_RS09325	8.22231321697639	3.4668016028898	1.92423374892535	34.142208546993	41.7923890118672	34.2325679081748	50.2922822436548	7.29466839508584	7.56727967034392	58.6513145416213	63.2861849081798	51.1728777161105
RSUY_RS09330	4.36140729019219	1.86479985197246	0.963062852141667	26.2209824050063	30.8444672964629	18.365911028215	34.9634133158791	1.65468323551444	2.45107899908003	40.5889258969665	40.7966757874816	41.2530358834922
RSUY_RS09335	13.2635754577463	4.45016761544824	3.17053411066523	67.4264045835875	64.6753164730451	54.0622657038754	32.2305090480969	4.15482909021834	4.93172125224956	93.0745510684655	97.3644764899641	101.441177197572
RSUY_RS09340	9.05411809417926	3.1581288037233	2.35012651623532	44.9235326452405	43.5153307228502	37.399533014146	36.7357522822416	3.69567035304294	4.29867623119547	56.1854587428203	52.2840462123768	64.1998906831839
RSUY_RS09345	39.4539442587033	11.5415779645512	9.64544082840942	215.207911815268	179.53160437592	156.25634029659	32.1747134851765	7.59845427790615	10.7852207617788	247.181571256496	272.996159517097	272.255529934403
RSUY_RS09350	70.7759821455235	27.6771212484032	35.1908136946184	299.641715875501	251.079107468964	264.827085410953	22.7993415379638	11.7644663471335	15.4326469184743	356.693478648631	438.131520084366	338.833968832038
RSUY_RS09355	46.2851112264406	32.5452914039599	26.1699568918931	167.01918431322	155.012944911361	128.239871606906	34.3610470587278	56.7505895728294	56.8267108399107	252.298536352992	392.008755853159	233.12881625107
RSUY_RS09360	23.7486445492761	12.7636057405002	7.74121659211816	119.673394452688	115.489037502725	87.4069106616482	85.3968127213547	35.1433904632992	38.1113004465862	196.927068539307	238.325245898654	182.508093574577
RSUY_RS09365	56.7242041007171	23.6231997520299	16.5936619681315	186.119890656945	162.277633516313	125.547766930216	48.3204711963831	12.0211807101573	12.7988579577795	276.01131943782	324.310181000166	293.519350843292
RSUY_RS09370	36.1352791233741	18.9228326078284	15.7497497941263	172.246439068182	112.671429543617	95.4180043286446	9.28151120455647	3.51655399106419	3.62319818693471	203.971840497298	286.295108064027	250.832155914311
RSUY_RS09375	16.4313549025842	6.82884457103014	5.93849290406167	63.3667461037388	66.9871029096426	59.7600184143253	56.6614672311262	10.7323332180982	13.9425877066282	102.579007088424	104.357693819189	103.513092852322
RSUY_RS09380	9.73980100453774	3.95404693717649	1.88295380186233	51.8373189710161	54.6936631767089	46.498547618283	49.1142533073072	3.60387557625175	4.45116967242348	76.7834679837321	75.9483953173933	82.8229529495808
RSUY_RS09385	46.9387245754555	31.2464976096046	29.2262826057191	180.005552076006	98.5887779602291	100.167499273914	19.5990562119384	22.6943012545457	22.7942963240094	260.036534068251	368.307043015134	285.135517590928
RSUY_RS09390	101.934998401117	49.454492239158	46.2537690255754	395.534155084209	296.22662763133	222.977115792557	71.3405646865512	44.9577438403956	42.8168062150192	481.146355363489	533.661765890333	496.713193164615
RSUY_RS09395	32.6264124320113	10.6873369039572	6.56700074710025	163.022509176279	147.035293320638	135.044960665466	35.9837692518416	13.2398801980866	14.8553857405736	208.506890786311	216.911786263099	242.940355165774
RSUY_RS09400	47.6183226614208	24.8810562975063	19.9221711574754	182.615552967538	148.560098981721	136.73517522674	47.3393808390264	31.1763516355467	34.9896201791199	238.543732260327	279.072348286877	282.141199454676
RSUY_RS09405	17.3387262791359	5.71995267334151	3.37633250293182	91.9321896892947	77.0755541896751	53.6963238328313	34.7278422119247	2.34239176391659	2.49935655280592	139.967370879227	152.079695656723	168.29695972518
RSUY_RS09410	15.9772724786612	4.04039969274166	1.67090789098786	88.96404747733	81.6963318789414	51.4629206155908	39.7672320468614	1.55265572293629	1.76066288595997	128.330138606068	107.308497643609	152.646532897645
RSUY_RS09415	23.4188607936392	7.81729506296592	4.06994860494069	130.641769731031	94.7610123475926	68.3412299894351	25.7119884121133	2.25888039947374	3.21102260308544	147.257268392343	144.261750654894	196.802218108754
RSUY_RS09420	29.9968323455298	8.18720347300767	5.51042916103847	152.351744792178	114.862579428165	85.3403999049856	18.9131307896716	2.22968737599116	2.64127034051529	184.667477537825	178.527424571542	233.974117120089
RSUY_RS09425	21.1145675655896	8.72265513926043	5.38303976156316	103.096828908633	66.5441814648095	63.4997501867194	1.74792740519628	1.4108418193252	1.55985407070961	133.029371829233	135.813780798832	169.553576705629
RSUY_RS09430	22.0369453376815	6.07045415477109	3.09432877958396	113.266421448395	95.0245681048471	69.1251043407084	27.3692391703378	2.36539672456652	3.66487808659083	160.051764740342	162.374208390553	180.240974221186
RSUY_RS09435	20.7322919191852	8.49255987170238	4.82599227367195	124.662996433883	93.5999645459568	65.8824045180167	58.1493420252648	2.470860283385	2.36944532976892	185.159554877613	194.673627944202	174.509489519353
RSUY_RS09440	23.5213064516317	10.5464202475094	8.58465944454698	72.5759334964421	71.9729652067851	55.0702464635903	75.995681680896	36.9764478077489	38.5460305307622	116.883266837702	123.775387466427	100.694325242364
RSUY_RS09445	10.0544975695647	3.91110690257393	3.13644605201997	29.0378650966005	38.0309773895738	27.2478331028148	62.6938736884519	24.8826218605086	26.2298526659641	53.0134421537041	54.2367806500137	52.1638584230684
RSUY_RS09450	1.00872476628578	0.469132020444142	0.575414903622474	3.61537496256056	5.84336815999744	4.5037173480922	80.6539116449188	17.0415970712628	18.5265688389403	7.16514057336108	7.66211150578634	7.52464634828091
RSUY_RS09455	56.7995121137603	32.1359975413492	27.8083884258046	184.282669736342	158.585966308833	130.50657503046	48.2548598690756	42.9274493230338	48.7217082851231	297.827091116534	355.450766717775	274.660486899793
RSUY_RS09460	57.3649637360217	17.5803650826904	16.0568336766272	239.727547822491	211.735672223268	169.760348502802	54.4584463485414	13.9470058998538	14.824992737627	369.244033889399	357.390249172342	343.247370140246
RSUY_RS09465	70.8693724426837	46.9835468980128	47.1832899219048	145.178715096916	114.005989266388	92.2682859632384	49.7641898821077	39.7600945627617	36.1362789403399	233.316944463901	273.072789438222	213.237863947756
RSUY_RS09470	16.9041836360541	11.5992335792787	16.2293926567822	7.2363100891244	5.92724427280595	6.71658280666107	42.3469912945352	37.9506319636015	35.0748597966969	5.90524146816715	7.09033135987796	6.67857368945293
RSUY_RS09475	115.835225455814	95.8284999142761	81.3741346177688	269.712328358667	197.689396588417	163.5207247553	87.4927078610529	114.788447332444	116.454549040462	422.433562127954	490.311993402749	366.338600681416
RSUY_RS09485	112.595765783442	75.8773366150006	60.178430729502	360.530572075464	263.506192407709	208.498667741838	60.4581056629322	57.4725538931403	59.8369595668431	409.038445031305	449.587095308015	541.599175384694
RSUY_RS09490	67.9991865497518	23.9696891165646	18.1525406755693	258.675214386293	197.893499135019	146.846212549522	64.4055365926766	27.4382418650418	22.1545985049238	344.677624257685	385.439952168763	369.940617698439
RSUY_RS09495	61.2969224109244	22.5921862755909	28.5583199893432	166.104672070729	179.946380729595	218.653617666538	210.211288454409	358.262582411011	280.890751715591	112.479352380239	109.880025587387	138.806553774367
RSUY_RS09500	68.5619307552886	32.1047975749219	24.2876933724695	336.139833407709	220.137051074087	154.953380465403	30.7339965744	2.80833780423757	5.12563637934494	305.854676753258	280.856169143394	467.250033557582
RSUY_RS09510	30.5847181234109	17.1057893105283	23.3290922469904	64.3943105660938	51.4597680771549	67.8283133952933	24.4999942865579	48.2488629053033	42.5585769261393	63.8203095214224	76.4550752110848	84.4210513768913
RSUY_RS09520	1.99715908155176	1.76204044739496	1.87642065521791	3.33840746382366	2.66981479613014	2.69753222635259	0.707214787757344	0.73768709627132	1.03568405485538	5.10316422786077	5.91774799980918	8.39272802771866
RSUY_RS09525	9.89864654421665	5.14232687065194	8.1694968468316	18.1163151550069	14.0772051479141	24.1796980596504	6.82684828073479	10.7057241218929	11.4054370069782	13.8091799916742	19.5338628853497	28.6415402523639
RSUY_RS09535	0.469919763453021	0.163910732715159	0.402090137257322	0.72181780597159	0.549667708877736	0.374657261869238	0.054401149898147	0.245895687211718	0.0739774481200447	1.34800566121686	1.12719006432926	1.41564087574899
RSUY_RS09540	51.5067795911564	24.3959525366727	22.7894375858915	164.192553208195	108.79907377136	87.1847546010868	33.9674504890872	45.0187890443912	46.7450918710807	141.708099911054	127.772486678179	236.347176065516
RSUY_RS09545	60.7206888458776	36.8894569920572	36.6181073452182	156.516211727396	116.162261059259	93.3556688147812	71.2153239651049	48.5903052281108	43.7698194783162	190.931783302927	187.354992153896	243.483087609956
RSUY_RS09550	71.5120588811285	39.2743663045691	42.1322027561945	133.735291110243	110.85112574323	90.647665234346	69.5779239603823	46.0539402304122	41.9960455684067	188.888572804543	185.05424837644	212.497872357483
RSUY_RS09555	85.9440596246386	71.6049690910593	55.2915698613798	212.470598745666	155.630571777974	109.101705123105	42.2466011737454	23.4014655410022	26.5338315299303	228.243814572572	217.635438100868	285.066942555922
RSUY_RS09560	46.9205976368592	21.6723970835096	16.5889044816543	152.027169695822	138.310767840923	98.8995562329726	47.4438180081358	15.6739613409403	17.1390025575612	190.176662548119	177.467936661545	248.622888094479
RSUY_RS09565	37.9561944460539	19.0701377826544	11.9663724501991	115.16992565532	114.296628623148	83.9800917338294	69.4854932473911	24.5511025915254	27.0590356409493	160.862880373795	152.370648940614	199.741673764343
RSUY_RS09570	48.1509917565259	23.0138398016696	17.8987512227125	171.21292860475	129.068679006702	91.8388425295243	35.0035212495435	18.3193427714866	17.2397119164003	206.851241398658	209.579215806475	261.903413226023
RSUY_RS09575	35.6245162648487	17.8252927787325	10.5339846737861	148.463020409727	104.849976101239	77.567083478313	35.8740027816316	11.4715691398173	13.4317285751136	180.892311998117	182.392427214357	221.714859637889
RSUY_RS09580	27.3573976930779	16.1988374783708	11.8755562142508	43.8670649203927	53.8761238295249	40.0054528242852	112.346372782486	44.5322138073383	39.4120736335053	62.1254009456367	62.9542597005348	73.0532198977891
RSUY_RS09585	28.6521321412184	10.8803501508112	8.36373175279059	99.7985494791009	91.1291388642808	64.325760120166	48.1619614194498	23.8680389462031	22.1528834620684	153.394711680225	163.586802953533	157.923657730514
[truncated: 2,792 more rows]
